# Supplementary material for: Transfer of communication teaching skills from university to the clinical workplace – does it happen? A mixed methods study
Source: BMC Med Educ. 2021 Aug 17;21:433. doi: 10.1186/s12909-021-02834-1 (PMC8369612; doi:10.1186/s12909-021-02834-1)
Supplement: Supplementary file 2 — Additional file 2. Questionnaire. [file 12909_2021_2834_MOESM2_ESM.zip]

Archive with 3 entries (3 files):
- appendix 2 questionaireR0.xml
- appendix 2 questionaireR1.xml
- appendix 2 questionaireR2.xml
