# Supplementary material for: Transfer of communication teaching skills from university to the clinical workplace – does it happen? A mixed methods study
Source: BMC Med Educ. 2021 Aug 17;21:433. doi: 10.1186/s12909-021-02834-1 (PMC8369612; doi:10.1186/s12909-021-02834-1)
Supplement: Supplementary file 2 — Additional file 2. Questionnaire. [file 12909_2021_2834_MOESM2_ESM.zip › appendix 2 questionaireR0.xml]

<?xml version="1.0" encoding="UTF-8" standalone="yes"?>
<?mso-application progid="Word.Document"?>
<w:wordDocument xmlns:aml="http://schemas.microsoft.com/aml/2001/core" xmlns:wpc="http://schemas.microsoft.com/office/word/2010/wordprocessingCanvas" xmlns:cx="http://schemas.microsoft.com/office/drawing/2014/chartex" xmlns:cx1="http://schemas.microsoft.com/office/drawing/2015/9/8/chartex" xmlns:cx2="http://schemas.microsoft.com/office/drawing/2015/10/21/chartex" xmlns:cx3="http://schemas.microsoft.com/office/drawing/2016/5/9/chartex" xmlns:cx4="http://schemas.microsoft.com/office/drawing/2016/5/10/chartex" xmlns:cx5="http://schemas.microsoft.com/office/drawing/2016/5/11/chartex" xmlns:cx6="http://schemas.microsoft.com/office/drawing/2016/5/12/chartex" xmlns:cx7="http://schemas.microsoft.com/office/drawing/2016/5/13/chartex" xmlns:cx8="http://schemas.microsoft.com/office/drawing/2016/5/14/chartex" xmlns:dt="uuid:C2F41010-65B3-11d1-A29F-00AA00C14882" xmlns:mc="http://schemas.openxmlformats.org/markup-compatibility/2006" xmlns:aink="http://schemas.microsoft.com/office/drawing/2016/ink" xmlns:am3d="http://schemas.microsoft.com/office/drawing/2017/model3d" xmlns:o="urn:schemas-microsoft-com:office:office" xmlns:v="urn:schemas-microsoft-com:vml" xmlns:w10="urn:schemas-microsoft-com:office:word" xmlns:w="http://schemas.microsoft.com/office/word/2003/wordml" xmlns:wx="http://schemas.microsoft.com/office/word/2003/auxHint" xmlns:wne="http://schemas.microsoft.com/office/word/2006/wordml" xmlns:wsp="http://schemas.microsoft.com/office/word/2003/wordml/sp2" xmlns:sl="http://schemas.microsoft.com/schemaLibrary/2003/core" w:macrosPresent="no" w:embeddedObjPresent="no" w:ocxPresent="no" xml:space="preserve"><w:ignoreSubtree w:val="http://schemas.microsoft.com/office/word/2003/wordml/sp2"/><o:DocumentProperties><o:Author>Lone Folmer Nielsen</o:Author><o:LastAuthor>jane</o:LastAuthor><o:Revision>7</o:Revision><o:TotalTime>55</o:TotalTime><o:Created>2020-06-06T16:10:00Z</o:Created><o:LastSaved>2020-06-15T18:51:00Z</o:LastSaved><o:Pages>18</o:Pages><o:Words>1832</o:Words><o:Characters>11181</o:Characters><o:Bytes>494081</o:Bytes><o:Lines>93</o:Lines><o:Paragraphs>25</o:Paragraphs><o:CharactersWithSpaces>12988</o:CharactersWithSpaces><o:Version>16</o:Version></o:DocumentProperties><o:CustomDocumentProperties><o:SD_DocumentLanguage dt:dt="string">da-DK</o:SD_DocumentLanguage><o:ContentRemapped dt:dt="string">true</o:ContentRemapped></o:CustomDocumentProperties><w:fonts><w:defaultFonts w:ascii="Verdana" w:fareast="Times New Roman" w:h-ansi="Verdana" w:cs="Verdana"/><w:font w:name="Times New Roman"><w:panose-1 w:val="02020603050405020304"/><w:charset w:val="00"/><w:family w:val="Roman"/><w:pitch w:val="variable"/><w:sig w:usb-0="E0002AFF" w:usb-1="C0007841" w:usb-2="00000009" w:usb-3="00000000" w:csb-0="000001FF" w:csb-1="00000000"/></w:font><w:font w:name="Arial"><w:panose-1 w:val="020B0604020202020204"/><w:charset w:val="00"/><w:family w:val="Swiss"/><w:pitch w:val="variable"/><w:sig w:usb-0="E0002AFF" w:usb-1="C0007843" w:usb-2="00000009" w:usb-3="00000000" w:csb-0="000001FF" w:csb-1="00000000"/></w:font><w:font w:name="Symbol"><w:panose-1 w:val="05050102010706020507"/><w:charset w:val="02"/><w:family w:val="Roman"/><w:pitch w:val="variable"/><w:sig w:usb-0="00000000" w:usb-1="10000000" w:usb-2="00000000" w:usb-3="00000000" w:csb-0="80000000" w:csb-1="00000000"/></w:font><w:font w:name="Wingdings"><w:panose-1 w:val="05000000000000000000"/><w:charset w:val="02"/><w:family w:val="auto"/><w:pitch w:val="variable"/><w:sig w:usb-0="00000000" w:usb-1="10000000" w:usb-2="00000000" w:usb-3="00000000" w:csb-0="80000000" w:csb-1="00000000"/></w:font><w:font w:name="Cambria Math"><w:panose-1 w:val="02040503050406030204"/><w:charset w:val="00"/><w:family w:val="Roman"/><w:pitch w:val="variable"/><w:sig w:usb-0="E00002FF" w:usb-1="420024FF" w:usb-2="00000000" w:usb-3="00000000" w:csb-0="0000019F" w:csb-1="00000000"/></w:font><w:font w:name="Palatino Linotype"><w:panose-1 w:val="02040502050505030304"/><w:charset w:val="00"/><w:family w:val="Roman"/><w:pitch w:val="variable"/><w:sig w:usb-0="E0000287" w:usb-1="40000013" w:usb-2="00000000" w:usb-3="00000000" w:csb-0="0000019F" w:csb-1="00000000"/></w:font><w:font w:name="Verdana"><w:panose-1 w:val="020B0604030504040204"/><w:charset w:val="00"/><w:family w:val="Swiss"/><w:pitch w:val="variable"/><w:sig w:usb-0="A10006FF" w:usb-1="4000205B" w:usb-2="00000010" w:usb-3="00000000" w:csb-0="0000019F" w:csb-1="00000000"/></w:font><w:font w:name="Arial Unicode MS"><w:panose-1 w:val="020B0604020202020204"/><w:charset w:val="80"/><w:family w:val="Swiss"/><w:pitch w:val="variable"/><w:sig w:usb-0="F7FFAFFF" w:usb-1="E9DFFFFF" w:usb-2="0000003F" w:usb-3="00000000" w:csb-0="003F01FF" w:csb-1="00000000"/></w:font><w:font w:name="Tahoma"><w:panose-1 w:val="020B0604030504040204"/><w:charset w:val="00"/><w:family w:val="Swiss"/><w:pitch w:val="variable"/><w:sig w:usb-0="E1002EFF" w:usb-1="C000605B" w:usb-2="00000029" w:usb-3="00000000" w:csb-0="000101FF" w:csb-1="00000000"/></w:font><w:font w:name="@Arial Unicode MS"><w:panose-1 w:val="020B0604020202020204"/><w:charset w:val="80"/><w:family w:val="Swiss"/><w:pitch w:val="variable"/><w:sig w:usb-0="F7FFAFFF" w:usb-1="E9DFFFFF" w:usb-2="0000003F" w:usb-3="00000000" w:csb-0="003F01FF" w:csb-1="00000000"/></w:font></w:fonts><w:lists><w:listDef w:listDefId="0"><w:lsid w:val="FFFFFF88"/><w:plt w:val="HybridMultilevel"/><w:tmpl w:val="80FE1754"/><w:lvl w:ilvl="0" w:tplc="04090001"><w:start w:val="1"/><w:nfc w:val="23"/><w:lvlText w:val="°"/><w:lvlJc w:val="left"/><w:pPr><w:tabs><w:tab w:val="list" w:pos="500"/></w:tabs><w:ind w:left="500" w:hanging="250"/></w:pPr><w:rPr><w:rFonts w:ascii="Symbol" w:h-ansi="Symbol" w:hint="default"/></w:rPr></w:lvl><w:lvl w:ilvl="1" w:tplc="04090001"><w:start w:val="1"/><w:nfc w:val="23"/><w:lvlText w:val="°"/><w:lvlJc w:val="left"/><w:pPr><w:tabs><w:tab w:val="list" w:pos="500"/></w:tabs><w:ind w:left="700" w:hanging="250"/></w:pPr><w:rPr><w:rFonts w:ascii="Symbol" w:h-ansi="Symbol" w:hint="default"/></w:rPr></w:lvl><w:lvl w:ilvl="2" w:tplc="04090001"><w:start w:val="1"/><w:nfc w:val="23"/><w:lvlText w:val="°"/><w:lvlJc w:val="left"/><w:pPr><w:tabs><w:tab w:val="list" w:pos="500"/></w:tabs><w:ind w:left="900" w:hanging="250"/></w:pPr><w:rPr><w:rFonts w:ascii="Symbol" w:h-ansi="Symbol" w:hint="default"/></w:rPr></w:lvl><w:lvl w:ilvl="3" w:tplc="04090001"><w:start w:val="1"/><w:nfc w:val="23"/><w:lvlText w:val="°"/><w:lvlJc w:val="left"/><w:pPr><w:tabs><w:tab w:val="list" w:pos="500"/></w:tabs><w:ind w:left="1100" w:hanging="250"/></w:pPr><w:rPr><w:rFonts w:ascii="Symbol" w:h-ansi="Symbol" w:hint="default"/></w:rPr></w:lvl><w:lvl w:ilvl="4" w:tplc="04090001"><w:start w:val="1"/><w:nfc w:val="23"/><w:lvlText w:val="°"/><w:lvlJc w:val="left"/><w:pPr><w:tabs><w:tab w:val="list" w:pos="500"/></w:tabs><w:ind w:left="1300" w:hanging="250"/></w:pPr><w:rPr><w:rFonts w:ascii="Symbol" w:h-ansi="Symbol" w:hint="default"/></w:rPr></w:lvl><w:lvl w:ilvl="5" w:tplc="04090001"><w:start w:val="1"/><w:nfc w:val="23"/><w:lvlText w:val="°"/><w:lvlJc w:val="left"/><w:pPr><w:tabs><w:tab w:val="list" w:pos="500"/></w:tabs><w:ind w:left="1500" w:hanging="250"/></w:pPr><w:rPr><w:rFonts w:ascii="Symbol" w:h-ansi="Symbol" w:hint="default"/></w:rPr></w:lvl><w:lvl w:ilvl="6" w:tplc="264A730C"><w:lvlText w:val=""/><w:lvlJc w:val="left"/></w:lvl><w:lvl w:ilvl="7" w:tplc="FEDE1674"><w:lvlText w:val=""/><w:lvlJc w:val="left"/></w:lvl><w:lvl w:ilvl="8" w:tplc="E552270E"><w:lvlText w:val=""/><w:lvlJc w:val="left"/></w:lvl></w:listDef><w:listDef w:listDefId="1"><w:lsid w:val="1EF83DF6"/><w:plt w:val="HybridMultilevel"/><w:tmpl w:val="6B5641C8"/><w:lvl w:ilvl="0" w:tplc="04090003"><w:start w:val="1"/><w:nfc w:val="23"/><w:lvlText w:val=" "/><w:lvlJc w:val="left"/><w:pPr><w:tabs><w:tab w:val="list" w:pos="500"/></w:tabs><w:ind w:left="500" w:hanging="250"/></w:pPr><w:rPr><w:rFonts w:ascii="Symbol" w:h-ansi="Symbol" w:hint="default"/></w:rPr></w:lvl><w:lvl w:ilvl="1" w:tplc="04090003"><w:start w:val="1"/><w:nfc w:val="23"/><w:lvlText w:val=" "/><w:lvlJc w:val="left"/><w:pPr><w:tabs><w:tab w:val="list" w:pos="500"/></w:tabs><w:ind w:left="700" w:hanging="250"/></w:pPr><w:rPr><w:rFonts w:ascii="Symbol" w:h-ansi="Symbol" w:hint="default"/></w:rPr></w:lvl><w:lvl w:ilvl="2" w:tplc="04090003"><w:start w:val="1"/><w:nfc w:val="23"/><w:lvlText w:val=" "/><w:lvlJc w:val="left"/><w:pPr><w:tabs><w:tab w:val="list" w:pos="500"/></w:tabs><w:ind w:left="900" w:hanging="250"/></w:pPr><w:rPr><w:rFonts w:ascii="Symbol" w:h-ansi="Symbol" w:hint="default"/></w:rPr></w:lvl><w:lvl w:ilvl="3" w:tplc="04090003"><w:start w:val="1"/><w:nfc w:val="23"/><w:lvlText w:val=" "/><w:lvlJc w:val="left"/><w:pPr><w:tabs><w:tab w:val="list" w:pos="500"/></w:tabs><w:ind w:left="1100" w:hanging="250"/></w:pPr><w:rPr><w:rFonts w:ascii="Symbol" w:h-ansi="Symbol" w:hint="default"/></w:rPr></w:lvl><w:lvl w:ilvl="4" w:tplc="04090003"><w:start w:val="1"/><w:nfc w:val="23"/><w:lvlText w:val=" "/><w:lvlJc w:val="left"/><w:pPr><w:tabs><w:tab w:val="list" w:pos="500"/></w:tabs><w:ind w:left="1300" w:hanging="250"/></w:pPr><w:rPr><w:rFonts w:ascii="Symbol" w:h-ansi="Symbol" w:hint="default"/></w:rPr></w:lvl><w:lvl w:ilvl="5" w:tplc="04090003"><w:start w:val="1"/><w:nfc w:val="23"/><w:lvlText w:val=" "/><w:lvlJc w:val="left"/><w:pPr><w:tabs><w:tab w:val="list" w:pos="500"/></w:tabs><w:ind w:left="1500" w:hanging="250"/></w:pPr><w:rPr><w:rFonts w:ascii="Symbol" w:h-ansi="Symbol" w:hint="default"/></w:rPr></w:lvl><w:lvl w:ilvl="6" w:tplc="BA341672"><w:lvlText w:val=""/><w:lvlJc w:val="left"/></w:lvl><w:lvl w:ilvl="7" w:tplc="73B681D8"><w:lvlText w:val=""/><w:lvlJc w:val="left"/></w:lvl><w:lvl w:ilvl="8" w:tplc="E2FA125A"><w:lvlText w:val=""/><w:lvlJc w:val="left"/></w:lvl></w:listDef><w:listDef w:listDefId="2"><w:lsid w:val="23762D19"/><w:plt w:val="HybridMultilevel"/><w:tmpl w:val="959C2DF8"/><w:lvl w:ilvl="0" w:tplc="04090001"><w:start w:val="1"/><w:nfc w:val="23"/><w:lvlText w:val="·"/><w:lvlJc w:val="left"/><w:pPr><w:tabs><w:tab w:val="list" w:pos="500"/></w:tabs><w:ind w:left="500" w:hanging="250"/></w:pPr><w:rPr><w:rFonts w:ascii="Symbol" w:h-ansi="Symbol" w:hint="default"/></w:rPr></w:lvl><w:lvl w:ilvl="1" w:tplc="04090001"><w:start w:val="1"/><w:nfc w:val="23"/><w:lvlText w:val="·"/><w:lvlJc w:val="left"/><w:pPr><w:tabs><w:tab w:val="list" w:pos="500"/></w:tabs><w:ind w:left="700" w:hanging="250"/></w:pPr><w:rPr><w:rFonts w:ascii="Symbol" w:h-ansi="Symbol" w:hint="default"/></w:rPr></w:lvl><w:lvl w:ilvl="2" w:tplc="04090001"><w:start w:val="1"/><w:nfc w:val="23"/><w:lvlText w:val="·"/><w:lvlJc w:val="left"/><w:pPr><w:tabs><w:tab w:val="list" w:pos="500"/></w:tabs><w:ind w:left="900" w:hanging="250"/></w:pPr><w:rPr><w:rFonts w:ascii="Symbol" w:h-ansi="Symbol" w:hint="default"/></w:rPr></w:lvl><w:lvl w:ilvl="3" w:tplc="04090001"><w:start w:val="1"/><w:nfc w:val="23"/><w:lvlText w:val="·"/><w:lvlJc w:val="left"/><w:pPr><w:tabs><w:tab w:val="list" w:pos="500"/></w:tabs><w:ind w:left="1100" w:hanging="250"/></w:pPr><w:rPr><w:rFonts w:ascii="Symbol" w:h-ansi="Symbol" w:hint="default"/></w:rPr></w:lvl><w:lvl w:ilvl="4" w:tplc="04090001"><w:start w:val="1"/><w:nfc w:val="23"/><w:lvlText w:val="·"/><w:lvlJc w:val="left"/><w:pPr><w:tabs><w:tab w:val="list" w:pos="500"/></w:tabs><w:ind w:left="1300" w:hanging="250"/></w:pPr><w:rPr><w:rFonts w:ascii="Symbol" w:h-ansi="Symbol" w:hint="default"/></w:rPr></w:lvl><w:lvl w:ilvl="5" w:tplc="04090001"><w:start w:val="1"/><w:nfc w:val="23"/><w:lvlText w:val="·"/><w:lvlJc w:val="left"/><w:pPr><w:tabs><w:tab w:val="list" w:pos="500"/></w:tabs><w:ind w:left="1500" w:hanging="250"/></w:pPr><w:rPr><w:rFonts w:ascii="Symbol" w:h-ansi="Symbol" w:hint="default"/></w:rPr></w:lvl><w:lvl w:ilvl="6" w:tplc="53CE996A"><w:lvlText w:val=""/><w:lvlJc w:val="left"/></w:lvl><w:lvl w:ilvl="7" w:tplc="EF809550"><w:lvlText w:val=""/><w:lvlJc w:val="left"/></w:lvl><w:lvl w:ilvl="8" w:tplc="B100FCBC"><w:lvlText w:val=""/><w:lvlJc w:val="left"/></w:lvl></w:listDef></w:lists><w:styles><w:versionOfBuiltInStylenames w:val="7"/><w:latentStyles w:defLockedState="off" w:latentStyleCount="376"><w:lsdException w:name="Normal"/><w:lsdException w:name="heading 1"/><w:lsdException w:name="heading 2"/><w:lsdException w:name="heading 3"/><w:lsdException w:name="heading 4"/><w:lsdException w:name="heading 5"/><w:lsdException w:name="heading 6"/><w:lsdException w:name="heading 7"/><w:lsdException w:name="heading 8"/><w:lsdException w:name="heading 9"/><w:lsdException w:name="caption"/><w:lsdException w:name="Title"/><w:lsdException w:name="Subtitle"/><w:lsdException w:name="Strong"/><w:lsdException w:name="Emphasis"/><w:lsdException w:name="Normal Table"/><w:lsdException w:name="Table Simple 1"/><w:lsdException w:name="Table Simple 2"/><w:lsdException w:name="Table Simple 3"/><w:lsdException w:name="Table Classic 1"/><w:lsdException w:name="Table Classic 2"/><w:lsdException w:name="Table Classic 3"/><w:lsdException w:name="Table Classic 4"/><w:lsdException w:name="Table Colorful 1"/><w:lsdException w:name="Table Colorful 2"/><w:lsdException w:name="Table Colorful 3"/><w:lsdException w:name="Table Columns 1"/><w:lsdException w:name="Table Columns 2"/><w:lsdException w:name="Table Columns 3"/><w:lsdException w:name="Table Columns 4"/><w:lsdException w:name="Table Columns 5"/><w:lsdException w:name="Table Grid 1"/><w:lsdException w:name="Table Grid 2"/><w:lsdException w:name="Table Grid 3"/><w:lsdException w:name="Table Grid 4"/><w:lsdException w:name="Table Grid 5"/><w:lsdException w:name="Table Grid 6"/><w:lsdException w:name="Table Grid 7"/><w:lsdException w:name="Table Grid 8"/><w:lsdException w:name="Table List 1"/><w:lsdException w:name="Table List 2"/><w:lsdException w:name="Table List 3"/><w:lsdException w:name="Table List 4"/><w:lsdException w:name="Table List 5"/><w:lsdException w:name="Table List 6"/><w:lsdException w:name="Table List 7"/><w:lsdException w:name="Table List 8"/><w:lsdException w:name="Table 3D effects 1"/><w:lsdException w:name="Table 3D effects 2"/><w:lsdException w:name="Table 3D effects 3"/><w:lsdException w:name="Table Contemporary"/><w:lsdException w:name="Table Elegant"/><w:lsdException w:name="Table Professional"/><w:lsdException w:name="Table Subtle 1"/><w:lsdException w:name="Table Subtle 2"/><w:lsdException w:name="Table Web 1"/><w:lsdException w:name="Table Web 2"/><w:lsdException w:name="Table Web 3"/><w:lsdException w:name="Table Theme"/><w:lsdException w:name="No Spacing"/><w:lsdException w:name="Light Shading"/><w:lsdException w:name="Light List"/><w:lsdException w:name="Light Grid"/><w:lsdException w:name="Medium Shading 1"/><w:lsdException w:name="Medium Shading 2"/><w:lsdException w:name="Medium List 1"/><w:lsdException w:name="Medium List 2"/><w:lsdException w:name="Medium Grid 1"/><w:lsdException w:name="Medium Grid 2"/><w:lsdException w:name="Medium Grid 3"/><w:lsdException w:name="Dark List"/><w:lsdException w:name="Colorful Shading"/><w:lsdException w:name="Colorful List"/><w:lsdException w:name="Colorful Grid"/><w:lsdException w:name="Light Shading Accent 1"/><w:lsdException w:name="Light List Accent 1"/><w:lsdException w:name="Light Grid Accent 1"/><w:lsdException w:name="Medium Shading 1 Accent 1"/><w:lsdException w:name="Medium Shading 2 Accent 1"/><w:lsdException w:name="Medium List 1 Accent 1"/><w:lsdException w:name="List Paragraph"/><w:lsdException w:name="Quote"/><w:lsdException w:name="Intense Quote"/><w:lsdException w:name="Medium List 2 Accent 1"/><w:lsdException w:name="Medium Grid 1 Accent 1"/><w:lsdException w:name="Medium Grid 2 Accent 1"/><w:lsdException w:name="Medium Grid 3 Accent 1"/><w:lsdException w:name="Dark List Accent 1"/><w:lsdException w:name="Colorful Shading Accent 1"/><w:lsdException w:name="Colorful List Accent 1"/><w:lsdException w:name="Colorful Grid Accent 1"/><w:lsdException w:name="Light Shading Accent 2"/><w:lsdException w:name="Light List Accent 2"/><w:lsdException w:name="Light Grid Accent 2"/><w:lsdException w:name="Medium Shading 1 Accent 2"/><w:lsdException w:name="Medium Shading 2 Accent 2"/><w:lsdException w:name="Medium List 1 Accent 2"/><w:lsdException w:name="Medium List 2 Accent 2"/><w:lsdException w:name="Medium Grid 1 Accent 2"/><w:lsdException w:name="Medium Grid 2 Accent 2"/><w:lsdException w:name="Medium Grid 3 Accent 2"/><w:lsdException w:name="Dark List Accent 2"/><w:lsdException w:name="Colorful Shading Accent 2"/><w:lsdException w:name="Colorful List Accent 2"/><w:lsdException w:name="Colorful Grid Accent 2"/><w:lsdException w:name="Light Shading Accent 3"/><w:lsdException w:name="Light List Accent 3"/><w:lsdException w:name="Light Grid Accent 3"/><w:lsdException w:name="Medium Shading 1 Accent 3"/><w:lsdException w:name="Medium Shading 2 Accent 3"/><w:lsdException w:name="Medium List 1 Accent 3"/><w:lsdException w:name="Medium List 2 Accent 3"/><w:lsdException w:name="Medium Grid 1 Accent 3"/><w:lsdException w:name="Medium Grid 2 Accent 3"/><w:lsdException w:name="Medium Grid 3 Accent 3"/><w:lsdException w:name="Dark List Accent 3"/><w:lsdException w:name="Colorful Shading Accent 3"/><w:lsdException w:name="Colorful List Accent 3"/><w:lsdException w:name="Colorful Grid Accent 3"/><w:lsdException w:name="Light Shading Accent 4"/><w:lsdException w:name="Light List Accent 4"/><w:lsdException w:name="Light Grid Accent 4"/><w:lsdException w:name="Medium Shading 1 Accent 4"/><w:lsdException w:name="Medium Shading 2 Accent 4"/><w:lsdException w:name="Medium List 1 Accent 4"/><w:lsdException w:name="Medium List 2 Accent 4"/><w:lsdException w:name="Medium Grid 1 Accent 4"/><w:lsdException w:name="Medium Grid 2 Accent 4"/><w:lsdException w:name="Medium Grid 3 Accent 4"/><w:lsdException w:name="Dark List Accent 4"/><w:lsdException w:name="Colorful Shading Accent 4"/><w:lsdException w:name="Colorful List Accent 4"/><w:lsdException w:name="Colorful Grid Accent 4"/><w:lsdException w:name="Light Shading Accent 5"/><w:lsdException w:name="Light List Accent 5"/><w:lsdException w:name="Light Grid Accent 5"/><w:lsdException w:name="Medium Shading 1 Accent 5"/><w:lsdException w:name="Medium Shading 2 Accent 5"/><w:lsdException w:name="Medium List 1 Accent 5"/><w:lsdException w:name="Medium List 2 Accent 5"/><w:lsdException w:name="Medium Grid 1 Accent 5"/><w:lsdException w:name="Medium Grid 2 Accent 5"/><w:lsdException w:name="Medium Grid 3 Accent 5"/><w:lsdException w:name="Dark List Accent 5"/><w:lsdException w:name="Colorful Shading Accent 5"/><w:lsdException w:name="Colorful List Accent 5"/><w:lsdException w:name="Colorful Grid Accent 5"/><w:lsdException w:name="Light Shading Accent 6"/><w:lsdException w:name="Light List Accent 6"/><w:lsdException w:name="Light Grid Accent 6"/><w:lsdException w:name="Medium Shading 1 Accent 6"/><w:lsdException w:name="Medium Shading 2 Accent 6"/><w:lsdException w:name="Medium List 1 Accent 6"/><w:lsdException w:name="Medium List 2 Accent 6"/><w:lsdException w:name="Medium Grid 1 Accent 6"/><w:lsdException w:name="Medium Grid 2 Accent 6"/><w:lsdException w:name="Medium Grid 3 Accent 6"/><w:lsdException w:name="Dark List Accent 6"/><w:lsdException w:name="Colorful Shading Accent 6"/><w:lsdException w:name="Colorful List Accent 6"/><w:lsdException w:name="Colorful Grid Accent 6"/><w:lsdException w:name="Subtle Emphasis"/><w:lsdException w:name="Intense Emphasis"/><w:lsdException w:name="Subtle Reference"/><w:lsdException w:name="Intense Reference"/><w:lsdException w:name="Book Title"/><w:lsdException w:name="TOC Heading"/></w:latentStyles><w:style w:type="paragraph" w:default="on" w:styleId="Normal"><w:name w:val="Normal"/><w:rsid w:val="004F52FC"/><w:pPr><w:spacing w:line="312" w:line-rule="auto"/></w:pPr><w:rPr><w:rFonts w:ascii="Arial Unicode MS" w:h-ansi="Arial Unicode MS"/><wx:font wx:val="Arial Unicode MS"/><w:sz w:val="22"/><w:lang w:val="DA" w:fareast="EN-GB" w:bidi="AR-SA"/></w:rPr></w:style><w:style w:type="paragraph" w:styleId="Overskrift1"><w:name w:val="heading 1"/><wx:uiName wx:val="Overskrift 1"/><w:next w:val="Normal"/><w:rsid w:val="004F52FC"/><w:pPr><w:pageBreakBefore/><w:pBdr><w:top w:val="double" w:sz="4" wx:bdrwidth="30" w:space="1" w:color="auto"/><w:bottom w:val="double" w:sz="4" wx:bdrwidth="30" w:space="1" w:color="auto"/></w:pBdr><w:shd w:val="clear" w:color="auto" w:fill="E0E0E0"/><w:spacing w:before="100" w:after="100"/><w:jc w:val="center"/><w:outlineLvl w:val="0"/></w:pPr><w:rPr><w:rFonts w:ascii="Palatino Linotype" w:h-ansi="Palatino Linotype"/><wx:font wx:val="Palatino Linotype"/><w:i/><w:sz w:val="36"/><w:lang w:val="0C00" w:fareast="EN-GB" w:bidi="AR-SA"/></w:rPr></w:style><w:style w:type="character" w:default="on" w:styleId="Standardskrifttypeiafsnit"><w:name w:val="Default Paragraph Font"/><wx:uiName wx:val="Standardskrifttype i afsnit"/></w:style><w:style w:type="table" w:default="on" w:styleId="Tabel-Normal"><w:name w:val="Normal Table"/><wx:uiName wx:val="Tabel - Normal"/><w:rPr><wx:font wx:val="Verdana"/><w:lang w:val="DA" w:fareast="DA" w:bidi="AR-SA"/></w:rPr><w:tblPr><w:tblInd w:w="0" w:type="dxa"/><w:tblCellMar><w:top w:w="0" w:type="dxa"/><w:left w:w="108" w:type="dxa"/><w:bottom w:w="0" w:type="dxa"/><w:right w:w="108" w:type="dxa"/></w:tblCellMar></w:tblPr></w:style><w:style w:type="list" w:default="on" w:styleId="Ingenoversigt"><w:name w:val="No List"/><wx:uiName wx:val="Ingen oversigt"/></w:style><w:style w:type="character" w:styleId="DefaultCharacterStyle"><w:name w:val="Default Character Style"/><w:rsid w:val="004F52FC"/><w:rPr><w:rFonts w:ascii="Arial Unicode MS" w:h-ansi="Arial Unicode MS"/><w:b w:val="off"/><w:i w:val="off"/><w:sz w:val="22"/></w:rPr></w:style><w:style w:type="character" w:styleId="SurveyXactClosedCheckbox"><w:name w:val="SurveyXact Closed Checkbox"/><w:rsid w:val="004F52FC"/><w:rPr><w:sz w:val="24"/></w:rPr></w:style><w:style w:type="character" w:styleId="SurveyXactClosedVerticalChoiceValue"><w:name w:val="SurveyXact Closed Vertical Choice Value"/><w:rsid w:val="004F52FC"/><w:rPr><w:sz w:val="16"/></w:rPr></w:style><w:style w:type="paragraph" w:styleId="SurveyXactQuestionTitle"><w:name w:val="SurveyXact Question Title"/><w:basedOn w:val="Normal"/><w:next w:val="Normal"/><w:rsid w:val="004F52FC"/><w:pPr><w:keepNext/><w:spacing w:before="200"/><w:outlineLvl w:val="3"/></w:pPr><w:rPr><wx:font wx:val="Arial Unicode MS"/><w:b/></w:rPr></w:style><w:style w:type="paragraph" w:styleId="SurveyXactQuestionTypeHeading"><w:name w:val="SurveyXact Question Type Heading"/><w:basedOn w:val="Normal"/><w:rsid w:val="004F52FC"/><w:rPr><wx:font wx:val="Arial Unicode MS"/></w:rPr></w:style><w:style w:type="paragraph" w:styleId="SurveyXactClosedVerticalChoices"><w:name w:val="SurveyXact Closed Vertical Choices"/><w:basedOn w:val="Normal"/><w:next w:val="Normal"/><w:rsid w:val="004F52FC"/><w:pPr><w:tabs><w:tab w:val="left" w:pos="510"/><w:tab w:val="left" w:pos="794"/></w:tabs><w:ind w:left="794" w:hanging="794"/></w:pPr><w:rPr><wx:font wx:val="Arial Unicode MS"/><w:sz w:val="20"/></w:rPr></w:style><w:style w:type="paragraph" w:styleId="SurveyXactHorizontalChoiceHeading"><w:name w:val="SurveyXact Horizontal Choice Heading"/><w:basedOn w:val="Normal"/><w:rsid w:val="004F52FC"/><w:pPr><w:jc w:val="center"/></w:pPr><w:rPr><wx:font wx:val="Arial Unicode MS"/><w:b/><w:sz w:val="16"/></w:rPr></w:style><w:style w:type="paragraph" w:styleId="SurveyXactClosedHorizontalChoice"><w:name w:val="SurveyXact Closed Horizontal Choice"/><w:basedOn w:val="Normal"/><w:rsid w:val="004F52FC"/><w:pPr><w:jc w:val="center"/></w:pPr><w:rPr><wx:font wx:val="Arial Unicode MS"/><w:sz w:val="16"/></w:rPr></w:style><w:style w:type="paragraph" w:styleId="SurveyXactOpenUnderline"><w:name w:val="SurveyXact Open Underline"/><w:basedOn w:val="Normal"/><w:rsid w:val="004F52FC"/><w:rPr><wx:font wx:val="Arial Unicode MS"/></w:rPr></w:style><w:style w:type="paragraph" w:styleId="SurveyXactBatteryQuestionLine"><w:name w:val="SurveyXact Battery Question Line"/><w:basedOn w:val="Normal"/><w:rsid w:val="004F52FC"/><w:rPr><wx:font wx:val="Arial Unicode MS"/></w:rPr></w:style><w:style w:type="paragraph" w:styleId="SurveyXactBatteryColumnHeading"><w:name w:val="SurveyXact Battery Column Heading"/><w:basedOn w:val="Normal"/><w:rsid w:val="004F52FC"/><w:pPr><w:jc w:val="center"/></w:pPr><w:rPr><wx:font wx:val="Arial Unicode MS"/></w:rPr></w:style><w:style w:type="table" w:styleId="SurveyXactBatteryTable"><w:name w:val="SurveyXact Battery Table"/><w:rsid w:val="004F52FC"/><w:rPr><wx:font wx:val="Verdana"/><w:lang w:val="DA" w:fareast="DA" w:bidi="AR-SA"/></w:rPr><w:tblPr><w:tblCellMar><w:top w:w="0" w:type="dxa"/><w:left w:w="0" w:type="dxa"/><w:bottom w:w="0" w:type="dxa"/><w:right w:w="0" w:type="dxa"/></w:tblCellMar></w:tblPr><w:tcPr><w:tcMar><w:top w:w="57" w:type="dxa"/><w:bottom w:w="57" w:type="dxa"/></w:tcMar><w:vAlign w:val="center"/></w:tcPr></w:style><w:style w:type="character" w:styleId="Strk"><w:name w:val="Strong"/><wx:uiName wx:val="Stærk"/><w:rsid w:val="00124147"/><w:rPr><w:b/><w:b-cs/></w:rPr></w:style><w:style w:type="character" w:styleId="closed-vertical-choice"><w:name w:val="closed-vertical-choice"/><w:rsid w:val="00124147"/></w:style><w:style w:type="character" w:styleId="after-label"><w:name w:val="after-label"/><w:rsid w:val="00124147"/></w:style><w:style w:type="paragraph" w:styleId="NormalWeb"><w:name w:val="Normal (Web)"/><w:basedOn w:val="Normal"/><w:rsid w:val="00975D9C"/><w:pPr><w:spacing w:before="100" w:before-autospacing="on" w:after="100" w:after-autospacing="on" w:line="240" w:line-rule="auto"/></w:pPr><w:rPr><w:rFonts w:ascii="Times New Roman" w:h-ansi="Times New Roman" w:cs="Times New Roman"/><wx:font wx:val="Times New Roman"/><w:sz w:val="24"/><w:sz-cs w:val="24"/></w:rPr></w:style><w:style w:type="paragraph" w:styleId="Sidehoved"><w:name w:val="header"/><wx:uiName wx:val="Sidehoved"/><w:basedOn w:val="Normal"/><w:link w:val="SidehovedTegn"/><w:rsid w:val="003113CF"/><w:pPr><w:tabs><w:tab w:val="center" w:pos="4513"/><w:tab w:val="right" w:pos="9026"/></w:tabs></w:pPr><w:rPr><wx:font wx:val="Arial Unicode MS"/></w:rPr></w:style><w:style w:type="character" w:styleId="SidehovedTegn"><w:name w:val="Sidehoved Tegn"/><w:link w:val="Sidehoved"/><w:rsid w:val="003113CF"/><w:rPr><w:rFonts w:ascii="Arial Unicode MS" w:h-ansi="Arial Unicode MS"/><w:sz w:val="22"/></w:rPr></w:style><w:style w:type="paragraph" w:styleId="Sidefod"><w:name w:val="footer"/><wx:uiName wx:val="Sidefod"/><w:basedOn w:val="Normal"/><w:link w:val="SidefodTegn"/><w:rsid w:val="003113CF"/><w:pPr><w:tabs><w:tab w:val="center" w:pos="4513"/><w:tab w:val="right" w:pos="9026"/></w:tabs></w:pPr><w:rPr><wx:font wx:val="Arial Unicode MS"/></w:rPr></w:style><w:style w:type="character" w:styleId="SidefodTegn"><w:name w:val="Sidefod Tegn"/><w:link w:val="Sidefod"/><w:rsid w:val="003113CF"/><w:rPr><w:rFonts w:ascii="Arial Unicode MS" w:h-ansi="Arial Unicode MS"/><w:sz w:val="22"/></w:rPr></w:style><w:style w:type="paragraph" w:styleId="Markeringsbobletekst"><w:name w:val="Balloon Text"/><wx:uiName wx:val="Markeringsbobletekst"/><w:basedOn w:val="Normal"/><w:link w:val="MarkeringsbobletekstTegn"/><w:rsid w:val="00EB3670"/><w:pPr><w:spacing w:line="240" w:line-rule="auto"/></w:pPr><w:rPr><w:rFonts w:ascii="Times New Roman" w:h-ansi="Times New Roman" w:cs="Times New Roman"/><wx:font wx:val="Times New Roman"/><w:sz w:val="18"/><w:sz-cs w:val="18"/></w:rPr></w:style><w:style w:type="character" w:styleId="MarkeringsbobletekstTegn"><w:name w:val="Markeringsbobletekst Tegn"/><w:link w:val="Markeringsbobletekst"/><w:rsid w:val="00EB3670"/><w:rPr><w:rFonts w:ascii="Times New Roman" w:h-ansi="Times New Roman" w:cs="Times New Roman"/><w:sz w:val="18"/><w:sz-cs w:val="18"/></w:rPr></w:style><w:style w:type="character" w:styleId="Kommentarhenvisning"><w:name w:val="annotation reference"/><wx:uiName wx:val="Kommentarhenvisning"/><w:rsid w:val="00EB3670"/><w:rPr><w:sz w:val="16"/><w:sz-cs w:val="16"/></w:rPr></w:style><w:style w:type="paragraph" w:styleId="Kommentartekst"><w:name w:val="annotation text"/><wx:uiName wx:val="Kommentartekst"/><w:basedOn w:val="Normal"/><w:link w:val="KommentartekstTegn"/><w:rsid w:val="00EB3670"/><w:rPr><wx:font wx:val="Arial Unicode MS"/><w:sz w:val="20"/></w:rPr></w:style><w:style w:type="character" w:styleId="KommentartekstTegn"><w:name w:val="Kommentartekst Tegn"/><w:link w:val="Kommentartekst"/><w:rsid w:val="00EB3670"/><w:rPr><w:rFonts w:ascii="Arial Unicode MS" w:h-ansi="Arial Unicode MS"/></w:rPr></w:style><w:style w:type="paragraph" w:styleId="Kommentaremne"><w:name w:val="annotation subject"/><wx:uiName wx:val="Kommentaremne"/><w:basedOn w:val="Kommentartekst"/><w:next w:val="Kommentartekst"/><w:link w:val="KommentaremneTegn"/><w:rsid w:val="00EB3670"/><w:rPr><wx:font wx:val="Arial Unicode MS"/><w:b/><w:b-cs/></w:rPr></w:style><w:style w:type="character" w:styleId="KommentaremneTegn"><w:name w:val="Kommentaremne Tegn"/><w:link w:val="Kommentaremne"/><w:rsid w:val="00EB3670"/><w:rPr><w:rFonts w:ascii="Arial Unicode MS" w:h-ansi="Arial Unicode MS"/><w:b/><w:b-cs/></w:rPr></w:style></w:styles><w:divs><w:div w:id="909147163"><w:bodyDiv w:val="on"/><w:marLeft w:val="0"/><w:marRight w:val="0"/><w:marTop w:val="0"/><w:marBottom w:val="0"/><w:divBdr><w:top w:val="none" w:sz="0" wx:bdrwidth="0" w:space="0" w:color="auto"/><w:left w:val="none" w:sz="0" wx:bdrwidth="0" w:space="0" w:color="auto"/><w:bottom w:val="none" w:sz="0" wx:bdrwidth="0" w:space="0" w:color="auto"/><w:right w:val="none" w:sz="0" wx:bdrwidth="0" w:space="0" w:color="auto"/></w:divBdr><w:divsChild><w:div w:id="1168131674"><w:marLeft w:val="0"/><w:marRight w:val="0"/><w:marTop w:val="0"/><w:marBottom w:val="0"/><w:divBdr><w:top w:val="none" w:sz="0" wx:bdrwidth="0" w:space="0" w:color="auto"/><w:left w:val="none" w:sz="0" wx:bdrwidth="0" w:space="0" w:color="auto"/><w:bottom w:val="none" w:sz="0" wx:bdrwidth="0" w:space="0" w:color="auto"/><w:right w:val="none" w:sz="0" wx:bdrwidth="0" w:space="0" w:color="auto"/></w:divBdr></w:div><w:div w:id="193345172"><w:marLeft w:val="0"/><w:marRight w:val="0"/><w:marTop w:val="0"/><w:marBottom w:val="0"/><w:divBdr><w:top w:val="none" w:sz="0" wx:bdrwidth="0" w:space="0" w:color="auto"/><w:left w:val="none" w:sz="0" wx:bdrwidth="0" w:space="0" w:color="auto"/><w:bottom w:val="none" w:sz="0" wx:bdrwidth="0" w:space="0" w:color="auto"/><w:right w:val="none" w:sz="0" wx:bdrwidth="0" w:space="0" w:color="auto"/></w:divBdr></w:div><w:div w:id="1411350511"><w:marLeft w:val="0"/><w:marRight w:val="0"/><w:marTop w:val="0"/><w:marBottom w:val="0"/><w:divBdr><w:top w:val="none" w:sz="0" wx:bdrwidth="0" w:space="0" w:color="auto"/><w:left w:val="none" w:sz="0" wx:bdrwidth="0" w:space="0" w:color="auto"/><w:bottom w:val="none" w:sz="0" wx:bdrwidth="0" w:space="0" w:color="auto"/><w:right w:val="none" w:sz="0" wx:bdrwidth="0" w:space="0" w:color="auto"/></w:divBdr></w:div></w:divsChild></w:div><w:div w:id="1040588114"><w:bodyDiv w:val="on"/><w:marLeft w:val="0"/><w:marRight w:val="0"/><w:marTop w:val="0"/><w:marBottom w:val="0"/><w:divBdr><w:top w:val="none" w:sz="0" wx:bdrwidth="0" w:space="0" w:color="auto"/><w:left w:val="none" w:sz="0" wx:bdrwidth="0" w:space="0" w:color="auto"/><w:bottom w:val="none" w:sz="0" wx:bdrwidth="0" w:space="0" w:color="auto"/><w:right w:val="none" w:sz="0" wx:bdrwidth="0" w:space="0" w:color="auto"/></w:divBdr></w:div></w:divs><w:shapeDefaults><o:shapedefaults v:ext="edit" spidmax="1029"/><o:shapelayout v:ext="edit"><o:idmap v:ext="edit" data="1"/></o:shapelayout></w:shapeDefaults><w:docPr><w:view w:val="print"/><w:zoom w:percent="100"/><w:mirrorMargins/><w:hideSpellingErrors/><w:hideGrammaticalErrors/><w:proofState w:spelling="clean" w:grammar="clean"/><w:defaultTabStop w:val="1304"/><w:hyphenationZone w:val="425"/><w:evenAndOddHeaders/><w:characterSpacingControl w:val="DontCompress"/><w:validateAgainstSchema/><w:saveInvalidXML w:val="off"/><w:ignoreMixedContent w:val="off"/><w:alwaysShowPlaceholderText w:val="off"/><w:footnotePr><w:footnote w:type="separator"><w:p wsp:rsidR="00C871EA" wsp:rsidRDefault="00C871EA" wsp:rsidP="003113CF"><w:pPr><w:spacing w:line="240" w:line-rule="auto"/></w:pPr><w:r><w:separator/></w:r></w:p></w:footnote><w:footnote w:type="continuation-separator"><w:p wsp:rsidR="00C871EA" wsp:rsidRDefault="00C871EA" wsp:rsidP="003113CF"><w:pPr><w:spacing w:line="240" w:line-rule="auto"/></w:pPr><w:r><w:continuationSeparator/></w:r></w:p></w:footnote></w:footnotePr><w:endnotePr><w:endnote w:type="separator"><w:p wsp:rsidR="00C871EA" wsp:rsidRDefault="00C871EA" wsp:rsidP="003113CF"><w:pPr><w:spacing w:line="240" w:line-rule="auto"/></w:pPr><w:r><w:separator/></w:r></w:p></w:endnote><w:endnote w:type="continuation-separator"><w:p wsp:rsidR="00C871EA" wsp:rsidRDefault="00C871EA" wsp:rsidP="003113CF"><w:pPr><w:spacing w:line="240" w:line-rule="auto"/></w:pPr><w:r><w:continuationSeparator/></w:r></w:p></w:endnote></w:endnotePr><w:compat><w:breakWrappedTables/></w:compat><wsp:rsids><wsp:rsidRoot wsp:val="004F52FC"/><wsp:rsid wsp:val="0001306E"/><wsp:rsid wsp:val="000353AF"/><wsp:rsid wsp:val="00054F8C"/><wsp:rsid wsp:val="00064276"/><wsp:rsid wsp:val="00091CF8"/><wsp:rsid wsp:val="00095C9C"/><wsp:rsid wsp:val="000D0304"/><wsp:rsid wsp:val="000E074B"/><wsp:rsid wsp:val="000E3FC1"/><wsp:rsid wsp:val="000E6338"/><wsp:rsid wsp:val="00124147"/><wsp:rsid wsp:val="00146CEC"/><wsp:rsid wsp:val="001615A3"/><wsp:rsid wsp:val="001A0082"/><wsp:rsid wsp:val="001C39AB"/><wsp:rsid wsp:val="001C7ED4"/><wsp:rsid wsp:val="001F661D"/><wsp:rsid wsp:val="0025611C"/><wsp:rsid wsp:val="002B1110"/><wsp:rsid wsp:val="002B556D"/><wsp:rsid wsp:val="00300BE9"/><wsp:rsid wsp:val="003113CF"/><wsp:rsid wsp:val="00333CEA"/><wsp:rsid wsp:val="003518A5"/><wsp:rsid wsp:val="00380B13"/><wsp:rsid wsp:val="00380CE3"/><wsp:rsid wsp:val="00394517"/><wsp:rsid wsp:val="003969A9"/><wsp:rsid wsp:val="003C4A1E"/><wsp:rsid wsp:val="003D6FB8"/><wsp:rsid wsp:val="003E38F1"/><wsp:rsid wsp:val="003E5D1D"/><wsp:rsid wsp:val="004017A2"/><wsp:rsid wsp:val="00425EDD"/><wsp:rsid wsp:val="00431C01"/><wsp:rsid wsp:val="004450F7"/><wsp:rsid wsp:val="004607A2"/><wsp:rsid wsp:val="00466526"/><wsp:rsid wsp:val="004C6C87"/><wsp:rsid wsp:val="004E737E"/><wsp:rsid wsp:val="004F52FC"/><wsp:rsid wsp:val="005247D1"/><wsp:rsid wsp:val="00553E69"/><wsp:rsid wsp:val="005616F2"/><wsp:rsid wsp:val="00562449"/><wsp:rsid wsp:val="00597EC6"/><wsp:rsid wsp:val="005B08C6"/><wsp:rsid wsp:val="00657181"/><wsp:rsid wsp:val="006645CC"/><wsp:rsid wsp:val="006700D8"/><wsp:rsid wsp:val="0067375C"/><wsp:rsid wsp:val="006755A7"/><wsp:rsid wsp:val="006C55E0"/><wsp:rsid wsp:val="006E6D2F"/><wsp:rsid wsp:val="00703213"/><wsp:rsid wsp:val="00724010"/><wsp:rsid wsp:val="00726791"/><wsp:rsid wsp:val="007370BF"/><wsp:rsid wsp:val="00774A5E"/><wsp:rsid wsp:val="007756DA"/><wsp:rsid wsp:val="0078307D"/><wsp:rsid wsp:val="0078435B"/><wsp:rsid wsp:val="007872EA"/><wsp:rsid wsp:val="007D693D"/><wsp:rsid wsp:val="008644B8"/><wsp:rsid wsp:val="00870411"/><wsp:rsid wsp:val="00873CA8"/><wsp:rsid wsp:val="008873AD"/><wsp:rsid wsp:val="00887F19"/><wsp:rsid wsp:val="00895AF9"/><wsp:rsid wsp:val="008B5158"/><wsp:rsid wsp:val="0092204C"/><wsp:rsid wsp:val="00923EB6"/><wsp:rsid wsp:val="009345EA"/><wsp:rsid wsp:val="00944E75"/><wsp:rsid wsp:val="00965714"/><wsp:rsid wsp:val="00975A97"/><wsp:rsid wsp:val="00975D9C"/><wsp:rsid wsp:val="00977A02"/><wsp:rsid wsp:val="009A643B"/><wsp:rsid wsp:val="009D56F7"/><wsp:rsid wsp:val="009D7B0F"/><wsp:rsid wsp:val="009F093C"/><wsp:rsid wsp:val="00A252BF"/><wsp:rsid wsp:val="00A43EB5"/><wsp:rsid wsp:val="00A5444D"/><wsp:rsid wsp:val="00A571DA"/><wsp:rsid wsp:val="00A716F8"/><wsp:rsid wsp:val="00A722B7"/><wsp:rsid wsp:val="00A72FAB"/><wsp:rsid wsp:val="00A87B7C"/><wsp:rsid wsp:val="00A90D16"/><wsp:rsid wsp:val="00AE0FB6"/><wsp:rsid wsp:val="00B215A8"/><wsp:rsid wsp:val="00B82F1E"/><wsp:rsid wsp:val="00B90527"/><wsp:rsid wsp:val="00BA72E8"/><wsp:rsid wsp:val="00BB17AF"/><wsp:rsid wsp:val="00BC6104"/><wsp:rsid wsp:val="00BE1456"/><wsp:rsid wsp:val="00C07791"/><wsp:rsid wsp:val="00C50C84"/><wsp:rsid wsp:val="00C8408D"/><wsp:rsid wsp:val="00C871EA"/><wsp:rsid wsp:val="00C9298D"/><wsp:rsid wsp:val="00CA4E6E"/><wsp:rsid wsp:val="00CA7E3A"/><wsp:rsid wsp:val="00CB002E"/><wsp:rsid wsp:val="00CB5085"/><wsp:rsid wsp:val="00CD6D70"/><wsp:rsid wsp:val="00CE0254"/><wsp:rsid wsp:val="00CE23CC"/><wsp:rsid wsp:val="00CF7CD7"/><wsp:rsid wsp:val="00D11D4A"/><wsp:rsid wsp:val="00D340F9"/><wsp:rsid wsp:val="00D5429E"/><wsp:rsid wsp:val="00D6572C"/><wsp:rsid wsp:val="00D675D4"/><wsp:rsid wsp:val="00D81EB8"/><wsp:rsid wsp:val="00D87A9B"/><wsp:rsid wsp:val="00D944F8"/><wsp:rsid wsp:val="00DA65D7"/><wsp:rsid wsp:val="00DC5C5E"/><wsp:rsid wsp:val="00DC5E59"/><wsp:rsid wsp:val="00DD3146"/><wsp:rsid wsp:val="00DE09BB"/><wsp:rsid wsp:val="00DE3F54"/><wsp:rsid wsp:val="00DF12DB"/><wsp:rsid wsp:val="00DF1577"/><wsp:rsid wsp:val="00DF3F0E"/><wsp:rsid wsp:val="00E220F9"/><wsp:rsid wsp:val="00E22953"/><wsp:rsid wsp:val="00E240EF"/><wsp:rsid wsp:val="00E3796D"/><wsp:rsid wsp:val="00E413EB"/><wsp:rsid wsp:val="00E71A54"/><wsp:rsid wsp:val="00E72FB5"/><wsp:rsid wsp:val="00E8388D"/><wsp:rsid wsp:val="00E84779"/><wsp:rsid wsp:val="00EB3670"/><wsp:rsid wsp:val="00EB5AB9"/><wsp:rsid wsp:val="00ED2776"/><wsp:rsid wsp:val="00ED56F0"/><wsp:rsid wsp:val="00ED6562"/><wsp:rsid wsp:val="00EE41D0"/><wsp:rsid wsp:val="00F258F7"/><wsp:rsid wsp:val="00F30772"/><wsp:rsid wsp:val="00F30A23"/><wsp:rsid wsp:val="00F40790"/><wsp:rsid wsp:val="00F53260"/><wsp:rsid wsp:val="00F643DC"/><wsp:rsid wsp:val="00F82E8A"/><wsp:rsid wsp:val="00F91E0C"/><wsp:rsid wsp:val="00FA115A"/><wsp:rsid wsp:val="00FB2B6F"/><wsp:rsid wsp:val="00FC07C3"/><wsp:rsid wsp:val="00FD6960"/></wsp:rsids></w:docPr><w:body><wx:sect><w:tbl><w:tblPr><w:tblW w:w="0" w:type="auto"/><w:tblInd w:w="10" w:type="dxa"/><w:tblLayout w:type="Fixed"/><w:tblCellMar><w:left w:w="10" w:type="dxa"/><w:right w:w="10" w:type="dxa"/></w:tblCellMar><w:tblLook w:val="01E0"/></w:tblPr><w:tblGrid><w:gridCol w:w="8800"/></w:tblGrid><w:tr wsp:rsidR="004F52FC" wsp:rsidRPr="00A43EB5"><w:tc><w:tcPr><w:tcW w:w="8800" w:type="dxa"/></w:tcPr><w:p wsp:rsidR="00726791" wsp:rsidRPr="006645CC" wsp:rsidRDefault="00A43EB5" wsp:rsidP="00726791"><w:pPr><w:rPr><w:lang w:val="EN-US"/></w:rPr></w:pPr><w:r><w:rPr><w:b/><w:lang w:val="EN-US"/></w:rPr><w:t>Appendix 2: Questionnaire </w:t></w:r><w:r wsp:rsidR="0078435B" wsp:rsidRPr="006645CC"><w:rPr><w:lang w:val="EN-US"/></w:rPr><w:br/></w:r><w:r wsp:rsidR="0078435B" wsp:rsidRPr="006645CC"><w:rPr><w:lang w:val="EN-US"/></w:rPr><w:br/></w:r><w:r wsp:rsidR="0078435B" wsp:rsidRPr="006645CC"><w:rPr><w:lang w:val="EN-US"/></w:rPr><w:br/></w:r><w:r wsp:rsidR="00726791" wsp:rsidRPr="006645CC"><w:rPr><w:lang w:val="EN-US"/></w:rPr><w:t>Dear</w:t></w:r><w:r wsp:rsidR="0078435B" wsp:rsidRPr="006645CC"><w:rPr><w:lang w:val="EN-US"/></w:rPr><w:t> </w:t></w:r><w:r wsp:rsidR="003E38F1" wsp:rsidRPr="006645CC"><w:rPr><w:lang w:val="EN-US"/></w:rPr><w:t>communication teacher</w:t></w:r><w:r wsp:rsidR="00726791" wsp:rsidRPr="006645CC"><w:rPr><w:lang w:val="EN-US"/></w:rPr><w:t>,</w:t></w:r></w:p><w:p wsp:rsidR="00726791" wsp:rsidRPr="006645CC" wsp:rsidRDefault="00726791" wsp:rsidP="00726791"><w:pPr><w:rPr><w:lang w:val="EN-US"/></w:rPr></w:pPr></w:p><w:p wsp:rsidR="009D7B0F" wsp:rsidRPr="00724010" wsp:rsidRDefault="00726791" wsp:rsidP="00726791"><w:pPr><w:rPr><w:lang w:val="EN-US"/></w:rPr></w:pPr><w:r wsp:rsidRPr="00724010"><w:rPr><w:lang w:val="EN-US"/></w:rPr><w:t>Thank you for </w:t></w:r><w:r wsp:rsidR="009D7B0F" wsp:rsidRPr="00724010"><w:rPr><w:lang w:val="EN-US"/></w:rPr><w:t>agreeing to participate</w:t></w:r><w:r wsp:rsidRPr="00724010"><w:rPr><w:lang w:val="EN-US"/></w:rPr><w:t> in this </w:t></w:r><w:r wsp:rsidR="00A5444D" wsp:rsidRPr="00724010"><w:rPr><w:lang w:val="EN-US"/></w:rPr><w:t>survey</w:t></w:r><w:r wsp:rsidRPr="00724010"><w:rPr><w:lang w:val="EN-US"/></w:rPr><w:t> </w:t></w:r><w:r wsp:rsidR="009D7B0F" wsp:rsidRPr="00724010"><w:rPr><w:lang w:val="EN-US"/></w:rPr><w:t>concerning how you use your </w:t></w:r><w:r wsp:rsidR="00A5444D" wsp:rsidRPr="00724010"><w:rPr><w:lang w:val="EN-US"/></w:rPr><w:t>skills</w:t></w:r><w:r wsp:rsidR="009D7B0F" wsp:rsidRPr="00724010"><w:rPr><w:lang w:val="EN-US"/></w:rPr><w:t> as </w:t></w:r><w:r wsp:rsidR="003E38F1" wsp:rsidRPr="00724010"><w:rPr><w:lang w:val="EN-US"/></w:rPr><w:t>a teacher</w:t></w:r><w:r wsp:rsidR="009D7B0F" wsp:rsidRPr="00724010"><w:rPr><w:lang w:val="EN-US"/></w:rPr><w:t> on the university’s </w:t></w:r><w:r wsp:rsidRPr="00724010"><w:rPr><w:lang w:val="EN-US"/></w:rPr><w:t>communication course in your </w:t></w:r><w:r wsp:rsidR="009D7B0F" wsp:rsidRPr="00724010"><w:rPr><w:lang w:val="EN-US"/></w:rPr><w:t>everyday </w:t></w:r><w:r wsp:rsidRPr="00724010"><w:rPr><w:lang w:val="EN-US"/></w:rPr><w:t>clinical </w:t></w:r><w:r wsp:rsidR="00A5444D" wsp:rsidRPr="00724010"><w:rPr><w:lang w:val="EN-US"/></w:rPr><w:t>practi</w:t></w:r><w:r wsp:rsidR="00EB3670" wsp:rsidRPr="00724010"><w:rPr><w:lang w:val="EN-US"/></w:rPr><w:t>c</w:t></w:r><w:r wsp:rsidR="00A5444D" wsp:rsidRPr="00724010"><w:rPr><w:lang w:val="EN-US"/></w:rPr><w:t>e. </w:t></w:r></w:p><w:p wsp:rsidR="009D7B0F" wsp:rsidRPr="00724010" wsp:rsidRDefault="009D7B0F" wsp:rsidP="00726791"><w:pPr><w:rPr><w:lang w:val="EN-US"/></w:rPr></w:pPr></w:p><w:p wsp:rsidR="00A5444D" wsp:rsidRPr="00724010" wsp:rsidRDefault="009D7B0F" wsp:rsidP="00726791"><w:pPr><w:rPr><w:lang w:val="EN-US"/></w:rPr></w:pPr><w:r wsp:rsidRPr="00724010"><w:rPr><w:lang w:val="EN-US"/></w:rPr><w:t>The purpose of the survey is to </w:t></w:r><w:r wsp:rsidR="00D340F9" wsp:rsidRPr="00724010"><w:rPr><w:lang w:val="EN-US"/></w:rPr><w:t>identify </w:t></w:r><w:r wsp:rsidR="00A5444D" wsp:rsidRPr="00724010"><w:rPr><w:lang w:val="EN-US"/></w:rPr><w:t>the elements that facilitate or hinder the transfer of communication teaching skills.</w:t></w:r></w:p><w:p wsp:rsidR="00A5444D" wsp:rsidRPr="00724010" wsp:rsidRDefault="00A5444D" wsp:rsidP="00726791"><w:pPr><w:rPr><w:lang w:val="EN-US"/></w:rPr></w:pPr></w:p><w:p wsp:rsidR="00DF12DB" wsp:rsidRPr="00724010" wsp:rsidRDefault="00A5444D" wsp:rsidP="00DF12DB"><w:pPr><w:rPr><w:highlight w:val="yellow"/><w:lang w:val="EN-US"/></w:rPr></w:pPr><w:r wsp:rsidRPr="00724010"><w:rPr><w:lang w:val="EN-US"/></w:rPr><w:t>The survey </w:t></w:r><w:r wsp:rsidR="008644B8" wsp:rsidRPr="00724010"><w:rPr><w:lang w:val="EN-US"/></w:rPr><w:t>will</w:t></w:r><w:r wsp:rsidRPr="00724010"><w:rPr><w:lang w:val="EN-US"/></w:rPr><w:t> take approximately 10 minutes to complete, and </w:t></w:r><w:r wsp:rsidR="00DF12DB" wsp:rsidRPr="00724010"><w:rPr><w:lang w:val="EN-US"/></w:rPr><w:t>all of your answers will be kept strictly confidential and never associated with your name.</w:t></w:r></w:p><w:p wsp:rsidR="00DF12DB" wsp:rsidRPr="00724010" wsp:rsidRDefault="00DF12DB" wsp:rsidP="00726791"><w:pPr><w:rPr><w:lang w:val="EN-US"/></w:rPr></w:pPr></w:p><w:p wsp:rsidR="00A5444D" wsp:rsidRPr="00724010" wsp:rsidRDefault="00A5444D" wsp:rsidP="00726791"><w:pPr><w:rPr><w:lang w:val="EN-US"/></w:rPr></w:pPr><w:r wsp:rsidRPr="00724010"><w:rPr><w:lang w:val="EN-US"/></w:rPr><w:t>Later, we will contact a few </w:t></w:r><w:r wsp:rsidR="003E38F1" wsp:rsidRPr="00724010"><w:rPr><w:lang w:val="EN-US"/></w:rPr><w:t>communication teachers with a view to an additional interview. </w:t></w:r><w:r wsp:rsidR="00EB3670" wsp:rsidRPr="006645CC"><w:rPr><w:lang w:val="EN-US"/></w:rPr><w:t>We may contact you about this. </w:t></w:r><w:r wsp:rsidR="00EB3670" wsp:rsidRPr="00724010"><w:rPr><w:lang w:val="EN-US"/></w:rPr><w:t>Participating</w:t></w:r><w:r wsp:rsidR="003E38F1" wsp:rsidRPr="00724010"><w:rPr><w:lang w:val="EN-US"/></w:rPr><w:t> in the survey and in the possible interview</w:t></w:r><w:r wsp:rsidR="00EB3670" wsp:rsidRPr="00724010"><w:rPr><w:lang w:val="EN-US"/></w:rPr><w:t> is voluntary</w:t></w:r><w:r wsp:rsidR="003E38F1" wsp:rsidRPr="00724010"><w:rPr><w:lang w:val="EN-US"/></w:rPr><w:t>.</w:t></w:r></w:p><w:p wsp:rsidR="00AE0FB6" wsp:rsidRPr="00724010" wsp:rsidRDefault="00AE0FB6" wsp:rsidP="00726791"><w:pPr><w:rPr><w:b/><w:lang w:val="EN-US"/></w:rPr></w:pPr></w:p><w:p wsp:rsidR="00AE0FB6" wsp:rsidRPr="006645CC" wsp:rsidRDefault="00AE0FB6" wsp:rsidP="00726791"><w:pPr><w:rPr><w:b/><w:lang w:val="EN-US"/></w:rPr></w:pPr><w:r wsp:rsidRPr="006645CC"><w:rPr><w:b/><w:lang w:val="EN-US"/></w:rPr><w:t>Thank you in advance for your help.</w:t></w:r></w:p><w:p wsp:rsidR="003E38F1" wsp:rsidRPr="006645CC" wsp:rsidRDefault="003E38F1" wsp:rsidP="00726791"><w:pPr><w:rPr><w:lang w:val="EN-US"/></w:rPr></w:pPr></w:p><w:p wsp:rsidR="004F52FC" wsp:rsidRPr="006645CC" wsp:rsidRDefault="0078435B" wsp:rsidP="008644B8"><w:pPr><w:rPr><w:b/><w:highlight w:val="yellow"/><w:lang w:val="EN-US"/></w:rPr></w:pPr><w:r wsp:rsidRPr="006645CC"><w:rPr><w:lang w:val="EN-US"/></w:rPr><w:t> </w:t></w:r></w:p></w:tc></w:tr></w:tbl><w:p wsp:rsidR="004F52FC" wsp:rsidRPr="006645CC" wsp:rsidRDefault="0078435B" wsp:rsidP="008644B8"><w:pPr><w:rPr><w:b/><w:lang w:val="EN-US"/></w:rPr></w:pPr><w:r wsp:rsidRPr="006645CC"><w:rPr><w:highlight w:val="yellow"/><w:lang w:val="EN-US"/></w:rPr><w:br/></w:r><w:r wsp:rsidR="00FB2B6F" wsp:rsidRPr="006645CC"><w:rPr><w:b/><w:lang w:val="EN-US"/></w:rPr><w:t>Gender</w:t></w:r></w:p><w:p wsp:rsidR="004F52FC" wsp:rsidRPr="006645CC" wsp:rsidRDefault="0078435B"><w:pPr><w:pStyle w:val="SurveyXactClosedVerticalChoices"/><w:rPr><w:lang w:val="EN-US"/></w:rPr></w:pPr><w:r wsp:rsidRPr="006645CC"><w:rPr><w:rStyle w:val="SurveyXactClosedVerticalChoiceValue"/><w:lang w:val="EN-US"/></w:rPr><w:t>(1)</w:t></w:r><w:r wsp:rsidRPr="006645CC"><w:rPr><w:lang w:val="EN-US"/></w:rPr><w:tab/></w:r><w:r wsp:rsidRPr="00724010"><w:rPr><w:rStyle w:val="SurveyXactClosedCheckbox"/></w:rPr><w:sym w:font="Wingdings" w:char="F071"/></w:r><w:r wsp:rsidRPr="006645CC"><w:rPr><w:lang w:val="EN-US"/></w:rPr><w:tab/></w:r><w:r wsp:rsidR="00FB2B6F" wsp:rsidRPr="006645CC"><w:rPr><w:lang w:val="EN-US"/></w:rPr><w:t>Female</w:t></w:r></w:p><w:p wsp:rsidR="004F52FC" wsp:rsidRPr="006645CC" wsp:rsidRDefault="0078435B"><w:pPr><w:pStyle w:val="SurveyXactClosedVerticalChoices"/><w:rPr><w:lang w:val="EN-US"/></w:rPr></w:pPr><w:r wsp:rsidRPr="006645CC"><w:rPr><w:rStyle w:val="SurveyXactClosedVerticalChoiceValue"/><w:lang w:val="EN-US"/></w:rPr><w:t>(2)</w:t></w:r><w:r wsp:rsidRPr="006645CC"><w:rPr><w:lang w:val="EN-US"/></w:rPr><w:tab/></w:r><w:r wsp:rsidRPr="00724010"><w:rPr><w:rStyle w:val="SurveyXactClosedCheckbox"/></w:rPr><w:sym w:font="Wingdings" w:char="F071"/></w:r><w:r wsp:rsidRPr="006645CC"><w:rPr><w:lang w:val="EN-US"/></w:rPr><w:tab/><w:t>Ma</w:t></w:r><w:r wsp:rsidR="00FB2B6F" wsp:rsidRPr="006645CC"><w:rPr><w:lang w:val="EN-US"/></w:rPr><w:t>le</w:t></w:r></w:p><w:p wsp:rsidR="004F52FC" wsp:rsidRPr="006645CC" wsp:rsidRDefault="0078435B"><w:pPr><w:rPr><w:highlight w:val="yellow"/><w:lang w:val="EN-US"/></w:rPr></w:pPr><w:r wsp:rsidRPr="006645CC"><w:rPr><w:highlight w:val="yellow"/><w:lang w:val="EN-US"/></w:rPr><w:br/></w:r></w:p><wx:sub-section><wx:sub-section><wx:sub-section><wx:sub-section><w:p wsp:rsidR="004F52FC" wsp:rsidRPr="006645CC" wsp:rsidRDefault="00FB2B6F"><w:pPr><w:pStyle w:val="SurveyXactQuestionTitle"/><w:rPr><w:lang w:val="EN-US"/></w:rPr></w:pPr><w:r wsp:rsidRPr="006645CC"><w:rPr><w:lang w:val="EN-US"/></w:rPr><w:t>Age</w:t></w:r></w:p><w:p wsp:rsidR="004F52FC" wsp:rsidRPr="006645CC" wsp:rsidRDefault="0078435B"><w:pPr><w:pStyle w:val="SurveyXactOpenUnderline"/><w:rPr><w:lang w:val="EN-US"/></w:rPr></w:pPr><w:r wsp:rsidRPr="006645CC"><w:rPr><w:lang w:val="EN-US"/></w:rPr><w:t>_____</w:t></w:r></w:p><w:p wsp:rsidR="004F52FC" wsp:rsidRPr="006645CC" wsp:rsidRDefault="0078435B"><w:pPr><w:rPr><w:highlight w:val="yellow"/><w:lang w:val="EN-US"/></w:rPr></w:pPr><w:r wsp:rsidRPr="006645CC"><w:rPr><w:highlight w:val="yellow"/><w:lang w:val="EN-US"/></w:rPr><w:br/></w:r></w:p></wx:sub-section><wx:sub-section><w:p wsp:rsidR="004F52FC" wsp:rsidRPr="006645CC" wsp:rsidRDefault="00FB2B6F"><w:pPr><w:pStyle w:val="SurveyXactQuestionTitle"/><w:rPr><w:lang w:val="EN-US"/></w:rPr></w:pPr><w:r wsp:rsidRPr="006645CC"><w:rPr><w:lang w:val="EN-US"/></w:rPr><w:t>Position</w:t></w:r></w:p><w:p wsp:rsidR="004F52FC" wsp:rsidRPr="006645CC" wsp:rsidRDefault="0078435B"><w:pPr><w:pStyle w:val="SurveyXactClosedVerticalChoices"/><w:rPr><w:lang w:val="EN-US"/></w:rPr></w:pPr><w:r wsp:rsidRPr="006645CC"><w:rPr><w:rStyle w:val="SurveyXactClosedVerticalChoiceValue"/><w:lang w:val="EN-US"/></w:rPr><w:t>(1)</w:t></w:r><w:r wsp:rsidRPr="006645CC"><w:rPr><w:lang w:val="EN-US"/></w:rPr><w:tab/></w:r><w:r wsp:rsidRPr="00724010"><w:rPr><w:rStyle w:val="SurveyXactClosedCheckbox"/></w:rPr><w:sym w:font="Wingdings" w:char="F071"/></w:r><w:r wsp:rsidRPr="006645CC"><w:rPr><w:lang w:val="EN-US"/></w:rPr><w:tab/></w:r><w:r wsp:rsidR="00A252BF" wsp:rsidRPr="006645CC"><w:rPr><w:lang w:val="EN-US"/></w:rPr><w:t>Doctor in clinical basic training (KBU)</w:t></w:r></w:p><w:p wsp:rsidR="004F52FC" wsp:rsidRPr="006645CC" wsp:rsidRDefault="0078435B"><w:pPr><w:pStyle w:val="SurveyXactClosedVerticalChoices"/><w:rPr><w:lang w:val="EN-US"/></w:rPr></w:pPr><w:r wsp:rsidRPr="006645CC"><w:rPr><w:rStyle w:val="SurveyXactClosedVerticalChoiceValue"/><w:lang w:val="EN-US"/></w:rPr><w:t>(2)</w:t></w:r><w:r wsp:rsidRPr="006645CC"><w:rPr><w:lang w:val="EN-US"/></w:rPr><w:tab/></w:r><w:r wsp:rsidRPr="00724010"><w:rPr><w:rStyle w:val="SurveyXactClosedCheckbox"/></w:rPr><w:sym w:font="Wingdings" w:char="F071"/></w:r><w:r wsp:rsidR="00A252BF" wsp:rsidRPr="006645CC"><w:rPr><w:lang w:val="EN-US"/></w:rPr><w:tab/><w:t>PhD student</w:t></w:r></w:p><w:p wsp:rsidR="004F52FC" wsp:rsidRPr="006645CC" wsp:rsidRDefault="0078435B"><w:pPr><w:pStyle w:val="SurveyXactClosedVerticalChoices"/><w:rPr><w:lang w:val="EN-US"/></w:rPr></w:pPr><w:r wsp:rsidRPr="006645CC"><w:rPr><w:rStyle w:val="SurveyXactClosedVerticalChoiceValue"/><w:lang w:val="EN-US"/></w:rPr><w:t>(3)</w:t></w:r><w:r wsp:rsidRPr="006645CC"><w:rPr><w:lang w:val="EN-US"/></w:rPr><w:tab/></w:r><w:r wsp:rsidRPr="00724010"><w:rPr><w:rStyle w:val="SurveyXactClosedCheckbox"/></w:rPr><w:sym w:font="Wingdings" w:char="F071"/></w:r><w:r wsp:rsidR="00C8408D" wsp:rsidRPr="006645CC"><w:rPr><w:lang w:val="EN-US"/></w:rPr><w:tab/><w:t>Introductory position</w:t></w:r></w:p><w:p wsp:rsidR="004F52FC" wsp:rsidRPr="006645CC" wsp:rsidRDefault="0078435B"><w:pPr><w:pStyle w:val="SurveyXactClosedVerticalChoices"/><w:rPr><w:lang w:val="EN-US"/></w:rPr></w:pPr><w:r wsp:rsidRPr="006645CC"><w:rPr><w:rStyle w:val="SurveyXactClosedVerticalChoiceValue"/><w:lang w:val="EN-US"/></w:rPr><w:t>(4)</w:t></w:r><w:r wsp:rsidRPr="006645CC"><w:rPr><w:lang w:val="EN-US"/></w:rPr><w:tab/></w:r><w:r wsp:rsidRPr="00724010"><w:rPr><w:rStyle w:val="SurveyXactClosedCheckbox"/></w:rPr><w:sym w:font="Wingdings" w:char="F071"/></w:r><w:r wsp:rsidRPr="006645CC"><w:rPr><w:lang w:val="EN-US"/></w:rPr><w:tab/></w:r><w:r wsp:rsidR="00724010" wsp:rsidRPr="006645CC"><w:rPr><w:lang w:val="EN-US"/></w:rPr><w:t>In specialist training</w:t></w:r></w:p><w:p wsp:rsidR="004F52FC" wsp:rsidRPr="006645CC" wsp:rsidRDefault="0078435B"><w:pPr><w:pStyle w:val="SurveyXactClosedVerticalChoices"/><w:rPr><w:lang w:val="EN-US"/></w:rPr></w:pPr><w:r wsp:rsidRPr="006645CC"><w:rPr><w:rStyle w:val="SurveyXactClosedVerticalChoiceValue"/><w:lang w:val="EN-US"/></w:rPr><w:t>(5)</w:t></w:r><w:r wsp:rsidRPr="006645CC"><w:rPr><w:lang w:val="EN-US"/></w:rPr><w:tab/></w:r><w:r wsp:rsidRPr="00724010"><w:rPr><w:rStyle w:val="SurveyXactClosedCheckbox"/></w:rPr><w:sym w:font="Wingdings" w:char="F071"/></w:r><w:r wsp:rsidRPr="006645CC"><w:rPr><w:lang w:val="EN-US"/></w:rPr><w:tab/><w:t>Spec</w:t></w:r><w:r wsp:rsidR="00C8408D" wsp:rsidRPr="006645CC"><w:rPr><w:lang w:val="EN-US"/></w:rPr><w:t>ialist</w:t></w:r></w:p><w:p wsp:rsidR="004F52FC" wsp:rsidRPr="006645CC" wsp:rsidRDefault="0078435B"><w:pPr><w:pStyle w:val="SurveyXactClosedVerticalChoices"/><w:rPr><w:lang w:val="EN-US"/></w:rPr></w:pPr><w:r wsp:rsidRPr="006645CC"><w:rPr><w:rStyle w:val="SurveyXactClosedVerticalChoiceValue"/><w:lang w:val="EN-US"/></w:rPr><w:t>(6)</w:t></w:r><w:r wsp:rsidRPr="006645CC"><w:rPr><w:lang w:val="EN-US"/></w:rPr><w:tab/></w:r><w:r wsp:rsidRPr="00724010"><w:rPr><w:rStyle w:val="SurveyXactClosedCheckbox"/></w:rPr><w:sym w:font="Wingdings" w:char="F071"/></w:r><w:r wsp:rsidR="00DF1577" wsp:rsidRPr="006645CC"><w:rPr><w:lang w:val="EN-US"/></w:rPr><w:tab/><w:t>Chief ph</w:t></w:r><w:r wsp:rsidR="00C8408D" wsp:rsidRPr="006645CC"><w:rPr><w:lang w:val="EN-US"/></w:rPr><w:t>ysician</w:t></w:r></w:p><w:p wsp:rsidR="004F52FC" wsp:rsidRPr="006645CC" wsp:rsidRDefault="0078435B"><w:pPr><w:pStyle w:val="SurveyXactClosedVerticalChoices"/><w:rPr><w:lang w:val="EN-US"/></w:rPr></w:pPr><w:r wsp:rsidRPr="006645CC"><w:rPr><w:rStyle w:val="SurveyXactClosedVerticalChoiceValue"/><w:lang w:val="EN-US"/></w:rPr><w:t>(7)</w:t></w:r><w:r wsp:rsidRPr="006645CC"><w:rPr><w:lang w:val="EN-US"/></w:rPr><w:tab/></w:r><w:r wsp:rsidRPr="00724010"><w:rPr><w:rStyle w:val="SurveyXactClosedCheckbox"/></w:rPr><w:sym w:font="Wingdings" w:char="F071"/></w:r><w:r wsp:rsidR="00C8408D" wsp:rsidRPr="006645CC"><w:rPr><w:lang w:val="EN-US"/></w:rPr><w:tab/><w:t>Other</w:t></w:r></w:p><w:p wsp:rsidR="004F52FC" wsp:rsidRPr="006645CC" wsp:rsidRDefault="0078435B"><w:pPr><w:rPr><w:highlight w:val="yellow"/><w:lang w:val="EN-US"/></w:rPr></w:pPr><w:r wsp:rsidRPr="006645CC"><w:rPr><w:highlight w:val="yellow"/><w:lang w:val="EN-US"/></w:rPr><w:br/></w:r></w:p></wx:sub-section><wx:sub-section><w:p wsp:rsidR="004F52FC" wsp:rsidRPr="006645CC" wsp:rsidRDefault="00D81EB8"><w:pPr><w:pStyle w:val="SurveyXactQuestionTitle"/><w:rPr><w:highlight w:val="yellow"/><w:lang w:val="EN-US"/></w:rPr></w:pPr><w:proofErr w:type="spellStart"/><w:r wsp:rsidRPr="006645CC"><w:rPr><w:lang w:val="EN-US"/></w:rPr><w:t>S</w:t></w:r><w:r wsp:rsidR="0078435B" wsp:rsidRPr="006645CC"><w:rPr><w:lang w:val="EN-US"/></w:rPr><w:t>pecial</w:t></w:r><w:r wsp:rsidR="008644B8" wsp:rsidRPr="006645CC"><w:rPr><w:lang w:val="EN-US"/></w:rPr><w:t>ity</w:t></w:r><w:proofErr w:type="spellEnd"/></w:p><w:p wsp:rsidR="004F52FC" wsp:rsidRPr="006645CC" wsp:rsidRDefault="0078435B" wsp:rsidP="00FD6960"><w:pPr><w:rPr><w:b/><w:highlight w:val="yellow"/><w:lang w:val="EN-US"/></w:rPr></w:pPr><w:r wsp:rsidRPr="006645CC"><w:rPr><w:highlight w:val="yellow"/><w:lang w:val="EN-US"/></w:rPr><w:br/></w:r><w:r wsp:rsidR="00EB5AB9" wsp:rsidRPr="006645CC"><w:rPr><w:b/><w:lang w:val="EN-US"/></w:rPr><w:t>H</w:t></w:r><w:r wsp:rsidR="00FD6960" wsp:rsidRPr="006645CC"><w:rPr><w:b/><w:lang w:val="EN-US"/></w:rPr><w:t>ow many years </w:t></w:r><w:r wsp:rsidR="00CD6D70" wsp:rsidRPr="006645CC"><w:rPr><w:b/><w:lang w:val="EN-US"/></w:rPr><w:t>have</w:t></w:r><w:r wsp:rsidR="00FD6960" wsp:rsidRPr="006645CC"><w:rPr><w:b/><w:lang w:val="EN-US"/></w:rPr><w:t> you worked as a doctor in a clinical setting?</w:t></w:r></w:p><w:p wsp:rsidR="004F52FC" wsp:rsidRPr="006645CC" wsp:rsidRDefault="0078435B"><w:pPr><w:pStyle w:val="SurveyXactClosedVerticalChoices"/><w:rPr><w:lang w:val="EN-US"/></w:rPr></w:pPr><w:r wsp:rsidRPr="006645CC"><w:rPr><w:rStyle w:val="SurveyXactClosedVerticalChoiceValue"/><w:lang w:val="EN-US"/></w:rPr><w:t>(1)</w:t></w:r><w:r wsp:rsidRPr="006645CC"><w:rPr><w:lang w:val="EN-US"/></w:rPr><w:tab/></w:r><w:r wsp:rsidRPr="00724010"><w:rPr><w:rStyle w:val="SurveyXactClosedCheckbox"/></w:rPr><w:sym w:font="Wingdings" w:char="F071"/></w:r><w:r wsp:rsidR="00FD6960" wsp:rsidRPr="006645CC"><w:rPr><w:lang w:val="EN-US"/></w:rPr><w:tab/><w:t>Less than 1 year</w:t></w:r></w:p><w:p wsp:rsidR="004F52FC" wsp:rsidRPr="006645CC" wsp:rsidRDefault="0078435B"><w:pPr><w:pStyle w:val="SurveyXactClosedVerticalChoices"/><w:rPr><w:lang w:val="EN-US"/></w:rPr></w:pPr><w:r wsp:rsidRPr="006645CC"><w:rPr><w:rStyle w:val="SurveyXactClosedVerticalChoiceValue"/><w:lang w:val="EN-US"/></w:rPr><w:t>(2)</w:t></w:r><w:r wsp:rsidRPr="006645CC"><w:rPr><w:lang w:val="EN-US"/></w:rPr><w:tab/></w:r><w:r wsp:rsidRPr="00724010"><w:rPr><w:rStyle w:val="SurveyXactClosedCheckbox"/></w:rPr><w:sym w:font="Wingdings" w:char="F071"/></w:r><w:r wsp:rsidRPr="006645CC"><w:rPr><w:lang w:val="EN-US"/></w:rPr><w:tab/><w:t>1-3 </w:t></w:r><w:r wsp:rsidR="00FD6960" wsp:rsidRPr="006645CC"><w:rPr><w:lang w:val="EN-US"/></w:rPr><w:t>years</w:t></w:r></w:p><w:p wsp:rsidR="004F52FC" wsp:rsidRPr="006645CC" wsp:rsidRDefault="0078435B"><w:pPr><w:pStyle w:val="SurveyXactClosedVerticalChoices"/><w:rPr><w:lang w:val="EN-US"/></w:rPr></w:pPr><w:r wsp:rsidRPr="006645CC"><w:rPr><w:rStyle w:val="SurveyXactClosedVerticalChoiceValue"/><w:lang w:val="EN-US"/></w:rPr><w:t>(3)</w:t></w:r><w:r wsp:rsidRPr="006645CC"><w:rPr><w:lang w:val="EN-US"/></w:rPr><w:tab/></w:r><w:r wsp:rsidRPr="00724010"><w:rPr><w:rStyle w:val="SurveyXactClosedCheckbox"/></w:rPr><w:sym w:font="Wingdings" w:char="F071"/></w:r><w:r wsp:rsidRPr="006645CC"><w:rPr><w:lang w:val="EN-US"/></w:rPr><w:tab/><w:t>M</w:t></w:r><w:r wsp:rsidR="00FD6960" wsp:rsidRPr="006645CC"><w:rPr><w:lang w:val="EN-US"/></w:rPr><w:t>ore</w:t></w:r><w:r wsp:rsidRPr="006645CC"><w:rPr><w:lang w:val="EN-US"/></w:rPr><w:t> </w:t></w:r><w:r wsp:rsidR="00FD6960" wsp:rsidRPr="006645CC"><w:rPr><w:lang w:val="EN-US"/></w:rPr><w:t>than</w:t></w:r><w:r wsp:rsidRPr="006645CC"><w:rPr><w:lang w:val="EN-US"/></w:rPr><w:t> 3 </w:t></w:r><w:r wsp:rsidR="00FD6960" wsp:rsidRPr="006645CC"><w:rPr><w:lang w:val="EN-US"/></w:rPr><w:t>years</w:t></w:r></w:p><w:p wsp:rsidR="004F52FC" wsp:rsidRPr="006645CC" wsp:rsidRDefault="0078435B"><w:pPr><w:rPr><w:lang w:val="EN-US"/></w:rPr></w:pPr><w:r wsp:rsidRPr="006645CC"><w:rPr><w:highlight w:val="yellow"/><w:lang w:val="EN-US"/></w:rPr><w:br/></w:r></w:p></wx:sub-section><wx:sub-section><w:p wsp:rsidR="00BE1456" wsp:rsidRPr="00724010" wsp:rsidRDefault="00597EC6"><w:pPr><w:pStyle w:val="SurveyXactQuestionTitle"/><w:rPr><w:lang w:val="EN-US"/></w:rPr></w:pPr><w:r wsp:rsidRPr="00724010"><w:rPr><w:lang w:val="EN-US"/></w:rPr><w:t>Why di</w:t></w:r><w:r wsp:rsidR="00BE1456" wsp:rsidRPr="00724010"><w:rPr><w:lang w:val="EN-US"/></w:rPr><w:t>d</w:t></w:r><w:r wsp:rsidRPr="00724010"><w:rPr><w:lang w:val="EN-US"/></w:rPr><w:t> you choose to teach communication </w:t></w:r><w:r wsp:rsidR="00EB3670" wsp:rsidRPr="00724010"><w:rPr><w:lang w:val="EN-US"/></w:rPr><w:t>in </w:t></w:r><w:r wsp:rsidR="00380B13" wsp:rsidRPr="00724010"><w:rPr><w:lang w:val="EN-US"/></w:rPr><w:t>the </w:t></w:r><w:r wsp:rsidR="00D340F9" wsp:rsidRPr="00724010"><w:rPr><w:lang w:val="EN-US"/></w:rPr><w:t>M</w:t></w:r><w:r wsp:rsidR="00380B13" wsp:rsidRPr="00724010"><w:rPr><w:lang w:val="EN-US"/></w:rPr><w:t>edicine </w:t></w:r><w:r wsp:rsidR="00EB3670" wsp:rsidRPr="00724010"><w:rPr><w:lang w:val="EN-US"/></w:rPr><w:t>degree</w:t></w:r><w:r wsp:rsidR="00BE1456" wsp:rsidRPr="00724010"><w:rPr><w:lang w:val="EN-US"/></w:rPr><w:t>?</w:t></w:r></w:p></wx:sub-section><wx:sub-section><w:p wsp:rsidR="004F52FC" wsp:rsidRPr="006645CC" wsp:rsidRDefault="00BE1456"><w:pPr><w:pStyle w:val="SurveyXactQuestionTitle"/><w:rPr><w:highlight w:val="yellow"/><w:lang w:val="EN-US"/></w:rPr></w:pPr><w:r wsp:rsidRPr="006645CC"><w:rPr><w:lang w:val="EN-US"/></w:rPr><w:t>Please rank the following on a scale of 1 to 7 with 1 being ‘to a poor extent’ and 7 being ‘</w:t></w:r><w:r wsp:rsidR="00C9298D" wsp:rsidRPr="006645CC"><w:rPr><w:lang w:val="EN-US"/></w:rPr><w:t>to a great extent’.</w:t></w:r><w:r wsp:rsidR="0078435B" wsp:rsidRPr="006645CC"><w:rPr><w:highlight w:val="yellow"/><w:lang w:val="EN-US"/></w:rPr><w:br/></w:r></w:p><w:tbl><w:tblPr><w:tblW w:w="0" w:type="auto"/><w:tblLayout w:type="Fixed"/><w:tblCellMar><w:left w:w="0" w:type="dxa"/><w:right w:w="0" w:type="dxa"/></w:tblCellMar><w:tblLook w:val="01E0"/></w:tblPr><w:tblGrid><w:gridCol w:w="2933"/><w:gridCol w:w="733"/><w:gridCol w:w="733"/><w:gridCol w:w="733"/><w:gridCol w:w="733"/><w:gridCol w:w="733"/><w:gridCol w:w="733"/><w:gridCol w:w="733"/><w:gridCol w:w="733"/></w:tblGrid><w:tr wsp:rsidR="0078435B" wsp:rsidRPr="00724010" wsp:rsidTr="0078435B"><w:trPr><w:tblHeader/></w:trPr><w:tc><w:tcPr><w:tcW w:w="2933" w:type="dxa"/><w:shd w:val="clear" w:color="auto" w:fill="auto"/><w:tcMar><w:top w:w="57" w:type="dxa"/><w:bottom w:w="57" w:type="dxa"/></w:tcMar><w:vAlign w:val="center"/></w:tcPr><w:p wsp:rsidR="004F52FC" wsp:rsidRPr="006645CC" wsp:rsidRDefault="004F52FC"><w:pPr><w:rPr><w:highlight w:val="yellow"/><w:lang w:val="EN-US"/></w:rPr></w:pPr></w:p></w:tc><w:tc><w:tcPr><w:tcW w:w="733" w:type="dxa"/><w:shd w:val="clear" w:color="auto" w:fill="auto"/><w:tcMar><w:top w:w="57" w:type="dxa"/><w:bottom w:w="57" w:type="dxa"/></w:tcMar><w:vAlign w:val="center"/></w:tcPr><w:p wsp:rsidR="004F52FC" wsp:rsidRPr="00724010" wsp:rsidRDefault="00E240EF"><w:pPr><w:pStyle w:val="SurveyXactHorizontalChoiceHeading"/></w:pPr><w:r wsp:rsidRPr="00724010"><w:t>To a </w:t></w:r><w:proofErr w:type="spellStart"/><w:r wsp:rsidRPr="00724010"><w:t>poor</w:t></w:r><w:proofErr w:type="spellEnd"/><w:r wsp:rsidRPr="00724010"><w:t> </w:t></w:r><w:proofErr w:type="spellStart"/><w:r wsp:rsidRPr="00724010"><w:t>extent</w:t></w:r><w:proofErr w:type="spellEnd"/><w:r wsp:rsidR="0078435B" wsp:rsidRPr="00724010"><w:br/><w:t>1</w:t></w:r></w:p></w:tc><w:tc><w:tcPr><w:tcW w:w="733" w:type="dxa"/><w:shd w:val="clear" w:color="auto" w:fill="auto"/><w:tcMar><w:top w:w="57" w:type="dxa"/><w:bottom w:w="57" w:type="dxa"/></w:tcMar><w:vAlign w:val="center"/></w:tcPr><w:p wsp:rsidR="004F52FC" wsp:rsidRPr="00724010" wsp:rsidRDefault="0078435B"><w:pPr><w:pStyle w:val="SurveyXactHorizontalChoiceHeading"/></w:pPr><w:r wsp:rsidRPr="00724010"><w:br/><w:t>2</w:t></w:r></w:p></w:tc><w:tc><w:tcPr><w:tcW w:w="733" w:type="dxa"/><w:shd w:val="clear" w:color="auto" w:fill="auto"/><w:tcMar><w:top w:w="57" w:type="dxa"/><w:bottom w:w="57" w:type="dxa"/></w:tcMar><w:vAlign w:val="center"/></w:tcPr><w:p wsp:rsidR="004F52FC" wsp:rsidRPr="00724010" wsp:rsidRDefault="0078435B"><w:pPr><w:pStyle w:val="SurveyXactHorizontalChoiceHeading"/></w:pPr><w:r wsp:rsidRPr="00724010"><w:br/><w:t>3</w:t></w:r></w:p></w:tc><w:tc><w:tcPr><w:tcW w:w="733" w:type="dxa"/><w:shd w:val="clear" w:color="auto" w:fill="auto"/><w:tcMar><w:top w:w="57" w:type="dxa"/><w:bottom w:w="57" w:type="dxa"/></w:tcMar><w:vAlign w:val="center"/></w:tcPr><w:p wsp:rsidR="004F52FC" wsp:rsidRPr="00724010" wsp:rsidRDefault="0078435B"><w:pPr><w:pStyle w:val="SurveyXactHorizontalChoiceHeading"/></w:pPr><w:r wsp:rsidRPr="00724010"><w:br/><w:t>4</w:t></w:r></w:p></w:tc><w:tc><w:tcPr><w:tcW w:w="733" w:type="dxa"/><w:shd w:val="clear" w:color="auto" w:fill="auto"/><w:tcMar><w:top w:w="57" w:type="dxa"/><w:bottom w:w="57" w:type="dxa"/></w:tcMar><w:vAlign w:val="center"/></w:tcPr><w:p wsp:rsidR="004F52FC" wsp:rsidRPr="00724010" wsp:rsidRDefault="0078435B"><w:pPr><w:pStyle w:val="SurveyXactHorizontalChoiceHeading"/></w:pPr><w:r wsp:rsidRPr="00724010"><w:br/><w:t>5</w:t></w:r></w:p></w:tc><w:tc><w:tcPr><w:tcW w:w="733" w:type="dxa"/><w:shd w:val="clear" w:color="auto" w:fill="auto"/><w:tcMar><w:top w:w="57" w:type="dxa"/><w:bottom w:w="57" w:type="dxa"/></w:tcMar><w:vAlign w:val="center"/></w:tcPr><w:p wsp:rsidR="004F52FC" wsp:rsidRPr="00724010" wsp:rsidRDefault="0078435B"><w:pPr><w:pStyle w:val="SurveyXactHorizontalChoiceHeading"/></w:pPr><w:r wsp:rsidRPr="00724010"><w:br/><w:t>6</w:t></w:r></w:p></w:tc><w:tc><w:tcPr><w:tcW w:w="733" w:type="dxa"/><w:shd w:val="clear" w:color="auto" w:fill="auto"/><w:tcMar><w:top w:w="57" w:type="dxa"/><w:bottom w:w="57" w:type="dxa"/></w:tcMar><w:vAlign w:val="center"/></w:tcPr><w:p wsp:rsidR="004F52FC" wsp:rsidRPr="00724010" wsp:rsidRDefault="00E240EF"><w:pPr><w:pStyle w:val="SurveyXactHorizontalChoiceHeading"/></w:pPr><w:r wsp:rsidRPr="00724010"><w:t>To a </w:t></w:r><w:proofErr w:type="spellStart"/><w:r wsp:rsidRPr="00724010"><w:t>great</w:t></w:r><w:proofErr w:type="spellEnd"/><w:r wsp:rsidRPr="00724010"><w:t> </w:t></w:r><w:proofErr w:type="spellStart"/><w:r wsp:rsidRPr="00724010"><w:t>extent</w:t></w:r><w:proofErr w:type="spellEnd"/><w:r wsp:rsidR="0078435B" wsp:rsidRPr="00724010"><w:br/><w:t>7</w:t></w:r></w:p></w:tc><w:tc><w:tcPr><w:tcW w:w="733" w:type="dxa"/><w:shd w:val="clear" w:color="auto" w:fill="auto"/><w:tcMar><w:top w:w="57" w:type="dxa"/><w:bottom w:w="57" w:type="dxa"/></w:tcMar><w:vAlign w:val="center"/></w:tcPr><w:p wsp:rsidR="004F52FC" wsp:rsidRPr="00724010" wsp:rsidRDefault="0078435B" wsp:rsidP="00E240EF"><w:pPr><w:pStyle w:val="SurveyXactHorizontalChoiceHeading"/></w:pPr><w:r wsp:rsidRPr="00724010"><w:t> </w:t></w:r><w:r wsp:rsidR="00E240EF" wsp:rsidRPr="00724010"><w:t>Of no </w:t></w:r><w:proofErr w:type="spellStart"/><w:r wsp:rsidR="00E240EF" wsp:rsidRPr="00724010"><w:t>relevance</w:t></w:r><w:proofErr w:type="spellEnd"/></w:p></w:tc></w:tr><w:tr wsp:rsidR="0078435B" wsp:rsidRPr="00724010" wsp:rsidTr="0078435B"><w:tc><w:tcPr><w:tcW w:w="2933" w:type="dxa"/><w:shd w:val="clear" w:color="auto" w:fill="auto"/><w:tcMar><w:top w:w="57" w:type="dxa"/><w:bottom w:w="57" w:type="dxa"/></w:tcMar><w:vAlign w:val="center"/></w:tcPr><w:p wsp:rsidR="004F52FC" wsp:rsidRPr="006645CC" wsp:rsidRDefault="00A90D16" wsp:rsidP="00B215A8"><w:pPr><w:pStyle w:val="SurveyXactBatteryQuestionLine"/><w:rPr><w:lang w:val="EN-US"/></w:rPr></w:pPr><w:r wsp:rsidRPr="006645CC"><w:rPr><w:lang w:val="EN-US"/></w:rPr><w:t>I think co</w:t></w:r><w:r wsp:rsidR="00B215A8" wsp:rsidRPr="006645CC"><w:rPr><w:lang w:val="EN-US"/></w:rPr><w:t>m</w:t></w:r><w:r wsp:rsidRPr="006645CC"><w:rPr><w:lang w:val="EN-US"/></w:rPr><w:t>munication is important for the medical profession</w:t></w:r></w:p></w:tc><w:tc><w:tcPr><w:tcW w:w="733" w:type="dxa"/><w:shd w:val="clear" w:color="auto" w:fill="auto"/><w:tcMar><w:top w:w="57" w:type="dxa"/><w:bottom w:w="57" w:type="dxa"/></w:tcMar><w:vAlign w:val="center"/></w:tcPr><w:p wsp:rsidR="004F52FC" wsp:rsidRPr="00724010" wsp:rsidRDefault="0078435B"><w:pPr><w:pStyle w:val="SurveyXactClosedHorizontalChoice"/></w:pPr><w:r wsp:rsidRPr="00724010"><w:t>(1) </w:t></w:r><w:r wsp:rsidRPr="00724010"><w:rPr><w:rStyle w:val="SurveyXactClosedCheckbox"/></w:rPr><w:sym w:font="Wingdings" w:char="F071"/></w:r></w:p></w:tc><w:tc><w:tcPr><w:tcW w:w="733" w:type="dxa"/><w:shd w:val="clear" w:color="auto" w:fill="auto"/><w:tcMar><w:top w:w="57" w:type="dxa"/><w:bottom w:w="57" w:type="dxa"/></w:tcMar><w:vAlign w:val="center"/></w:tcPr><w:p wsp:rsidR="004F52FC" wsp:rsidRPr="00724010" wsp:rsidRDefault="0078435B"><w:pPr><w:pStyle w:val="SurveyXactClosedHorizontalChoice"/></w:pPr><w:r wsp:rsidRPr="00724010"><w:t>(2) </w:t></w:r><w:r wsp:rsidRPr="00724010"><w:rPr><w:rStyle w:val="SurveyXactClosedCheckbox"/></w:rPr><w:sym w:font="Wingdings" w:char="F071"/></w:r></w:p></w:tc><w:tc><w:tcPr><w:tcW w:w="733" w:type="dxa"/><w:shd w:val="clear" w:color="auto" w:fill="auto"/><w:tcMar><w:top w:w="57" w:type="dxa"/><w:bottom w:w="57" w:type="dxa"/></w:tcMar><w:vAlign w:val="center"/></w:tcPr><w:p wsp:rsidR="004F52FC" wsp:rsidRPr="00724010" wsp:rsidRDefault="0078435B"><w:pPr><w:pStyle w:val="SurveyXactClosedHorizontalChoice"/></w:pPr><w:r wsp:rsidRPr="00724010"><w:t>(3) </w:t></w:r><w:r wsp:rsidRPr="00724010"><w:rPr><w:rStyle w:val="SurveyXactClosedCheckbox"/></w:rPr><w:sym w:font="Wingdings" w:char="F071"/></w:r></w:p></w:tc><w:tc><w:tcPr><w:tcW w:w="733" w:type="dxa"/><w:shd w:val="clear" w:color="auto" w:fill="auto"/><w:tcMar><w:top w:w="57" w:type="dxa"/><w:bottom w:w="57" w:type="dxa"/></w:tcMar><w:vAlign w:val="center"/></w:tcPr><w:p wsp:rsidR="004F52FC" wsp:rsidRPr="00724010" wsp:rsidRDefault="0078435B"><w:pPr><w:pStyle w:val="SurveyXactClosedHorizontalChoice"/></w:pPr><w:r wsp:rsidRPr="00724010"><w:t>(4) </w:t></w:r><w:r wsp:rsidRPr="00724010"><w:rPr><w:rStyle w:val="SurveyXactClosedCheckbox"/></w:rPr><w:sym w:font="Wingdings" w:char="F071"/></w:r></w:p></w:tc><w:tc><w:tcPr><w:tcW w:w="733" w:type="dxa"/><w:shd w:val="clear" w:color="auto" w:fill="auto"/><w:tcMar><w:top w:w="57" w:type="dxa"/><w:bottom w:w="57" w:type="dxa"/></w:tcMar><w:vAlign w:val="center"/></w:tcPr><w:p wsp:rsidR="004F52FC" wsp:rsidRPr="00724010" wsp:rsidRDefault="0078435B"><w:pPr><w:pStyle w:val="SurveyXactClosedHorizontalChoice"/></w:pPr><w:r wsp:rsidRPr="00724010"><w:t>(5) </w:t></w:r><w:r wsp:rsidRPr="00724010"><w:rPr><w:rStyle w:val="SurveyXactClosedCheckbox"/></w:rPr><w:sym w:font="Wingdings" w:char="F071"/></w:r></w:p></w:tc><w:tc><w:tcPr><w:tcW w:w="733" w:type="dxa"/><w:shd w:val="clear" w:color="auto" w:fill="auto"/><w:tcMar><w:top w:w="57" w:type="dxa"/><w:bottom w:w="57" w:type="dxa"/></w:tcMar><w:vAlign w:val="center"/></w:tcPr><w:p wsp:rsidR="004F52FC" wsp:rsidRPr="00724010" wsp:rsidRDefault="0078435B"><w:pPr><w:pStyle w:val="SurveyXactClosedHorizontalChoice"/></w:pPr><w:r wsp:rsidRPr="00724010"><w:t>(6) </w:t></w:r><w:r wsp:rsidRPr="00724010"><w:rPr><w:rStyle w:val="SurveyXactClosedCheckbox"/></w:rPr><w:sym w:font="Wingdings" w:char="F071"/></w:r></w:p></w:tc><w:tc><w:tcPr><w:tcW w:w="733" w:type="dxa"/><w:shd w:val="clear" w:color="auto" w:fill="auto"/><w:tcMar><w:top w:w="57" w:type="dxa"/><w:bottom w:w="57" w:type="dxa"/></w:tcMar><w:vAlign w:val="center"/></w:tcPr><w:p wsp:rsidR="004F52FC" wsp:rsidRPr="00724010" wsp:rsidRDefault="0078435B"><w:pPr><w:pStyle w:val="SurveyXactClosedHorizontalChoice"/></w:pPr><w:r wsp:rsidRPr="00724010"><w:t>(7) </w:t></w:r><w:r wsp:rsidRPr="00724010"><w:rPr><w:rStyle w:val="SurveyXactClosedCheckbox"/></w:rPr><w:sym w:font="Wingdings" w:char="F071"/></w:r></w:p></w:tc><w:tc><w:tcPr><w:tcW w:w="733" w:type="dxa"/><w:shd w:val="clear" w:color="auto" w:fill="auto"/><w:tcMar><w:top w:w="57" w:type="dxa"/><w:bottom w:w="57" w:type="dxa"/></w:tcMar><w:vAlign w:val="center"/></w:tcPr><w:p wsp:rsidR="004F52FC" wsp:rsidRPr="00724010" wsp:rsidRDefault="0078435B"><w:pPr><w:pStyle w:val="SurveyXactClosedHorizontalChoice"/></w:pPr><w:r wsp:rsidRPr="00724010"><w:t>(8) </w:t></w:r><w:r wsp:rsidRPr="00724010"><w:rPr><w:rStyle w:val="SurveyXactClosedCheckbox"/></w:rPr><w:sym w:font="Wingdings" w:char="F071"/></w:r></w:p></w:tc></w:tr><w:tr wsp:rsidR="0078435B" wsp:rsidRPr="00724010" wsp:rsidTr="0078435B"><w:tc><w:tcPr><w:tcW w:w="2933" w:type="dxa"/><w:shd w:val="clear" w:color="auto" w:fill="auto"/><w:tcMar><w:top w:w="57" w:type="dxa"/><w:bottom w:w="57" w:type="dxa"/></w:tcMar><w:vAlign w:val="center"/></w:tcPr><w:p wsp:rsidR="004F52FC" wsp:rsidRPr="00724010" wsp:rsidRDefault="004F52FC"><w:pPr><w:pStyle w:val="SurveyXactBatteryQuestionLine"/></w:pPr></w:p></w:tc><w:tc><w:tcPr><w:tcW w:w="733" w:type="dxa"/><w:shd w:val="clear" w:color="auto" w:fill="auto"/><w:tcMar><w:top w:w="57" w:type="dxa"/><w:bottom w:w="57" w:type="dxa"/></w:tcMar><w:vAlign w:val="center"/></w:tcPr><w:p wsp:rsidR="004F52FC" wsp:rsidRPr="00724010" wsp:rsidRDefault="0078435B"><w:pPr><w:pStyle w:val="SurveyXactClosedHorizontalChoice"/></w:pPr><w:r wsp:rsidRPr="00724010"><w:t>(1) </w:t></w:r><w:r wsp:rsidRPr="00724010"><w:rPr><w:rStyle w:val="SurveyXactClosedCheckbox"/></w:rPr><w:sym w:font="Wingdings" w:char="F071"/></w:r></w:p></w:tc><w:tc><w:tcPr><w:tcW w:w="733" w:type="dxa"/><w:shd w:val="clear" w:color="auto" w:fill="auto"/><w:tcMar><w:top w:w="57" w:type="dxa"/><w:bottom w:w="57" w:type="dxa"/></w:tcMar><w:vAlign w:val="center"/></w:tcPr><w:p wsp:rsidR="004F52FC" wsp:rsidRPr="00724010" wsp:rsidRDefault="0078435B"><w:pPr><w:pStyle w:val="SurveyXactClosedHorizontalChoice"/></w:pPr><w:r wsp:rsidRPr="00724010"><w:t>(2) </w:t></w:r><w:r wsp:rsidRPr="00724010"><w:rPr><w:rStyle w:val="SurveyXactClosedCheckbox"/></w:rPr><w:sym w:font="Wingdings" w:char="F071"/></w:r></w:p></w:tc><w:tc><w:tcPr><w:tcW w:w="733" w:type="dxa"/><w:shd w:val="clear" w:color="auto" w:fill="auto"/><w:tcMar><w:top w:w="57" w:type="dxa"/><w:bottom w:w="57" w:type="dxa"/></w:tcMar><w:vAlign w:val="center"/></w:tcPr><w:p wsp:rsidR="004F52FC" wsp:rsidRPr="00724010" wsp:rsidRDefault="0078435B"><w:pPr><w:pStyle w:val="SurveyXactClosedHorizontalChoice"/></w:pPr><w:r wsp:rsidRPr="00724010"><w:t>(3) </w:t></w:r><w:r wsp:rsidRPr="00724010"><w:rPr><w:rStyle w:val="SurveyXactClosedCheckbox"/></w:rPr><w:sym w:font="Wingdings" w:char="F071"/></w:r></w:p></w:tc><w:tc><w:tcPr><w:tcW w:w="733" w:type="dxa"/><w:shd w:val="clear" w:color="auto" w:fill="auto"/><w:tcMar><w:top w:w="57" w:type="dxa"/><w:bottom w:w="57" w:type="dxa"/></w:tcMar><w:vAlign w:val="center"/></w:tcPr><w:p wsp:rsidR="004F52FC" wsp:rsidRPr="00724010" wsp:rsidRDefault="0078435B"><w:pPr><w:pStyle w:val="SurveyXactClosedHorizontalChoice"/></w:pPr><w:r wsp:rsidRPr="00724010"><w:t>(4) </w:t></w:r><w:r wsp:rsidRPr="00724010"><w:rPr><w:rStyle w:val="SurveyXactClosedCheckbox"/></w:rPr><w:sym w:font="Wingdings" w:char="F071"/></w:r></w:p></w:tc><w:tc><w:tcPr><w:tcW w:w="733" w:type="dxa"/><w:shd w:val="clear" w:color="auto" w:fill="auto"/><w:tcMar><w:top w:w="57" w:type="dxa"/><w:bottom w:w="57" w:type="dxa"/></w:tcMar><w:vAlign w:val="center"/></w:tcPr><w:p wsp:rsidR="004F52FC" wsp:rsidRPr="00724010" wsp:rsidRDefault="0078435B"><w:pPr><w:pStyle w:val="SurveyXactClosedHorizontalChoice"/></w:pPr><w:r wsp:rsidRPr="00724010"><w:t>(5) </w:t></w:r><w:r wsp:rsidRPr="00724010"><w:rPr><w:rStyle w:val="SurveyXactClosedCheckbox"/></w:rPr><w:sym w:font="Wingdings" w:char="F071"/></w:r></w:p></w:tc><w:tc><w:tcPr><w:tcW w:w="733" w:type="dxa"/><w:shd w:val="clear" w:color="auto" w:fill="auto"/><w:tcMar><w:top w:w="57" w:type="dxa"/><w:bottom w:w="57" w:type="dxa"/></w:tcMar><w:vAlign w:val="center"/></w:tcPr><w:p wsp:rsidR="004F52FC" wsp:rsidRPr="00724010" wsp:rsidRDefault="0078435B"><w:pPr><w:pStyle w:val="SurveyXactClosedHorizontalChoice"/></w:pPr><w:r wsp:rsidRPr="00724010"><w:t>(6) </w:t></w:r><w:r wsp:rsidRPr="00724010"><w:rPr><w:rStyle w:val="SurveyXactClosedCheckbox"/></w:rPr><w:sym w:font="Wingdings" w:char="F071"/></w:r></w:p></w:tc><w:tc><w:tcPr><w:tcW w:w="733" w:type="dxa"/><w:shd w:val="clear" w:color="auto" w:fill="auto"/><w:tcMar><w:top w:w="57" w:type="dxa"/><w:bottom w:w="57" w:type="dxa"/></w:tcMar><w:vAlign w:val="center"/></w:tcPr><w:p wsp:rsidR="004F52FC" wsp:rsidRPr="00724010" wsp:rsidRDefault="0078435B"><w:pPr><w:pStyle w:val="SurveyXactClosedHorizontalChoice"/></w:pPr><w:r wsp:rsidRPr="00724010"><w:t>(7) </w:t></w:r><w:r wsp:rsidRPr="00724010"><w:rPr><w:rStyle w:val="SurveyXactClosedCheckbox"/></w:rPr><w:sym w:font="Wingdings" w:char="F071"/></w:r></w:p></w:tc><w:tc><w:tcPr><w:tcW w:w="733" w:type="dxa"/><w:shd w:val="clear" w:color="auto" w:fill="auto"/><w:tcMar><w:top w:w="57" w:type="dxa"/><w:bottom w:w="57" w:type="dxa"/></w:tcMar><w:vAlign w:val="center"/></w:tcPr><w:p wsp:rsidR="004F52FC" wsp:rsidRPr="00724010" wsp:rsidRDefault="0078435B"><w:pPr><w:pStyle w:val="SurveyXactClosedHorizontalChoice"/></w:pPr><w:r wsp:rsidRPr="00724010"><w:t>(8) </w:t></w:r><w:r wsp:rsidRPr="00724010"><w:rPr><w:rStyle w:val="SurveyXactClosedCheckbox"/></w:rPr><w:sym w:font="Wingdings" w:char="F071"/></w:r></w:p></w:tc></w:tr><w:tr wsp:rsidR="0078435B" wsp:rsidRPr="00724010" wsp:rsidTr="0078435B"><w:tc><w:tcPr><w:tcW w:w="2933" w:type="dxa"/><w:shd w:val="clear" w:color="auto" w:fill="auto"/><w:tcMar><w:top w:w="57" w:type="dxa"/><w:bottom w:w="57" w:type="dxa"/></w:tcMar><w:vAlign w:val="center"/></w:tcPr><w:p wsp:rsidR="004F52FC" wsp:rsidRPr="006645CC" wsp:rsidRDefault="00887F19" wsp:rsidP="00F53260"><w:pPr><w:pStyle w:val="SurveyXactBatteryQuestionLine"/><w:rPr><w:lang w:val="EN-US"/></w:rPr></w:pPr><w:r wsp:rsidRPr="006645CC"><w:rPr><w:lang w:val="EN-US"/></w:rPr><w:t>For the sake of my </w:t></w:r><w:r wsp:rsidR="00F53260" wsp:rsidRPr="006645CC"><w:rPr><w:lang w:val="EN-US"/></w:rPr><w:t>CV</w:t></w:r></w:p></w:tc><w:tc><w:tcPr><w:tcW w:w="733" w:type="dxa"/><w:shd w:val="clear" w:color="auto" w:fill="auto"/><w:tcMar><w:top w:w="57" w:type="dxa"/><w:bottom w:w="57" w:type="dxa"/></w:tcMar><w:vAlign w:val="center"/></w:tcPr><w:p wsp:rsidR="004F52FC" wsp:rsidRPr="00724010" wsp:rsidRDefault="0078435B"><w:pPr><w:pStyle w:val="SurveyXactClosedHorizontalChoice"/></w:pPr><w:r wsp:rsidRPr="00724010"><w:t>(1) </w:t></w:r><w:r wsp:rsidRPr="00724010"><w:rPr><w:rStyle w:val="SurveyXactClosedCheckbox"/></w:rPr><w:sym w:font="Wingdings" w:char="F071"/></w:r></w:p></w:tc><w:tc><w:tcPr><w:tcW w:w="733" w:type="dxa"/><w:shd w:val="clear" w:color="auto" w:fill="auto"/><w:tcMar><w:top w:w="57" w:type="dxa"/><w:bottom w:w="57" w:type="dxa"/></w:tcMar><w:vAlign w:val="center"/></w:tcPr><w:p wsp:rsidR="004F52FC" wsp:rsidRPr="00724010" wsp:rsidRDefault="0078435B"><w:pPr><w:pStyle w:val="SurveyXactClosedHorizontalChoice"/></w:pPr><w:r wsp:rsidRPr="00724010"><w:t>(2) </w:t></w:r><w:r wsp:rsidRPr="00724010"><w:rPr><w:rStyle w:val="SurveyXactClosedCheckbox"/></w:rPr><w:sym w:font="Wingdings" w:char="F071"/></w:r></w:p></w:tc><w:tc><w:tcPr><w:tcW w:w="733" w:type="dxa"/><w:shd w:val="clear" w:color="auto" w:fill="auto"/><w:tcMar><w:top w:w="57" w:type="dxa"/><w:bottom w:w="57" w:type="dxa"/></w:tcMar><w:vAlign w:val="center"/></w:tcPr><w:p wsp:rsidR="004F52FC" wsp:rsidRPr="00724010" wsp:rsidRDefault="0078435B"><w:pPr><w:pStyle w:val="SurveyXactClosedHorizontalChoice"/></w:pPr><w:r wsp:rsidRPr="00724010"><w:t>(3) </w:t></w:r><w:r wsp:rsidRPr="00724010"><w:rPr><w:rStyle w:val="SurveyXactClosedCheckbox"/></w:rPr><w:sym w:font="Wingdings" w:char="F071"/></w:r></w:p></w:tc><w:tc><w:tcPr><w:tcW w:w="733" w:type="dxa"/><w:shd w:val="clear" w:color="auto" w:fill="auto"/><w:tcMar><w:top w:w="57" w:type="dxa"/><w:bottom w:w="57" w:type="dxa"/></w:tcMar><w:vAlign w:val="center"/></w:tcPr><w:p wsp:rsidR="004F52FC" wsp:rsidRPr="00724010" wsp:rsidRDefault="0078435B"><w:pPr><w:pStyle w:val="SurveyXactClosedHorizontalChoice"/></w:pPr><w:r wsp:rsidRPr="00724010"><w:t>(4) </w:t></w:r><w:r wsp:rsidRPr="00724010"><w:rPr><w:rStyle w:val="SurveyXactClosedCheckbox"/></w:rPr><w:sym w:font="Wingdings" w:char="F071"/></w:r></w:p></w:tc><w:tc><w:tcPr><w:tcW w:w="733" w:type="dxa"/><w:shd w:val="clear" w:color="auto" w:fill="auto"/><w:tcMar><w:top w:w="57" w:type="dxa"/><w:bottom w:w="57" w:type="dxa"/></w:tcMar><w:vAlign w:val="center"/></w:tcPr><w:p wsp:rsidR="004F52FC" wsp:rsidRPr="00724010" wsp:rsidRDefault="0078435B"><w:pPr><w:pStyle w:val="SurveyXactClosedHorizontalChoice"/></w:pPr><w:r wsp:rsidRPr="00724010"><w:t>(5) </w:t></w:r><w:r wsp:rsidRPr="00724010"><w:rPr><w:rStyle w:val="SurveyXactClosedCheckbox"/></w:rPr><w:sym w:font="Wingdings" w:char="F071"/></w:r></w:p></w:tc><w:tc><w:tcPr><w:tcW w:w="733" w:type="dxa"/><w:shd w:val="clear" w:color="auto" w:fill="auto"/><w:tcMar><w:top w:w="57" w:type="dxa"/><w:bottom w:w="57" w:type="dxa"/></w:tcMar><w:vAlign w:val="center"/></w:tcPr><w:p wsp:rsidR="004F52FC" wsp:rsidRPr="00724010" wsp:rsidRDefault="0078435B"><w:pPr><w:pStyle w:val="SurveyXactClosedHorizontalChoice"/></w:pPr><w:r wsp:rsidRPr="00724010"><w:t>(6) </w:t></w:r><w:r wsp:rsidRPr="00724010"><w:rPr><w:rStyle w:val="SurveyXactClosedCheckbox"/></w:rPr><w:sym w:font="Wingdings" w:char="F071"/></w:r></w:p></w:tc><w:tc><w:tcPr><w:tcW w:w="733" w:type="dxa"/><w:shd w:val="clear" w:color="auto" w:fill="auto"/><w:tcMar><w:top w:w="57" w:type="dxa"/><w:bottom w:w="57" w:type="dxa"/></w:tcMar><w:vAlign w:val="center"/></w:tcPr><w:p wsp:rsidR="004F52FC" wsp:rsidRPr="00724010" wsp:rsidRDefault="0078435B"><w:pPr><w:pStyle w:val="SurveyXactClosedHorizontalChoice"/></w:pPr><w:r wsp:rsidRPr="00724010"><w:t>(7) </w:t></w:r><w:r wsp:rsidRPr="00724010"><w:rPr><w:rStyle w:val="SurveyXactClosedCheckbox"/></w:rPr><w:sym w:font="Wingdings" w:char="F071"/></w:r></w:p></w:tc><w:tc><w:tcPr><w:tcW w:w="733" w:type="dxa"/><w:shd w:val="clear" w:color="auto" w:fill="auto"/><w:tcMar><w:top w:w="57" w:type="dxa"/><w:bottom w:w="57" w:type="dxa"/></w:tcMar><w:vAlign w:val="center"/></w:tcPr><w:p wsp:rsidR="004F52FC" wsp:rsidRPr="00724010" wsp:rsidRDefault="0078435B"><w:pPr><w:pStyle w:val="SurveyXactClosedHorizontalChoice"/></w:pPr><w:r wsp:rsidRPr="00724010"><w:t>(8) </w:t></w:r><w:r wsp:rsidRPr="00724010"><w:rPr><w:rStyle w:val="SurveyXactClosedCheckbox"/></w:rPr><w:sym w:font="Wingdings" w:char="F071"/></w:r></w:p></w:tc></w:tr><w:tr wsp:rsidR="0078435B" wsp:rsidRPr="00724010" wsp:rsidTr="0078435B"><w:tc><w:tcPr><w:tcW w:w="2933" w:type="dxa"/><w:shd w:val="clear" w:color="auto" w:fill="auto"/><w:tcMar><w:top w:w="57" w:type="dxa"/><w:bottom w:w="57" w:type="dxa"/></w:tcMar><w:vAlign w:val="center"/></w:tcPr><w:p wsp:rsidR="004F52FC" wsp:rsidRPr="00724010" wsp:rsidRDefault="00887F19"><w:pPr><w:pStyle w:val="SurveyXactBatteryQuestionLine"/><w:rPr><w:lang w:val="EN-US"/></w:rPr></w:pPr><w:r wsp:rsidRPr="00724010"><w:rPr><w:lang w:val="EN-US"/></w:rPr><w:t>It was part of the teaching obligations </w:t></w:r><w:r wsp:rsidR="00D340F9" wsp:rsidRPr="00724010"><w:rPr><w:lang w:val="EN-US"/></w:rPr><w:t>of </w:t></w:r><w:r wsp:rsidRPr="00724010"><w:rPr><w:lang w:val="EN-US"/></w:rPr><w:t>my PhD study</w:t></w:r></w:p></w:tc><w:tc><w:tcPr><w:tcW w:w="733" w:type="dxa"/><w:shd w:val="clear" w:color="auto" w:fill="auto"/><w:tcMar><w:top w:w="57" w:type="dxa"/><w:bottom w:w="57" w:type="dxa"/></w:tcMar><w:vAlign w:val="center"/></w:tcPr><w:p wsp:rsidR="004F52FC" wsp:rsidRPr="00724010" wsp:rsidRDefault="0078435B"><w:pPr><w:pStyle w:val="SurveyXactClosedHorizontalChoice"/></w:pPr><w:r wsp:rsidRPr="00724010"><w:t>(1) </w:t></w:r><w:r wsp:rsidRPr="00724010"><w:rPr><w:rStyle w:val="SurveyXactClosedCheckbox"/></w:rPr><w:sym w:font="Wingdings" w:char="F071"/></w:r></w:p></w:tc><w:tc><w:tcPr><w:tcW w:w="733" w:type="dxa"/><w:shd w:val="clear" w:color="auto" w:fill="auto"/><w:tcMar><w:top w:w="57" w:type="dxa"/><w:bottom w:w="57" w:type="dxa"/></w:tcMar><w:vAlign w:val="center"/></w:tcPr><w:p wsp:rsidR="004F52FC" wsp:rsidRPr="00724010" wsp:rsidRDefault="0078435B"><w:pPr><w:pStyle w:val="SurveyXactClosedHorizontalChoice"/></w:pPr><w:r wsp:rsidRPr="00724010"><w:t>(2) </w:t></w:r><w:r wsp:rsidRPr="00724010"><w:rPr><w:rStyle w:val="SurveyXactClosedCheckbox"/></w:rPr><w:sym w:font="Wingdings" w:char="F071"/></w:r></w:p></w:tc><w:tc><w:tcPr><w:tcW w:w="733" w:type="dxa"/><w:shd w:val="clear" w:color="auto" w:fill="auto"/><w:tcMar><w:top w:w="57" w:type="dxa"/><w:bottom w:w="57" w:type="dxa"/></w:tcMar><w:vAlign w:val="center"/></w:tcPr><w:p wsp:rsidR="004F52FC" wsp:rsidRPr="00724010" wsp:rsidRDefault="0078435B"><w:pPr><w:pStyle w:val="SurveyXactClosedHorizontalChoice"/></w:pPr><w:r wsp:rsidRPr="00724010"><w:t>(3) </w:t></w:r><w:r wsp:rsidRPr="00724010"><w:rPr><w:rStyle w:val="SurveyXactClosedCheckbox"/></w:rPr><w:sym w:font="Wingdings" w:char="F071"/></w:r></w:p></w:tc><w:tc><w:tcPr><w:tcW w:w="733" w:type="dxa"/><w:shd w:val="clear" w:color="auto" w:fill="auto"/><w:tcMar><w:top w:w="57" w:type="dxa"/><w:bottom w:w="57" w:type="dxa"/></w:tcMar><w:vAlign w:val="center"/></w:tcPr><w:p wsp:rsidR="004F52FC" wsp:rsidRPr="00724010" wsp:rsidRDefault="0078435B"><w:pPr><w:pStyle w:val="SurveyXactClosedHorizontalChoice"/></w:pPr><w:r wsp:rsidRPr="00724010"><w:t>(4) </w:t></w:r><w:r wsp:rsidRPr="00724010"><w:rPr><w:rStyle w:val="SurveyXactClosedCheckbox"/></w:rPr><w:sym w:font="Wingdings" w:char="F071"/></w:r></w:p></w:tc><w:tc><w:tcPr><w:tcW w:w="733" w:type="dxa"/><w:shd w:val="clear" w:color="auto" w:fill="auto"/><w:tcMar><w:top w:w="57" w:type="dxa"/><w:bottom w:w="57" w:type="dxa"/></w:tcMar><w:vAlign w:val="center"/></w:tcPr><w:p wsp:rsidR="004F52FC" wsp:rsidRPr="00724010" wsp:rsidRDefault="0078435B"><w:pPr><w:pStyle w:val="SurveyXactClosedHorizontalChoice"/></w:pPr><w:r wsp:rsidRPr="00724010"><w:t>(5) </w:t></w:r><w:r wsp:rsidRPr="00724010"><w:rPr><w:rStyle w:val="SurveyXactClosedCheckbox"/></w:rPr><w:sym w:font="Wingdings" w:char="F071"/></w:r></w:p></w:tc><w:tc><w:tcPr><w:tcW w:w="733" w:type="dxa"/><w:shd w:val="clear" w:color="auto" w:fill="auto"/><w:tcMar><w:top w:w="57" w:type="dxa"/><w:bottom w:w="57" w:type="dxa"/></w:tcMar><w:vAlign w:val="center"/></w:tcPr><w:p wsp:rsidR="004F52FC" wsp:rsidRPr="00724010" wsp:rsidRDefault="0078435B"><w:pPr><w:pStyle w:val="SurveyXactClosedHorizontalChoice"/></w:pPr><w:r wsp:rsidRPr="00724010"><w:t>(6) </w:t></w:r><w:r wsp:rsidRPr="00724010"><w:rPr><w:rStyle w:val="SurveyXactClosedCheckbox"/></w:rPr><w:sym w:font="Wingdings" w:char="F071"/></w:r></w:p></w:tc><w:tc><w:tcPr><w:tcW w:w="733" w:type="dxa"/><w:shd w:val="clear" w:color="auto" w:fill="auto"/><w:tcMar><w:top w:w="57" w:type="dxa"/><w:bottom w:w="57" w:type="dxa"/></w:tcMar><w:vAlign w:val="center"/></w:tcPr><w:p wsp:rsidR="004F52FC" wsp:rsidRPr="00724010" wsp:rsidRDefault="0078435B"><w:pPr><w:pStyle w:val="SurveyXactClosedHorizontalChoice"/></w:pPr><w:r wsp:rsidRPr="00724010"><w:t>(7) </w:t></w:r><w:r wsp:rsidRPr="00724010"><w:rPr><w:rStyle w:val="SurveyXactClosedCheckbox"/></w:rPr><w:sym w:font="Wingdings" w:char="F071"/></w:r></w:p></w:tc><w:tc><w:tcPr><w:tcW w:w="733" w:type="dxa"/><w:shd w:val="clear" w:color="auto" w:fill="auto"/><w:tcMar><w:top w:w="57" w:type="dxa"/><w:bottom w:w="57" w:type="dxa"/></w:tcMar><w:vAlign w:val="center"/></w:tcPr><w:p wsp:rsidR="004F52FC" wsp:rsidRPr="00724010" wsp:rsidRDefault="0078435B"><w:pPr><w:pStyle w:val="SurveyXactClosedHorizontalChoice"/></w:pPr><w:r wsp:rsidRPr="00724010"><w:t>(8) </w:t></w:r><w:r wsp:rsidRPr="00724010"><w:rPr><w:rStyle w:val="SurveyXactClosedCheckbox"/></w:rPr><w:sym w:font="Wingdings" w:char="F071"/></w:r></w:p></w:tc></w:tr><w:tr wsp:rsidR="0078435B" wsp:rsidRPr="00724010" wsp:rsidTr="0078435B"><w:tc><w:tcPr><w:tcW w:w="2933" w:type="dxa"/><w:shd w:val="clear" w:color="auto" w:fill="auto"/><w:tcMar><w:top w:w="57" w:type="dxa"/><w:bottom w:w="57" w:type="dxa"/></w:tcMar><w:vAlign w:val="center"/></w:tcPr><w:p wsp:rsidR="004F52FC" wsp:rsidRPr="00724010" wsp:rsidRDefault="00BA72E8"><w:pPr><w:pStyle w:val="SurveyXactBatteryQuestionLine"/><w:rPr><w:lang w:val="EN-US"/></w:rPr></w:pPr><w:r wsp:rsidRPr="00BA72E8"><w:rPr><w:noProof/></w:rPr><w:pict><v:shapetype id="_x0000_t202" coordsize="21600,21600" o:spt="202" path="m,l,21600r21600,l21600,xe"><v:stroke joinstyle="miter"/><v:path gradientshapeok="t" o:connecttype="rect"/></v:shapetype><v:shape id="Tekstfelt 2" o:spid="_x0000_s1028" type="#_x0000_t202" alt="" style="position:absolute;margin-left:146.55pt;margin-top:50.2pt;width:180.5pt;height:32.8pt;z-index:-3;visibility:visible;mso-wrap-style:square;mso-wrap-edited:f;mso-width-percent:400;mso-height-percent:200;mso-wrap-distance-left:9pt;mso-wrap-distance-top:3.6pt;mso-wrap-distance-right:9pt;mso-wrap-distance-bottom:3.6pt;mso-position-horizontal-relative:text;mso-position-vertical-relative:text;mso-width-percent:400;mso-height-percent:200;mso-width-relative:margin;mso-height-relative:margin;v-text-anchor:top"><v:textbox style="mso-next-textbox:#Tekstfelt 2;mso-fit-shape-to-text:t"><w:txbxContent><w:p wsp:rsidR="00D340F9" wsp:rsidRDefault="00D340F9"/></w:txbxContent></v:textbox></v:shape></w:pict></w:r><w:r wsp:rsidR="00944E75" wsp:rsidRPr="00724010"><w:rPr><w:lang w:val="EN-US"/></w:rPr><w:t>I </w:t></w:r><w:r wsp:rsidR="00EB3670" wsp:rsidRPr="00724010"><w:rPr><w:lang w:val="EN-US"/></w:rPr><w:t>wanted </w:t></w:r><w:r wsp:rsidR="00944E75" wsp:rsidRPr="00724010"><w:rPr><w:lang w:val="EN-US"/></w:rPr><w:t>to improve my communication skills </w:t></w:r><w:r wsp:rsidR="00EB3670" wsp:rsidRPr="00724010"><w:rPr><w:lang w:val="EN-US"/></w:rPr><w:t>when</w:t></w:r><w:r wsp:rsidR="00944E75" wsp:rsidRPr="00724010"><w:rPr><w:lang w:val="EN-US"/></w:rPr><w:t> </w:t></w:r><w:r wsp:rsidR="00EB3670" wsp:rsidRPr="00724010"><w:rPr><w:lang w:val="EN-US"/></w:rPr><w:t>communicating</w:t></w:r><w:r wsp:rsidR="00D340F9" wsp:rsidRPr="00724010"><w:rPr><w:lang w:val="EN-US"/></w:rPr><w:t> </w:t></w:r><w:r wsp:rsidR="00944E75" wsp:rsidRPr="00724010"><w:rPr><w:lang w:val="EN-US"/></w:rPr><w:t>with patients</w:t></w:r></w:p></w:tc><w:tc><w:tcPr><w:tcW w:w="733" w:type="dxa"/><w:shd w:val="clear" w:color="auto" w:fill="auto"/><w:tcMar><w:top w:w="57" w:type="dxa"/><w:bottom w:w="57" w:type="dxa"/></w:tcMar><w:vAlign w:val="center"/></w:tcPr><w:p wsp:rsidR="004F52FC" wsp:rsidRPr="00724010" wsp:rsidRDefault="0078435B"><w:pPr><w:pStyle w:val="SurveyXactClosedHorizontalChoice"/></w:pPr><w:r wsp:rsidRPr="00724010"><w:t>(1) </w:t></w:r><w:r wsp:rsidRPr="00724010"><w:rPr><w:rStyle w:val="SurveyXactClosedCheckbox"/></w:rPr><w:sym w:font="Wingdings" w:char="F071"/></w:r></w:p></w:tc><w:tc><w:tcPr><w:tcW w:w="733" w:type="dxa"/><w:shd w:val="clear" w:color="auto" w:fill="auto"/><w:tcMar><w:top w:w="57" w:type="dxa"/><w:bottom w:w="57" w:type="dxa"/></w:tcMar><w:vAlign w:val="center"/></w:tcPr><w:p wsp:rsidR="004F52FC" wsp:rsidRPr="00724010" wsp:rsidRDefault="0078435B"><w:pPr><w:pStyle w:val="SurveyXactClosedHorizontalChoice"/></w:pPr><w:r wsp:rsidRPr="00724010"><w:t>(2) </w:t></w:r><w:r wsp:rsidRPr="00724010"><w:rPr><w:rStyle w:val="SurveyXactClosedCheckbox"/></w:rPr><w:sym w:font="Wingdings" w:char="F071"/></w:r></w:p></w:tc><w:tc><w:tcPr><w:tcW w:w="733" w:type="dxa"/><w:shd w:val="clear" w:color="auto" w:fill="auto"/><w:tcMar><w:top w:w="57" w:type="dxa"/><w:bottom w:w="57" w:type="dxa"/></w:tcMar><w:vAlign w:val="center"/></w:tcPr><w:p wsp:rsidR="004F52FC" wsp:rsidRPr="00724010" wsp:rsidRDefault="0078435B"><w:pPr><w:pStyle w:val="SurveyXactClosedHorizontalChoice"/></w:pPr><w:r wsp:rsidRPr="00724010"><w:t>(3) </w:t></w:r><w:r wsp:rsidRPr="00724010"><w:rPr><w:rStyle w:val="SurveyXactClosedCheckbox"/></w:rPr><w:sym w:font="Wingdings" w:char="F071"/></w:r></w:p></w:tc><w:tc><w:tcPr><w:tcW w:w="733" w:type="dxa"/><w:shd w:val="clear" w:color="auto" w:fill="auto"/><w:tcMar><w:top w:w="57" w:type="dxa"/><w:bottom w:w="57" w:type="dxa"/></w:tcMar><w:vAlign w:val="center"/></w:tcPr><w:p wsp:rsidR="004F52FC" wsp:rsidRPr="00724010" wsp:rsidRDefault="0078435B"><w:pPr><w:pStyle w:val="SurveyXactClosedHorizontalChoice"/></w:pPr><w:r wsp:rsidRPr="00724010"><w:t>(4) </w:t></w:r><w:r wsp:rsidRPr="00724010"><w:rPr><w:rStyle w:val="SurveyXactClosedCheckbox"/></w:rPr><w:sym w:font="Wingdings" w:char="F071"/></w:r></w:p></w:tc><w:tc><w:tcPr><w:tcW w:w="733" w:type="dxa"/><w:shd w:val="clear" w:color="auto" w:fill="auto"/><w:tcMar><w:top w:w="57" w:type="dxa"/><w:bottom w:w="57" w:type="dxa"/></w:tcMar><w:vAlign w:val="center"/></w:tcPr><w:p wsp:rsidR="004F52FC" wsp:rsidRPr="00724010" wsp:rsidRDefault="0078435B"><w:pPr><w:pStyle w:val="SurveyXactClosedHorizontalChoice"/></w:pPr><w:r wsp:rsidRPr="00724010"><w:t>(5) </w:t></w:r><w:r wsp:rsidRPr="00724010"><w:rPr><w:rStyle w:val="SurveyXactClosedCheckbox"/></w:rPr><w:sym w:font="Wingdings" w:char="F071"/></w:r></w:p></w:tc><w:tc><w:tcPr><w:tcW w:w="733" w:type="dxa"/><w:shd w:val="clear" w:color="auto" w:fill="auto"/><w:tcMar><w:top w:w="57" w:type="dxa"/><w:bottom w:w="57" w:type="dxa"/></w:tcMar><w:vAlign w:val="center"/></w:tcPr><w:p wsp:rsidR="004F52FC" wsp:rsidRPr="00724010" wsp:rsidRDefault="0078435B"><w:pPr><w:pStyle w:val="SurveyXactClosedHorizontalChoice"/></w:pPr><w:r wsp:rsidRPr="00724010"><w:t>(6) </w:t></w:r><w:r wsp:rsidRPr="00724010"><w:rPr><w:rStyle w:val="SurveyXactClosedCheckbox"/></w:rPr><w:sym w:font="Wingdings" w:char="F071"/></w:r></w:p></w:tc><w:tc><w:tcPr><w:tcW w:w="733" w:type="dxa"/><w:shd w:val="clear" w:color="auto" w:fill="auto"/><w:tcMar><w:top w:w="57" w:type="dxa"/><w:bottom w:w="57" w:type="dxa"/></w:tcMar><w:vAlign w:val="center"/></w:tcPr><w:p wsp:rsidR="004F52FC" wsp:rsidRPr="00724010" wsp:rsidRDefault="0078435B"><w:pPr><w:pStyle w:val="SurveyXactClosedHorizontalChoice"/></w:pPr><w:r wsp:rsidRPr="00724010"><w:t>(7) </w:t></w:r><w:r wsp:rsidRPr="00724010"><w:rPr><w:rStyle w:val="SurveyXactClosedCheckbox"/></w:rPr><w:sym w:font="Wingdings" w:char="F071"/></w:r></w:p></w:tc><w:tc><w:tcPr><w:tcW w:w="733" w:type="dxa"/><w:shd w:val="clear" w:color="auto" w:fill="auto"/><w:tcMar><w:top w:w="57" w:type="dxa"/><w:bottom w:w="57" w:type="dxa"/></w:tcMar><w:vAlign w:val="center"/></w:tcPr><w:p wsp:rsidR="004F52FC" wsp:rsidRPr="00724010" wsp:rsidRDefault="0078435B"><w:pPr><w:pStyle w:val="SurveyXactClosedHorizontalChoice"/></w:pPr><w:r wsp:rsidRPr="00724010"><w:t>(8) </w:t></w:r><w:r wsp:rsidRPr="00724010"><w:rPr><w:rStyle w:val="SurveyXactClosedCheckbox"/></w:rPr><w:sym w:font="Wingdings" w:char="F071"/></w:r></w:p></w:tc></w:tr><w:tr wsp:rsidR="00553E69" wsp:rsidRPr="00724010" wsp:rsidTr="0078435B"><w:trPr><w:gridAfter w:val="8"/><w:wAfter w:w="5864" w:type="dxa"/></w:trPr><w:tc><w:tcPr><w:tcW w:w="2933" w:type="dxa"/><w:shd w:val="clear" w:color="auto" w:fill="auto"/><w:tcMar><w:top w:w="57" w:type="dxa"/><w:bottom w:w="57" w:type="dxa"/></w:tcMar><w:vAlign w:val="center"/></w:tcPr><w:p wsp:rsidR="00553E69" wsp:rsidRPr="00724010" wsp:rsidRDefault="00553E69" wsp:rsidP="00944E75"><w:pPr><w:pStyle w:val="SurveyXactBatteryQuestionLine"/></w:pPr><w:proofErr w:type="spellStart"/><w:r wsp:rsidRPr="00724010"><w:t>Other</w:t></w:r><w:proofErr w:type="spellEnd"/><w:r wsp:rsidRPr="00724010"><w:t> – please </w:t></w:r><w:proofErr w:type="spellStart"/><w:r wsp:rsidRPr="00724010"><w:t>write</w:t></w:r><w:proofErr w:type="spellEnd"/><w:r wsp:rsidRPr="00724010"><w:t> </w:t></w:r><w:proofErr w:type="spellStart"/><w:r wsp:rsidRPr="00724010"><w:t>why</w:t></w:r><w:proofErr w:type="spellEnd"/><w:r wsp:rsidRPr="00724010"><w:t>:</w:t></w:r></w:p></w:tc></w:tr></w:tbl><w:p wsp:rsidR="004F52FC" wsp:rsidRPr="00724010" wsp:rsidRDefault="0078435B"><w:pPr><w:rPr><w:b/></w:rPr></w:pPr><w:r wsp:rsidRPr="00724010"><w:rPr><w:highlight w:val="yellow"/></w:rPr><w:br/></w:r></w:p></wx:sub-section><wx:sub-section><w:p wsp:rsidR="004F52FC" wsp:rsidRPr="00724010" wsp:rsidRDefault="009345EA"><w:pPr><w:pStyle w:val="SurveyXactQuestionTitle"/><w:rPr><w:lang w:val="EN-US"/></w:rPr></w:pPr><w:r wsp:rsidRPr="00724010"><w:rPr><w:lang w:val="EN-US"/></w:rPr><w:t>What </w:t></w:r><w:r wsp:rsidR="00A252BF" wsp:rsidRPr="00724010"><w:rPr><w:lang w:val="EN-US"/></w:rPr><w:t>modules</w:t></w:r><w:r wsp:rsidR="00124147" wsp:rsidRPr="00724010"><w:rPr><w:lang w:val="EN-US"/></w:rPr><w:t> have you </w:t></w:r><w:r wsp:rsidR="009D56F7" wsp:rsidRPr="00724010"><w:rPr><w:lang w:val="EN-US"/></w:rPr><w:t>taught</w:t></w:r><w:r wsp:rsidR="00895AF9" wsp:rsidRPr="00724010"><w:rPr><w:lang w:val="EN-US"/></w:rPr><w:t>?</w:t></w:r></w:p><w:p wsp:rsidR="00124147" wsp:rsidRPr="006645CC" wsp:rsidRDefault="00124147" wsp:rsidP="00124147"><w:pPr><w:rPr><w:b/><w:lang w:val="EN-US"/></w:rPr></w:pPr><w:r wsp:rsidRPr="006645CC"><w:rPr><w:b/><w:lang w:val="EN-US"/></w:rPr><w:t>(Please select more</w:t></w:r><w:r wsp:rsidR="00A722B7" wsp:rsidRPr="006645CC"><w:rPr><w:b/><w:lang w:val="EN-US"/></w:rPr><w:t> than one</w:t></w:r><w:r wsp:rsidR="001C39AB" wsp:rsidRPr="006645CC"><w:rPr><w:b/><w:lang w:val="EN-US"/></w:rPr><w:t> answer if necessary</w:t></w:r><w:r wsp:rsidRPr="006645CC"><w:rPr><w:b/><w:lang w:val="EN-US"/></w:rPr><w:t>) </w:t></w:r></w:p><w:p wsp:rsidR="00124147" wsp:rsidRPr="006645CC" wsp:rsidRDefault="00124147" wsp:rsidP="00124147"><w:pPr><w:rPr><w:lang w:val="EN-US"/></w:rPr></w:pPr></w:p><w:tbl><w:tblPr><w:tblW w:w="0" w:type="auto"/><w:tblLayout w:type="Fixed"/><w:tblCellMar><w:left w:w="0" w:type="dxa"/><w:right w:w="0" w:type="dxa"/></w:tblCellMar><w:tblLook w:val="01E0"/></w:tblPr><w:tblGrid><w:gridCol w:w="4509"/><w:gridCol w:w="4291"/></w:tblGrid><w:tr wsp:rsidR="00124147" wsp:rsidRPr="00A43EB5" wsp:rsidTr="00A252BF"><w:trPr><w:gridAfter w:val="1"/><w:wAfter w:w="4291" w:type="dxa"/><w:trHeight w:val="387"/></w:trPr><w:tc><w:tcPr><w:tcW w:w="4509" w:type="dxa"/><w:shd w:val="clear" w:color="auto" w:fill="auto"/><w:tcMar><w:top w:w="57" w:type="dxa"/><w:bottom w:w="57" w:type="dxa"/></w:tcMar><w:vAlign w:val="center"/></w:tcPr><w:p wsp:rsidR="00DC5E59" wsp:rsidRPr="006645CC" wsp:rsidRDefault="00DC5E59" wsp:rsidP="00DC5E59"><w:pPr><w:pStyle w:val="SurveyXactClosedVerticalChoices"/><w:rPr><w:sz w:val="22"/><w:sz-cs w:val="22"/><w:lang w:val="EN-US"/></w:rPr></w:pPr><w:r wsp:rsidRPr="00724010"><w:rPr><w:rStyle w:val="SurveyXactClosedCheckbox"/><w:sz w:val="20"/></w:rPr><w:sym w:font="Wingdings" w:char="F071"/></w:r><w:r wsp:rsidR="00A722B7" wsp:rsidRPr="006645CC"><w:rPr><w:lang w:val="EN-US"/></w:rPr><w:t> </w:t></w:r><w:r wsp:rsidR="00A722B7" wsp:rsidRPr="006645CC"><w:rPr><w:sz w:val="22"/><w:sz-cs w:val="22"/><w:lang w:val="EN-US"/></w:rPr><w:t>Conversational structure and tools, 7</w:t></w:r><w:r wsp:rsidR="00A722B7" wsp:rsidRPr="006645CC"><w:rPr><w:sz w:val="22"/><w:sz-cs w:val="22"/><w:vertAlign w:val="superscript"/><w:lang w:val="EN-US"/></w:rPr><w:t>th</w:t></w:r><w:r wsp:rsidR="00A722B7" wsp:rsidRPr="006645CC"><w:rPr><w:sz w:val="22"/><w:sz-cs w:val="22"/><w:lang w:val="EN-US"/></w:rPr><w:t> semester</w:t></w:r></w:p><w:p wsp:rsidR="00DC5E59" wsp:rsidRPr="006645CC" wsp:rsidRDefault="00DC5E59" wsp:rsidP="00DC5E59"><w:pPr><w:pStyle w:val="SurveyXactClosedVerticalChoices"/><w:rPr><w:lang w:val="EN-US"/></w:rPr></w:pPr><w:r wsp:rsidRPr="00724010"><w:rPr><w:rStyle w:val="SurveyXactClosedCheckbox"/><w:sz w:val="22"/><w:sz-cs w:val="22"/></w:rPr><w:sym w:font="Wingdings" w:char="F071"/></w:r><w:r wsp:rsidR="00A722B7" wsp:rsidRPr="006645CC"><w:rPr><w:rStyle w:val="SurveyXactClosedCheckbox"/><w:sz w:val="22"/><w:sz-cs w:val="22"/><w:lang w:val="EN-US"/></w:rPr><w:t> </w:t></w:r><w:r wsp:rsidR="00A722B7" wsp:rsidRPr="006645CC"><w:rPr><w:sz w:val="22"/><w:sz-cs w:val="22"/><w:lang w:val="EN-US"/></w:rPr><w:t>Interdisciplinary ward round,</w:t></w:r><w:r wsp:rsidR="00A722B7" wsp:rsidRPr="006645CC"><w:rPr><w:lang w:val="EN-US"/></w:rPr><w:t> 7</w:t></w:r><w:r wsp:rsidR="00A722B7" wsp:rsidRPr="006645CC"><w:rPr><w:vertAlign w:val="superscript"/><w:lang w:val="EN-US"/></w:rPr><w:t>th</w:t></w:r><w:r wsp:rsidR="00A722B7" wsp:rsidRPr="006645CC"><w:rPr><w:lang w:val="EN-US"/></w:rPr><w:t> semester</w:t></w:r></w:p><w:p wsp:rsidR="00DC5E59" wsp:rsidRPr="006645CC" wsp:rsidRDefault="00DC5E59" wsp:rsidP="00DC5E59"><w:pPr><w:pStyle w:val="SurveyXactClosedVerticalChoices"/><w:rPr><w:sz w:val="22"/><w:sz-cs w:val="22"/><w:lang w:val="EN-US"/></w:rPr></w:pPr><w:r wsp:rsidRPr="00724010"><w:rPr><w:rStyle w:val="SurveyXactClosedCheckbox"/><w:sz w:val="20"/></w:rPr><w:sym w:font="Wingdings" w:char="F071"/></w:r><w:r wsp:rsidR="00A722B7" wsp:rsidRPr="006645CC"><w:rPr><w:rStyle w:val="SurveyXactClosedCheckbox"/><w:sz w:val="20"/><w:lang w:val="EN-US"/></w:rPr><w:t> </w:t></w:r><w:r wsp:rsidR="00A722B7" wsp:rsidRPr="006645CC"><w:rPr><w:rStyle w:val="SurveyXactClosedCheckbox"/><w:sz w:val="22"/><w:sz-cs w:val="22"/><w:lang w:val="EN-US"/></w:rPr><w:t>Collegial supervision, 8</w:t></w:r><w:r wsp:rsidR="00A722B7" wsp:rsidRPr="006645CC"><w:rPr><w:rStyle w:val="SurveyXactClosedCheckbox"/><w:sz w:val="22"/><w:sz-cs w:val="22"/><w:vertAlign w:val="superscript"/><w:lang w:val="EN-US"/></w:rPr><w:t>th</w:t></w:r><w:r wsp:rsidR="00A722B7" wsp:rsidRPr="006645CC"><w:rPr><w:rStyle w:val="SurveyXactClosedCheckbox"/><w:sz w:val="22"/><w:sz-cs w:val="22"/><w:lang w:val="EN-US"/></w:rPr><w:t> and/or 11</w:t></w:r><w:r wsp:rsidR="00A722B7" wsp:rsidRPr="006645CC"><w:rPr><w:rStyle w:val="SurveyXactClosedCheckbox"/><w:sz w:val="22"/><w:sz-cs w:val="22"/><w:vertAlign w:val="superscript"/><w:lang w:val="EN-US"/></w:rPr><w:t>th</w:t></w:r><w:r wsp:rsidR="00A722B7" wsp:rsidRPr="006645CC"><w:rPr><w:rStyle w:val="SurveyXactClosedCheckbox"/><w:sz w:val="22"/><w:sz-cs w:val="22"/><w:lang w:val="EN-US"/></w:rPr><w:t> semester</w:t></w:r></w:p><w:p wsp:rsidR="00A722B7" wsp:rsidRPr="006645CC" wsp:rsidRDefault="00A722B7" wsp:rsidP="00A722B7"><w:pPr><w:pStyle w:val="SurveyXactClosedVerticalChoices"/><w:rPr><w:rStyle w:val="SurveyXactClosedCheckbox"/><w:sz w:val="20"/><w:lang w:val="EN-US"/></w:rPr></w:pPr><w:r wsp:rsidRPr="00724010"><w:rPr><w:rStyle w:val="SurveyXactClosedCheckbox"/><w:sz w:val="20"/></w:rPr><w:sym w:font="Wingdings" w:char="F071"/></w:r><w:r wsp:rsidRPr="006645CC"><w:rPr><w:rStyle w:val="SurveyXactClosedCheckbox"/><w:sz w:val="20"/><w:lang w:val="EN-US"/></w:rPr><w:t> Video supervision, 9</w:t></w:r><w:r wsp:rsidRPr="006645CC"><w:rPr><w:rStyle w:val="SurveyXactClosedCheckbox"/><w:sz w:val="20"/><w:vertAlign w:val="superscript"/><w:lang w:val="EN-US"/></w:rPr><w:t>th</w:t></w:r><w:r wsp:rsidRPr="006645CC"><w:rPr><w:rStyle w:val="SurveyXactClosedCheckbox"/><w:sz w:val="20"/><w:lang w:val="EN-US"/></w:rPr><w:t> semester</w:t></w:r></w:p><w:p wsp:rsidR="00A722B7" wsp:rsidRPr="006645CC" wsp:rsidRDefault="00A722B7" wsp:rsidP="00A722B7"><w:pPr><w:rPr><w:lang w:val="EN-US"/></w:rPr></w:pPr></w:p><w:p wsp:rsidR="00A722B7" wsp:rsidRPr="006645CC" wsp:rsidRDefault="00A722B7" wsp:rsidP="00A722B7"><w:pPr><w:rPr><w:b/><w:lang w:val="EN-US"/></w:rPr></w:pPr><w:r wsp:rsidRPr="006645CC"><w:rPr><w:b/><w:lang w:val="EN-US"/></w:rPr><w:t>Other communication </w:t></w:r><w:r wsp:rsidR="00E3796D" wsp:rsidRPr="006645CC"><w:rPr><w:b/><w:lang w:val="EN-US"/></w:rPr><w:t>teaching</w:t></w:r></w:p><w:p wsp:rsidR="00A722B7" wsp:rsidRPr="006645CC" wsp:rsidRDefault="00A722B7" wsp:rsidP="00A722B7"><w:pPr><w:rPr><w:lang w:val="EN-US"/></w:rPr></w:pPr></w:p><w:p wsp:rsidR="00A722B7" wsp:rsidRPr="006645CC" wsp:rsidRDefault="00A722B7" wsp:rsidP="00A722B7"><w:pPr><w:pStyle w:val="SurveyXactClosedVerticalChoices"/><w:rPr><w:lang w:val="EN-US"/></w:rPr></w:pPr><w:r wsp:rsidRPr="00724010"><w:rPr><w:rStyle w:val="SurveyXactClosedCheckbox"/><w:sz w:val="20"/></w:rPr><w:sym w:font="Wingdings" w:char="F071"/></w:r><w:r wsp:rsidRPr="006645CC"><w:rPr><w:rStyle w:val="SurveyXactClosedCheckbox"/><w:sz w:val="20"/><w:lang w:val="EN-US"/></w:rPr><w:t> </w:t></w:r><w:r wsp:rsidR="00E3796D" wsp:rsidRPr="006645CC"><w:rPr><w:rStyle w:val="SurveyXactClosedCheckbox"/><w:sz w:val="20"/><w:lang w:val="EN-US"/></w:rPr><w:t>Communication course for doctors in clinical basic training (KBU)</w:t></w:r></w:p><w:p wsp:rsidR="00A722B7" wsp:rsidRPr="006645CC" wsp:rsidRDefault="00A722B7" wsp:rsidP="00A722B7"><w:pPr><w:pStyle w:val="SurveyXactClosedVerticalChoices"/><w:rPr><w:lang w:val="EN-US"/></w:rPr></w:pPr><w:r wsp:rsidRPr="00724010"><w:rPr><w:rStyle w:val="SurveyXactClosedCheckbox"/><w:sz w:val="20"/></w:rPr><w:sym w:font="Wingdings" w:char="F071"/></w:r><w:r wsp:rsidR="00E3796D" wsp:rsidRPr="006645CC"><w:rPr><w:rStyle w:val="SurveyXactClosedCheckbox"/><w:sz w:val="20"/><w:lang w:val="EN-US"/></w:rPr><w:t> </w:t></w:r><w:r wsp:rsidR="00895AF9" wsp:rsidRPr="006645CC"><w:rPr><w:rStyle w:val="SurveyXactClosedCheckbox"/><w:sz w:val="20"/><w:lang w:val="EN-US"/></w:rPr><w:t>The Medical Association’s communication courses</w:t></w:r></w:p><w:p wsp:rsidR="00124147" wsp:rsidRPr="006645CC" wsp:rsidRDefault="00895AF9" wsp:rsidP="00124147"><w:pPr><w:pStyle w:val="SurveyXactBatteryQuestionLine"/><w:rPr><w:sz w:val="20"/><w:highlight w:val="yellow"/><w:lang w:val="EN-US"/></w:rPr></w:pPr><w:r wsp:rsidRPr="00724010"><w:rPr><w:rStyle w:val="SurveyXactClosedCheckbox"/><w:sz w:val="20"/></w:rPr><w:sym w:font="Wingdings" w:char="F071"/></w:r><w:r wsp:rsidRPr="006645CC"><w:rPr><w:rStyle w:val="SurveyXactClosedCheckbox"/><w:sz w:val="20"/><w:lang w:val="EN-US"/></w:rPr><w:t> Other – please describe: </w:t></w:r></w:p></w:tc></w:tr><w:tr wsp:rsidR="00124147" wsp:rsidRPr="00A43EB5" wsp:rsidTr="00A252BF"><w:trPr><w:gridAfter w:val="1"/><w:wAfter w:w="4291" w:type="dxa"/><w:trHeight w:val="126"/></w:trPr><w:tc><w:tcPr><w:tcW w:w="4509" w:type="dxa"/><w:shd w:val="clear" w:color="auto" w:fill="auto"/><w:tcMar><w:top w:w="57" w:type="dxa"/><w:bottom w:w="57" w:type="dxa"/></w:tcMar><w:vAlign w:val="center"/></w:tcPr><w:p wsp:rsidR="00124147" wsp:rsidRPr="006645CC" wsp:rsidRDefault="00BA72E8" wsp:rsidP="00124147"><w:pPr><w:pStyle w:val="SurveyXactBatteryQuestionLine"/><w:rPr><w:highlight w:val="yellow"/><w:lang w:val="EN-US"/></w:rPr></w:pPr><w:r wsp:rsidRPr="00BA72E8"><w:rPr><w:noProof/></w:rPr><w:pict><v:shape id="_x0000_s1027" type="#_x0000_t202" alt="" style="position:absolute;margin-left:3.95pt;margin-top:2.95pt;width:180.5pt;height:32.8pt;z-index:-2;visibility:visible;mso-wrap-style:square;mso-wrap-edited:f;mso-width-percent:400;mso-height-percent:200;mso-wrap-distance-left:9pt;mso-wrap-distance-top:3.6pt;mso-wrap-distance-right:9pt;mso-wrap-distance-bottom:3.6pt;mso-position-horizontal-relative:text;mso-position-vertical-relative:text;mso-width-percent:400;mso-height-percent:200;mso-width-relative:margin;mso-height-relative:margin;v-text-anchor:top" wrapcoords="-90 -655 -90 21600 21690 21600 21690 -655 -90 -655"><v:textbox style="mso-next-textbox:#_x0000_s1027;mso-fit-shape-to-text:t"><w:txbxContent><w:p wsp:rsidR="00D340F9" wsp:rsidRDefault="00D340F9"/></w:txbxContent></v:textbox><w10:wrap type="tight"/></v:shape></w:pict></w:r></w:p></w:tc></w:tr><w:tr wsp:rsidR="004F52FC" wsp:rsidRPr="00A43EB5" wsp:rsidTr="00A252BF"><w:trPr><w:gridAfter w:val="1"/><w:wAfter w:w="4291" w:type="dxa"/><w:trHeight w:val="11"/></w:trPr><w:tc><w:tcPr><w:tcW w:w="4509" w:type="dxa"/><w:shd w:val="clear" w:color="auto" w:fill="auto"/><w:tcMar><w:top w:w="57" w:type="dxa"/><w:bottom w:w="57" w:type="dxa"/></w:tcMar><w:vAlign w:val="center"/></w:tcPr><w:p wsp:rsidR="004F52FC" wsp:rsidRPr="006645CC" wsp:rsidRDefault="004F52FC"><w:pPr><w:pStyle w:val="SurveyXactBatteryQuestionLine"/><w:rPr><w:highlight w:val="yellow"/><w:lang w:val="EN-US"/></w:rPr></w:pPr></w:p></w:tc></w:tr><w:tr wsp:rsidR="004F52FC" wsp:rsidRPr="00A43EB5" wsp:rsidTr="00A252BF"><w:trPr><w:gridAfter w:val="1"/><w:wAfter w:w="4291" w:type="dxa"/><w:trHeight w:val="126"/></w:trPr><w:tc><w:tcPr><w:tcW w:w="4509" w:type="dxa"/><w:shd w:val="clear" w:color="auto" w:fill="auto"/><w:tcMar><w:top w:w="57" w:type="dxa"/><w:bottom w:w="57" w:type="dxa"/></w:tcMar><w:vAlign w:val="center"/></w:tcPr><w:p wsp:rsidR="00965714" wsp:rsidRPr="00724010" wsp:rsidRDefault="00D340F9" wsp:rsidP="00965714"><w:pPr><w:rPr><w:b/><w:highlight w:val="yellow"/><w:lang w:val="EN-US"/></w:rPr></w:pPr><w:r wsp:rsidRPr="00724010"><w:rPr><w:b/><w:lang w:val="EN-US"/></w:rPr><w:t>H</w:t></w:r><w:r wsp:rsidR="00965714" wsp:rsidRPr="00724010"><w:rPr><w:b/><w:lang w:val="EN-US"/></w:rPr><w:t>ow </w:t></w:r><w:r wsp:rsidR="00A252BF" wsp:rsidRPr="00724010"><w:rPr><w:b/><w:lang w:val="EN-US"/></w:rPr><w:t>long</w:t></w:r><w:r wsp:rsidR="00965714" wsp:rsidRPr="00724010"><w:rPr><w:b/><w:lang w:val="EN-US"/></w:rPr><w:t> have you </w:t></w:r><w:r wsp:rsidR="00A252BF" wsp:rsidRPr="00724010"><w:rPr><w:b/><w:lang w:val="EN-US"/></w:rPr><w:t>taught medical students in communication?</w:t></w:r></w:p><w:p wsp:rsidR="00965714" wsp:rsidRPr="006645CC" wsp:rsidRDefault="00965714" wsp:rsidP="00965714"><w:pPr><w:pStyle w:val="SurveyXactClosedVerticalChoices"/><w:rPr><w:lang w:val="EN-US"/></w:rPr></w:pPr><w:r wsp:rsidRPr="006645CC"><w:rPr><w:rStyle w:val="SurveyXactClosedVerticalChoiceValue"/><w:lang w:val="EN-US"/></w:rPr><w:t>(1)</w:t></w:r><w:r wsp:rsidRPr="006645CC"><w:rPr><w:lang w:val="EN-US"/></w:rPr><w:tab/></w:r><w:r wsp:rsidRPr="00724010"><w:rPr><w:rStyle w:val="SurveyXactClosedCheckbox"/></w:rPr><w:sym w:font="Wingdings" w:char="F071"/></w:r><w:r wsp:rsidRPr="006645CC"><w:rPr><w:lang w:val="EN-US"/></w:rPr><w:tab/><w:t>Less than 1 year</w:t></w:r></w:p><w:p wsp:rsidR="00965714" wsp:rsidRPr="006645CC" wsp:rsidRDefault="00965714" wsp:rsidP="00965714"><w:pPr><w:pStyle w:val="SurveyXactClosedVerticalChoices"/><w:rPr><w:lang w:val="EN-US"/></w:rPr></w:pPr><w:r wsp:rsidRPr="006645CC"><w:rPr><w:rStyle w:val="SurveyXactClosedVerticalChoiceValue"/><w:lang w:val="EN-US"/></w:rPr><w:t>(2)</w:t></w:r><w:r wsp:rsidRPr="006645CC"><w:rPr><w:lang w:val="EN-US"/></w:rPr><w:tab/></w:r><w:r wsp:rsidRPr="00724010"><w:rPr><w:rStyle w:val="SurveyXactClosedCheckbox"/></w:rPr><w:sym w:font="Wingdings" w:char="F071"/></w:r><w:r wsp:rsidRPr="006645CC"><w:rPr><w:lang w:val="EN-US"/></w:rPr><w:tab/><w:t>1-3 years</w:t></w:r></w:p><w:p wsp:rsidR="00965714" wsp:rsidRPr="006645CC" wsp:rsidRDefault="00965714" wsp:rsidP="00965714"><w:pPr><w:pStyle w:val="SurveyXactClosedVerticalChoices"/><w:rPr><w:lang w:val="EN-US"/></w:rPr></w:pPr><w:r wsp:rsidRPr="006645CC"><w:rPr><w:rStyle w:val="SurveyXactClosedVerticalChoiceValue"/><w:lang w:val="EN-US"/></w:rPr><w:t>(3)</w:t></w:r><w:r wsp:rsidRPr="006645CC"><w:rPr><w:lang w:val="EN-US"/></w:rPr><w:tab/></w:r><w:r wsp:rsidRPr="00724010"><w:rPr><w:rStyle w:val="SurveyXactClosedCheckbox"/></w:rPr><w:sym w:font="Wingdings" w:char="F071"/></w:r><w:r wsp:rsidRPr="006645CC"><w:rPr><w:lang w:val="EN-US"/></w:rPr><w:tab/><w:t>More than 3 years</w:t></w:r></w:p><w:p wsp:rsidR="004F52FC" wsp:rsidRPr="006645CC" wsp:rsidRDefault="004F52FC"><w:pPr><w:pStyle w:val="SurveyXactBatteryQuestionLine"/><w:rPr><w:highlight w:val="yellow"/><w:lang w:val="EN-US"/></w:rPr></w:pPr></w:p></w:tc></w:tr><w:tr wsp:rsidR="004F52FC" wsp:rsidRPr="00A43EB5" wsp:rsidTr="00A252BF"><w:trPr><w:gridAfter w:val="1"/><w:wAfter w:w="4291" w:type="dxa"/><w:trHeight w:val="126"/></w:trPr><w:tc><w:tcPr><w:tcW w:w="4509" w:type="dxa"/><w:shd w:val="clear" w:color="auto" w:fill="auto"/><w:tcMar><w:top w:w="57" w:type="dxa"/><w:bottom w:w="57" w:type="dxa"/></w:tcMar><w:vAlign w:val="center"/></w:tcPr><w:p wsp:rsidR="004F52FC" wsp:rsidRPr="006645CC" wsp:rsidRDefault="004F52FC"><w:pPr><w:pStyle w:val="SurveyXactBatteryQuestionLine"/><w:rPr><w:highlight w:val="yellow"/><w:lang w:val="EN-US"/></w:rPr></w:pPr></w:p></w:tc></w:tr><w:tr wsp:rsidR="004F52FC" wsp:rsidRPr="00724010" wsp:rsidTr="00A252BF"><w:tblPrEx><w:tblCellMar><w:left w:w="10" w:type="dxa"/><w:right w:w="10" w:type="dxa"/></w:tblCellMar></w:tblPrEx><w:tc><w:tcPr><w:tcW w:w="8800" w:type="dxa"/><w:gridSpan w:val="2"/></w:tcPr><w:p wsp:rsidR="001C39AB" wsp:rsidRPr="00724010" wsp:rsidRDefault="00EB5AB9" wsp:rsidP="001C39AB"><w:pPr><w:rPr><w:b/><w:lang w:val="EN-US"/></w:rPr></w:pPr><w:r wsp:rsidRPr="00724010"><w:rPr><w:b/><w:lang w:val="EN-US"/></w:rPr><w:t>What </w:t></w:r><w:r wsp:rsidR="00425EDD" wsp:rsidRPr="00724010"><w:rPr><w:b/><w:lang w:val="EN-US"/></w:rPr><w:t>training do you have as a teacher in communication? </w:t></w:r><w:r wsp:rsidR="001C39AB" wsp:rsidRPr="00724010"><w:rPr><w:b/><w:lang w:val="EN-US"/></w:rPr><w:t>(</w:t></w:r><w:r wsp:rsidRPr="00724010"><w:rPr><w:b/><w:lang w:val="EN-US"/></w:rPr><w:t>P</w:t></w:r><w:r wsp:rsidR="001C39AB" wsp:rsidRPr="00724010"><w:rPr><w:b/><w:lang w:val="EN-US"/></w:rPr><w:t>lease select more than one answer if necessary</w:t></w:r><w:r wsp:rsidRPr="00724010"><w:rPr><w:b/><w:lang w:val="EN-US"/></w:rPr><w:t>.</w:t></w:r><w:r wsp:rsidR="001C39AB" wsp:rsidRPr="00724010"><w:rPr><w:b/><w:lang w:val="EN-US"/></w:rPr><w:t>) </w:t></w:r></w:p><w:p wsp:rsidR="003D6FB8" wsp:rsidRPr="00724010" wsp:rsidRDefault="003D6FB8"><w:pPr><w:rPr><w:b/><w:lang w:val="EN-US"/></w:rPr></w:pPr></w:p><w:p wsp:rsidR="004F52FC" wsp:rsidRPr="00724010" wsp:rsidRDefault="0078435B" wsp:rsidP="00425EDD"><w:pPr><w:rPr><w:highlight w:val="yellow"/></w:rPr></w:pPr><w:r wsp:rsidRPr="00724010"><w:rPr><w:lang w:val="EN-US"/></w:rPr><w:br/></w:r><w:r wsp:rsidR="00425EDD" wsp:rsidRPr="00724010"><w:rPr><w:b/></w:rPr><w:t>I have </w:t></w:r><w:proofErr w:type="spellStart"/><w:r wsp:rsidR="00425EDD" wsp:rsidRPr="00724010"><w:rPr><w:b/></w:rPr><w:t>participated</w:t></w:r><w:proofErr w:type="spellEnd"/><w:r wsp:rsidR="00425EDD" wsp:rsidRPr="00724010"><w:rPr><w:b/></w:rPr><w:t> in:</w:t></w:r></w:p></w:tc></w:tr></w:tbl><w:p wsp:rsidR="004F52FC" wsp:rsidRPr="006645CC" wsp:rsidRDefault="0078435B" wsp:rsidP="00425EDD"><w:pPr><w:rPr><w:sz-cs w:val="22"/><w:highlight w:val="yellow"/><w:lang w:val="EN-US"/></w:rPr></w:pPr><w:r wsp:rsidRPr="006645CC"><w:rPr><w:highlight w:val="yellow"/><w:lang w:val="EN-US"/></w:rPr><w:br/></w:r><w:r wsp:rsidRPr="006645CC"><w:rPr><w:rStyle w:val="SurveyXactClosedVerticalChoiceValue"/><w:sz w:val="22"/><w:sz-cs w:val="22"/><w:lang w:val="EN-US"/></w:rPr><w:t>(1)</w:t></w:r><w:r wsp:rsidR="001C39AB" wsp:rsidRPr="006645CC"><w:rPr><w:rStyle w:val="SurveyXactClosedVerticalChoiceValue"/><w:sz w:val="22"/><w:sz-cs w:val="22"/><w:lang w:val="EN-US"/></w:rPr><w:t>    </w:t></w:r><w:r wsp:rsidRPr="00724010"><w:rPr><w:rStyle w:val="SurveyXactClosedCheckbox"/><w:sz w:val="22"/><w:sz-cs w:val="22"/></w:rPr><w:sym w:font="Wingdings" w:char="F071"/></w:r><w:r wsp:rsidR="00425EDD" wsp:rsidRPr="006645CC"><w:rPr><w:sz-cs w:val="22"/><w:lang w:val="EN-US"/></w:rPr><w:t> </w:t></w:r><w:r wsp:rsidR="00E72FB5" wsp:rsidRPr="006645CC"><w:rPr><w:sz-cs w:val="22"/><w:lang w:val="EN-US"/></w:rPr><w:t>Course for teachers in conversational structure and tools</w:t></w:r></w:p><w:p wsp:rsidR="004F52FC" wsp:rsidRPr="006645CC" wsp:rsidRDefault="0078435B"><w:pPr><w:pStyle w:val="SurveyXactClosedVerticalChoices"/><w:rPr><w:sz w:val="22"/><w:sz-cs w:val="22"/><w:lang w:val="EN-US"/></w:rPr></w:pPr><w:r wsp:rsidRPr="006645CC"><w:rPr><w:rStyle w:val="SurveyXactClosedVerticalChoiceValue"/><w:sz w:val="22"/><w:sz-cs w:val="22"/><w:lang w:val="EN-US"/></w:rPr><w:t>(2)</w:t></w:r><w:r wsp:rsidRPr="006645CC"><w:rPr><w:sz w:val="22"/><w:sz-cs w:val="22"/><w:lang w:val="EN-US"/></w:rPr><w:tab/></w:r><w:r wsp:rsidRPr="00724010"><w:rPr><w:rStyle w:val="SurveyXactClosedCheckbox"/><w:sz w:val="22"/><w:sz-cs w:val="22"/></w:rPr><w:sym w:font="Wingdings" w:char="F071"/></w:r><w:r wsp:rsidRPr="006645CC"><w:rPr><w:sz w:val="22"/><w:sz-cs w:val="22"/><w:lang w:val="EN-US"/></w:rPr><w:tab/></w:r><w:r wsp:rsidR="00E72FB5" wsp:rsidRPr="006645CC"><w:rPr><w:sz w:val="22"/><w:sz-cs w:val="22"/><w:lang w:val="EN-US"/></w:rPr><w:t>Course</w:t></w:r><w:r wsp:rsidRPr="006645CC"><w:rPr><w:sz w:val="22"/><w:sz-cs w:val="22"/><w:lang w:val="EN-US"/></w:rPr><w:t> for </w:t></w:r><w:r wsp:rsidR="00E72FB5" wsp:rsidRPr="006645CC"><w:rPr><w:sz w:val="22"/><w:sz-cs w:val="22"/><w:lang w:val="EN-US"/></w:rPr><w:t>teachers in </w:t></w:r><w:r wsp:rsidR="00E72FB5" wsp:rsidRPr="006645CC"><w:rPr><w:rStyle w:val="SurveyXactClosedCheckbox"/><w:sz w:val="22"/><w:sz-cs w:val="22"/><w:lang w:val="EN-US"/></w:rPr><w:t>collegial supervision</w:t></w:r></w:p><w:p wsp:rsidR="004F52FC" wsp:rsidRPr="006645CC" wsp:rsidRDefault="0078435B"><w:pPr><w:pStyle w:val="SurveyXactClosedVerticalChoices"/><w:rPr><w:sz w:val="22"/><w:sz-cs w:val="22"/><w:lang w:val="EN-US"/></w:rPr></w:pPr><w:r wsp:rsidRPr="006645CC"><w:rPr><w:rStyle w:val="SurveyXactClosedVerticalChoiceValue"/><w:sz w:val="22"/><w:sz-cs w:val="22"/><w:lang w:val="EN-US"/></w:rPr><w:t>(3)</w:t></w:r><w:r wsp:rsidRPr="006645CC"><w:rPr><w:sz w:val="22"/><w:sz-cs w:val="22"/><w:lang w:val="EN-US"/></w:rPr><w:tab/></w:r><w:r wsp:rsidRPr="00724010"><w:rPr><w:rStyle w:val="SurveyXactClosedCheckbox"/><w:sz w:val="22"/><w:sz-cs w:val="22"/></w:rPr><w:sym w:font="Wingdings" w:char="F071"/></w:r><w:r wsp:rsidRPr="006645CC"><w:rPr><w:sz w:val="22"/><w:sz-cs w:val="22"/><w:lang w:val="EN-US"/></w:rPr><w:tab/></w:r><w:r wsp:rsidR="00DA65D7" wsp:rsidRPr="006645CC"><w:rPr><w:sz w:val="22"/><w:sz-cs w:val="22"/><w:lang w:val="EN-US"/></w:rPr><w:t>Peer-to-peer training</w:t></w:r><w:r wsp:rsidRPr="006645CC"><w:rPr><w:sz w:val="22"/><w:sz-cs w:val="22"/><w:lang w:val="EN-US"/></w:rPr><w:t> </w:t></w:r><w:r wsp:rsidR="00DA65D7" wsp:rsidRPr="006645CC"><w:rPr><w:sz w:val="22"/><w:sz-cs w:val="22"/><w:lang w:val="EN-US"/></w:rPr><w:t>in</w:t></w:r><w:r wsp:rsidRPr="006645CC"><w:rPr><w:sz w:val="22"/><w:sz-cs w:val="22"/><w:lang w:val="EN-US"/></w:rPr><w:t> </w:t></w:r><w:r wsp:rsidR="00DA65D7" wsp:rsidRPr="006645CC"><w:rPr><w:rStyle w:val="SurveyXactClosedCheckbox"/><w:sz w:val="22"/><w:sz-cs w:val="22"/><w:lang w:val="EN-US"/></w:rPr><w:t>video supervision</w:t></w:r></w:p><w:p wsp:rsidR="004F52FC" wsp:rsidRPr="006645CC" wsp:rsidRDefault="0078435B"><w:pPr><w:pStyle w:val="SurveyXactClosedVerticalChoices"/><w:rPr><w:sz w:val="22"/><w:sz-cs w:val="22"/><w:lang w:val="EN-US"/></w:rPr></w:pPr><w:r wsp:rsidRPr="006645CC"><w:rPr><w:rStyle w:val="SurveyXactClosedVerticalChoiceValue"/><w:sz w:val="22"/><w:sz-cs w:val="22"/><w:lang w:val="EN-US"/></w:rPr><w:t>(4)</w:t></w:r><w:r wsp:rsidRPr="006645CC"><w:rPr><w:sz w:val="22"/><w:sz-cs w:val="22"/><w:lang w:val="EN-US"/></w:rPr><w:tab/></w:r><w:r wsp:rsidRPr="00724010"><w:rPr><w:rStyle w:val="SurveyXactClosedCheckbox"/><w:sz w:val="22"/><w:sz-cs w:val="22"/></w:rPr><w:sym w:font="Wingdings" w:char="F071"/></w:r><w:r wsp:rsidRPr="006645CC"><w:rPr><w:sz w:val="22"/><w:sz-cs w:val="22"/><w:lang w:val="EN-US"/></w:rPr><w:tab/></w:r><w:r wsp:rsidR="00DA65D7" wsp:rsidRPr="006645CC"><w:rPr><w:sz w:val="22"/><w:sz-cs w:val="22"/><w:lang w:val="EN-US"/></w:rPr><w:t>The annual</w:t></w:r><w:r wsp:rsidRPr="006645CC"><w:rPr><w:sz w:val="22"/><w:sz-cs w:val="22"/><w:lang w:val="EN-US"/></w:rPr><w:t> </w:t></w:r><w:r wsp:rsidR="00DA65D7" wsp:rsidRPr="006645CC"><w:rPr><w:sz w:val="22"/><w:sz-cs w:val="22"/><w:lang w:val="EN-US"/></w:rPr><w:t>one</w:t></w:r><w:r wsp:rsidR="00F258F7" wsp:rsidRPr="006645CC"><w:rPr><w:sz w:val="22"/><w:sz-cs w:val="22"/><w:lang w:val="EN-US"/></w:rPr><w:t>-</w:t></w:r><w:r wsp:rsidR="00DA65D7" wsp:rsidRPr="006645CC"><w:rPr><w:sz w:val="22"/><w:sz-cs w:val="22"/><w:lang w:val="EN-US"/></w:rPr><w:t>day teaching workshop</w:t></w:r></w:p><w:p wsp:rsidR="004F52FC" wsp:rsidRPr="006645CC" wsp:rsidRDefault="0078435B"><w:pPr><w:pStyle w:val="SurveyXactClosedVerticalChoices"/><w:rPr><w:sz w:val="22"/><w:sz-cs w:val="22"/><w:lang w:val="EN-US"/></w:rPr></w:pPr><w:r wsp:rsidRPr="006645CC"><w:rPr><w:rStyle w:val="SurveyXactClosedVerticalChoiceValue"/><w:sz w:val="22"/><w:sz-cs w:val="22"/><w:lang w:val="EN-US"/></w:rPr><w:t>(5)</w:t></w:r><w:r wsp:rsidRPr="006645CC"><w:rPr><w:sz w:val="22"/><w:sz-cs w:val="22"/><w:lang w:val="EN-US"/></w:rPr><w:tab/></w:r><w:r wsp:rsidRPr="00724010"><w:rPr><w:rStyle w:val="SurveyXactClosedCheckbox"/><w:sz w:val="22"/><w:sz-cs w:val="22"/></w:rPr><w:sym w:font="Wingdings" w:char="F071"/></w:r><w:r wsp:rsidRPr="006645CC"><w:rPr><w:sz w:val="22"/><w:sz-cs w:val="22"/><w:lang w:val="EN-US"/></w:rPr><w:tab/></w:r><w:r wsp:rsidR="00333CEA" wsp:rsidRPr="006645CC"><w:rPr><w:sz w:val="22"/><w:sz-cs w:val="22"/><w:lang w:val="EN-US"/></w:rPr><w:t>Other courses for communication teachers – please describe</w:t></w:r><w:r wsp:rsidRPr="006645CC"><w:rPr><w:sz w:val="22"/><w:sz-cs w:val="22"/><w:lang w:val="EN-US"/></w:rPr><w:t>: </w:t></w:r><w:r wsp:rsidR="00333CEA" wsp:rsidRPr="006645CC"><w:rPr><w:sz w:val="22"/><w:sz-cs w:val="22"/><w:lang w:val="EN-US"/></w:rPr><w:t>____</w:t></w:r><w:r wsp:rsidRPr="006645CC"><w:rPr><w:sz w:val="22"/><w:sz-cs w:val="22"/><w:lang w:val="EN-US"/></w:rPr><w:t>____</w:t></w:r><w:r wsp:rsidR="00DA65D7" wsp:rsidRPr="006645CC"><w:rPr><w:sz w:val="22"/><w:sz-cs w:val="22"/><w:lang w:val="EN-US"/></w:rPr><w:t>_____</w:t></w:r></w:p><w:p wsp:rsidR="004607A2" wsp:rsidRPr="006645CC" wsp:rsidRDefault="004607A2"><w:pPr><w:rPr><w:highlight w:val="yellow"/><w:lang w:val="EN-US"/></w:rPr></w:pPr></w:p><w:p wsp:rsidR="004F52FC" wsp:rsidRPr="006645CC" wsp:rsidRDefault="004607A2"><w:pPr><w:rPr><w:b/><w:highlight w:val="yellow"/><w:lang w:val="EN-US"/></w:rPr></w:pPr><w:r wsp:rsidRPr="006645CC"><w:rPr><w:b/><w:lang w:val="EN-US"/></w:rPr><w:t>How do you rate your experience as a communication teacher?</w:t></w:r><w:r wsp:rsidR="0078435B" wsp:rsidRPr="006645CC"><w:rPr><w:b/><w:highlight w:val="yellow"/><w:lang w:val="EN-US"/></w:rPr><w:br/></w:r><w:r wsp:rsidRPr="006645CC"><w:rPr><w:b/><w:lang w:val="EN-US"/></w:rPr><w:t>Please rank the following on a scale of 1 to 7 with 1 being ‘</w:t></w:r><w:r wsp:rsidR="00D675D4" wsp:rsidRPr="006645CC"><w:rPr><w:b/><w:lang w:val="EN-US"/></w:rPr><w:t>slightly experienced</w:t></w:r><w:r wsp:rsidR="00D340F9" wsp:rsidRPr="006645CC"><w:rPr><w:b/><w:lang w:val="EN-US"/></w:rPr><w:t>’</w:t></w:r><w:r wsp:rsidRPr="006645CC"><w:rPr><w:b/><w:lang w:val="EN-US"/></w:rPr><w:t> and 7 being ‘</w:t></w:r><w:r wsp:rsidR="00D675D4" wsp:rsidRPr="006645CC"><w:rPr><w:b/><w:lang w:val="EN-US"/></w:rPr><w:t>very experienced’</w:t></w:r><w:r wsp:rsidRPr="006645CC"><w:rPr><w:b/><w:lang w:val="EN-US"/></w:rPr><w:t>.</w:t></w:r></w:p><w:tbl><w:tblPr><w:tblW w:w="10794" w:type="dxa"/><w:tblCellSpacing w:w="0" w:type="dxa"/><w:tblInd w:w="-1440" w:type="dxa"/><w:tblCellMar><w:top w:w="15" w:type="dxa"/><w:left w:w="15" w:type="dxa"/><w:bottom w:w="15" w:type="dxa"/><w:right w:w="15" w:type="dxa"/></w:tblCellMar><w:tblLook w:val="04A0"/></w:tblPr><w:tblGrid><w:gridCol w:w="1542"/><w:gridCol w:w="1542"/><w:gridCol w:w="1542"/><w:gridCol w:w="1542"/><w:gridCol w:w="1542"/><w:gridCol w:w="1542"/><w:gridCol w:w="1542"/></w:tblGrid><w:tr wsp:rsidR="00975D9C" wsp:rsidRPr="00724010" wsp:rsidTr="00975D9C"><w:trPr><w:trHeight w:val="276"/><w:tblCellSpacing w:w="0" w:type="dxa"/></w:trPr><w:tc><w:tcPr><w:tcW w:w="1542" w:type="dxa"/><w:vAlign w:val="center"/></w:tcPr><w:p wsp:rsidR="00975D9C" wsp:rsidRPr="00724010" wsp:rsidRDefault="00975D9C" wsp:rsidP="00975D9C"><w:pPr><w:spacing w:before="100" w:before-autospacing="on" w:after="100" w:after-autospacing="on" w:line="240" w:line-rule="auto"/><w:jc w:val="center"/><w:rPr><w:rFonts w:ascii="Tahoma" w:h-ansi="Tahoma" w:cs="Tahoma"/><wx:font wx:val="Tahoma"/><w:color w:val="000000"/><w:sz w:val="15"/><w:sz-cs w:val="15"/></w:rPr></w:pPr><w:r wsp:rsidRPr="006645CC"><w:rPr><w:rFonts w:ascii="Tahoma" w:h-ansi="Tahoma" w:cs="Tahoma"/><wx:font wx:val="Tahoma"/><w:color w:val="000000"/><w:sz w:val="15"/><w:sz-cs w:val="15"/><w:lang w:val="EN-US"/></w:rPr><w:br/></w:r><w:r wsp:rsidRPr="00724010"><w:rPr><w:rFonts w:ascii="Tahoma" w:h-ansi="Tahoma" w:cs="Tahoma"/><wx:font wx:val="Tahoma"/><w:b/><w:b-cs/><w:color w:val="000000"/><w:sz w:val="16"/><w:sz-cs w:val="16"/></w:rPr><w:t>1</w:t></w:r></w:p></w:tc><w:tc><w:tcPr><w:tcW w:w="1542" w:type="dxa"/><w:vAlign w:val="center"/></w:tcPr><w:p wsp:rsidR="00975D9C" wsp:rsidRPr="00724010" wsp:rsidRDefault="00975D9C" wsp:rsidP="00975D9C"><w:pPr><w:spacing w:line="240" w:line-rule="auto"/><w:jc w:val="center"/><w:rPr><w:rFonts w:ascii="Tahoma" w:h-ansi="Tahoma" w:cs="Tahoma"/><wx:font wx:val="Tahoma"/><w:color w:val="000000"/><w:sz w:val="15"/><w:sz-cs w:val="15"/></w:rPr></w:pPr><w:r wsp:rsidRPr="00724010"><w:rPr><w:rFonts w:ascii="Tahoma" w:h-ansi="Tahoma" w:cs="Tahoma"/><wx:font wx:val="Tahoma"/><w:b/><w:b-cs/><w:color w:val="000000"/><w:sz w:val="16"/><w:sz-cs w:val="16"/></w:rPr><w:t>2</w:t></w:r></w:p></w:tc><w:tc><w:tcPr><w:tcW w:w="1542" w:type="dxa"/><w:vAlign w:val="center"/></w:tcPr><w:p wsp:rsidR="00975D9C" wsp:rsidRPr="00724010" wsp:rsidRDefault="00975D9C" wsp:rsidP="00975D9C"><w:pPr><w:spacing w:line="240" w:line-rule="auto"/><w:jc w:val="center"/><w:rPr><w:rFonts w:ascii="Tahoma" w:h-ansi="Tahoma" w:cs="Tahoma"/><wx:font wx:val="Tahoma"/><w:color w:val="000000"/><w:sz w:val="15"/><w:sz-cs w:val="15"/></w:rPr></w:pPr><w:r wsp:rsidRPr="00724010"><w:rPr><w:rFonts w:ascii="Tahoma" w:h-ansi="Tahoma" w:cs="Tahoma"/><wx:font wx:val="Tahoma"/><w:b/><w:b-cs/><w:color w:val="000000"/><w:sz w:val="16"/><w:sz-cs w:val="16"/></w:rPr><w:t>3</w:t></w:r></w:p></w:tc><w:tc><w:tcPr><w:tcW w:w="1542" w:type="dxa"/><w:vAlign w:val="center"/></w:tcPr><w:p wsp:rsidR="00975D9C" wsp:rsidRPr="00724010" wsp:rsidRDefault="00975D9C" wsp:rsidP="00975D9C"><w:pPr><w:spacing w:line="240" w:line-rule="auto"/><w:jc w:val="center"/><w:rPr><w:rFonts w:ascii="Tahoma" w:h-ansi="Tahoma" w:cs="Tahoma"/><wx:font wx:val="Tahoma"/><w:color w:val="000000"/><w:sz w:val="15"/><w:sz-cs w:val="15"/></w:rPr></w:pPr><w:r wsp:rsidRPr="00724010"><w:rPr><w:rFonts w:ascii="Tahoma" w:h-ansi="Tahoma" w:cs="Tahoma"/><wx:font wx:val="Tahoma"/><w:b/><w:b-cs/><w:color w:val="000000"/><w:sz w:val="16"/><w:sz-cs w:val="16"/></w:rPr><w:t>4</w:t></w:r></w:p></w:tc><w:tc><w:tcPr><w:tcW w:w="1542" w:type="dxa"/><w:vAlign w:val="center"/></w:tcPr><w:p wsp:rsidR="00975D9C" wsp:rsidRPr="00724010" wsp:rsidRDefault="00975D9C" wsp:rsidP="00975D9C"><w:pPr><w:spacing w:line="240" w:line-rule="auto"/><w:jc w:val="center"/><w:rPr><w:rFonts w:ascii="Tahoma" w:h-ansi="Tahoma" w:cs="Tahoma"/><wx:font wx:val="Tahoma"/><w:color w:val="000000"/><w:sz w:val="15"/><w:sz-cs w:val="15"/></w:rPr></w:pPr><w:r wsp:rsidRPr="00724010"><w:rPr><w:rFonts w:ascii="Tahoma" w:h-ansi="Tahoma" w:cs="Tahoma"/><wx:font wx:val="Tahoma"/><w:b/><w:b-cs/><w:color w:val="000000"/><w:sz w:val="16"/><w:sz-cs w:val="16"/></w:rPr><w:t>5</w:t></w:r></w:p></w:tc><w:tc><w:tcPr><w:tcW w:w="1542" w:type="dxa"/><w:vAlign w:val="center"/></w:tcPr><w:p wsp:rsidR="00975D9C" wsp:rsidRPr="00724010" wsp:rsidRDefault="00975D9C" wsp:rsidP="00975D9C"><w:pPr><w:spacing w:line="240" w:line-rule="auto"/><w:jc w:val="center"/><w:rPr><w:rFonts w:ascii="Tahoma" w:h-ansi="Tahoma" w:cs="Tahoma"/><wx:font wx:val="Tahoma"/><w:color w:val="000000"/><w:sz w:val="15"/><w:sz-cs w:val="15"/></w:rPr></w:pPr><w:r wsp:rsidRPr="00724010"><w:rPr><w:rFonts w:ascii="Tahoma" w:h-ansi="Tahoma" w:cs="Tahoma"/><wx:font wx:val="Tahoma"/><w:b/><w:b-cs/><w:color w:val="000000"/><w:sz w:val="16"/><w:sz-cs w:val="16"/></w:rPr><w:t>6</w:t></w:r></w:p></w:tc><w:tc><w:tcPr><w:tcW w:w="1542" w:type="dxa"/><w:vAlign w:val="center"/></w:tcPr><w:p wsp:rsidR="00975D9C" wsp:rsidRPr="00724010" wsp:rsidRDefault="00975D9C" wsp:rsidP="00D675D4"><w:pPr><w:spacing w:line="240" w:line-rule="auto"/><w:jc w:val="center"/><w:rPr><w:rFonts w:ascii="Tahoma" w:h-ansi="Tahoma" w:cs="Tahoma"/><wx:font wx:val="Tahoma"/><w:color w:val="000000"/><w:sz w:val="15"/><w:sz-cs w:val="15"/></w:rPr></w:pPr><w:r wsp:rsidRPr="00724010"><w:rPr><w:rFonts w:ascii="Tahoma" w:h-ansi="Tahoma" w:cs="Tahoma"/><wx:font wx:val="Tahoma"/><w:color w:val="000000"/><w:sz w:val="15"/><w:sz-cs w:val="15"/></w:rPr><w:br/></w:r><w:r wsp:rsidRPr="00724010"><w:rPr><w:rFonts w:ascii="Tahoma" w:h-ansi="Tahoma" w:cs="Tahoma"/><wx:font wx:val="Tahoma"/><w:b/><w:b-cs/><w:color w:val="000000"/><w:sz w:val="16"/><w:sz-cs w:val="16"/></w:rPr><w:t>7</w:t></w:r></w:p></w:tc></w:tr><w:tr wsp:rsidR="00975D9C" wsp:rsidRPr="00724010" wsp:rsidTr="00975D9C"><w:trPr><w:trHeight w:val="225"/><w:tblCellSpacing w:w="0" w:type="dxa"/></w:trPr><w:tc><w:tcPr><w:tcW w:w="0" w:type="auto"/><w:vAlign w:val="center"/></w:tcPr><w:p wsp:rsidR="00975D9C" wsp:rsidRPr="00724010" wsp:rsidRDefault="00975D9C" wsp:rsidP="00975D9C"><w:pPr><w:spacing w:line="240" w:line-rule="auto"/><w:jc w:val="center"/><w:rPr><w:rFonts w:ascii="Tahoma" w:h-ansi="Tahoma" w:cs="Tahoma"/><wx:font wx:val="Tahoma"/><w:color w:val="000000"/><w:sz w:val="27"/><w:sz-cs w:val="27"/></w:rPr></w:pPr></w:p></w:tc><w:tc><w:tcPr><w:tcW w:w="0" w:type="auto"/><w:vAlign w:val="center"/></w:tcPr><w:p wsp:rsidR="00975D9C" wsp:rsidRPr="00724010" wsp:rsidRDefault="00975D9C" wsp:rsidP="00975D9C"><w:pPr><w:spacing w:line="240" w:line-rule="auto"/><w:jc w:val="center"/><w:rPr><w:rFonts w:ascii="Tahoma" w:h-ansi="Tahoma" w:cs="Tahoma"/><wx:font wx:val="Tahoma"/><w:color w:val="000000"/><w:sz w:val="27"/><w:sz-cs w:val="27"/></w:rPr></w:pPr></w:p></w:tc><w:tc><w:tcPr><w:tcW w:w="0" w:type="auto"/><w:vAlign w:val="center"/></w:tcPr><w:p wsp:rsidR="00975D9C" wsp:rsidRPr="00724010" wsp:rsidRDefault="00975D9C" wsp:rsidP="00975D9C"><w:pPr><w:spacing w:line="240" w:line-rule="auto"/><w:jc w:val="center"/><w:rPr><w:rFonts w:ascii="Tahoma" w:h-ansi="Tahoma" w:cs="Tahoma"/><wx:font wx:val="Tahoma"/><w:color w:val="000000"/><w:sz w:val="27"/><w:sz-cs w:val="27"/></w:rPr></w:pPr></w:p></w:tc><w:tc><w:tcPr><w:tcW w:w="0" w:type="auto"/><w:vAlign w:val="center"/></w:tcPr><w:p wsp:rsidR="00975D9C" wsp:rsidRPr="00724010" wsp:rsidRDefault="00975D9C" wsp:rsidP="00975D9C"><w:pPr><w:spacing w:line="240" w:line-rule="auto"/><w:jc w:val="center"/><w:rPr><w:rFonts w:ascii="Tahoma" w:h-ansi="Tahoma" w:cs="Tahoma"/><wx:font wx:val="Tahoma"/><w:color w:val="000000"/><w:sz w:val="27"/><w:sz-cs w:val="27"/></w:rPr></w:pPr></w:p></w:tc><w:tc><w:tcPr><w:tcW w:w="0" w:type="auto"/><w:vAlign w:val="center"/></w:tcPr><w:p wsp:rsidR="00975D9C" wsp:rsidRPr="00724010" wsp:rsidRDefault="00975D9C" wsp:rsidP="00975D9C"><w:pPr><w:spacing w:line="240" w:line-rule="auto"/><w:jc w:val="center"/><w:rPr><w:rFonts w:ascii="Tahoma" w:h-ansi="Tahoma" w:cs="Tahoma"/><wx:font wx:val="Tahoma"/><w:color w:val="000000"/><w:sz w:val="27"/><w:sz-cs w:val="27"/></w:rPr></w:pPr></w:p></w:tc><w:tc><w:tcPr><w:tcW w:w="0" w:type="auto"/><w:vAlign w:val="center"/></w:tcPr><w:p wsp:rsidR="00975D9C" wsp:rsidRPr="00724010" wsp:rsidRDefault="00975D9C" wsp:rsidP="00975D9C"><w:pPr><w:spacing w:line="240" w:line-rule="auto"/><w:jc w:val="center"/><w:rPr><w:rFonts w:ascii="Tahoma" w:h-ansi="Tahoma" w:cs="Tahoma"/><wx:font wx:val="Tahoma"/><w:color w:val="000000"/><w:sz w:val="27"/><w:sz-cs w:val="27"/></w:rPr></w:pPr></w:p></w:tc><w:tc><w:tcPr><w:tcW w:w="0" w:type="auto"/><w:vAlign w:val="center"/></w:tcPr><w:p wsp:rsidR="00975D9C" wsp:rsidRPr="00724010" wsp:rsidRDefault="00975D9C" wsp:rsidP="00975D9C"><w:pPr><w:spacing w:line="240" w:line-rule="auto"/><w:jc w:val="center"/><w:rPr><w:rFonts w:ascii="Tahoma" w:h-ansi="Tahoma" w:cs="Tahoma"/><wx:font wx:val="Tahoma"/><w:color w:val="000000"/><w:sz w:val="27"/><w:sz-cs w:val="27"/></w:rPr></w:pPr></w:p></w:tc></w:tr></w:tbl><w:p wsp:rsidR="004F52FC" wsp:rsidRPr="00724010" wsp:rsidRDefault="004F52FC"><w:pPr><w:pStyle w:val="SurveyXactQuestionTitle"/><w:rPr><w:highlight w:val="yellow"/></w:rPr></w:pPr></w:p><w:tbl><w:tblPr><w:tblW w:w="0" w:type="auto"/><w:tblLayout w:type="Fixed"/><w:tblCellMar><w:left w:w="0" w:type="dxa"/><w:right w:w="0" w:type="dxa"/></w:tblCellMar><w:tblLook w:val="01E0"/></w:tblPr><w:tblGrid><w:gridCol w:w="2933"/></w:tblGrid><w:tr wsp:rsidR="004F52FC" wsp:rsidRPr="00724010" wsp:rsidTr="0078435B"><w:tc><w:tcPr><w:tcW w:w="2933" w:type="dxa"/><w:shd w:val="clear" w:color="auto" w:fill="auto"/><w:tcMar><w:top w:w="57" w:type="dxa"/><w:bottom w:w="57" w:type="dxa"/></w:tcMar><w:vAlign w:val="center"/></w:tcPr><w:p wsp:rsidR="004F52FC" wsp:rsidRPr="00724010" wsp:rsidRDefault="004F52FC"><w:pPr><w:pStyle w:val="SurveyXactBatteryQuestionLine"/><w:rPr><w:highlight w:val="yellow"/></w:rPr></w:pPr></w:p></w:tc></w:tr><w:tr wsp:rsidR="004F52FC" wsp:rsidRPr="00724010" wsp:rsidTr="0078435B"><w:tc><w:tcPr><w:tcW w:w="2933" w:type="dxa"/><w:shd w:val="clear" w:color="auto" w:fill="auto"/><w:tcMar><w:top w:w="57" w:type="dxa"/><w:bottom w:w="57" w:type="dxa"/></w:tcMar><w:vAlign w:val="center"/></w:tcPr><w:p wsp:rsidR="004F52FC" wsp:rsidRPr="00724010" wsp:rsidRDefault="004F52FC"><w:pPr><w:pStyle w:val="SurveyXactBatteryQuestionLine"/><w:rPr><w:highlight w:val="yellow"/></w:rPr></w:pPr></w:p></w:tc></w:tr></w:tbl><w:p wsp:rsidR="004F52FC" wsp:rsidRPr="006645CC" wsp:rsidRDefault="0078435B" wsp:rsidP="006700D8"><w:pPr><w:rPr><w:b/><w:lang w:val="EN-US"/></w:rPr></w:pPr><w:r wsp:rsidRPr="006645CC"><w:rPr><w:b/><w:lang w:val="EN-US"/></w:rPr><w:br/></w:r><w:r wsp:rsidR="006700D8" wsp:rsidRPr="006645CC"><w:rPr><w:b/><w:lang w:val="EN-US"/></w:rPr><w:t>The following questions </w:t></w:r><w:r wsp:rsidR="002B556D" wsp:rsidRPr="006645CC"><w:rPr><w:b/><w:lang w:val="EN-US"/></w:rPr><w:t>are about your teaching of </w:t></w:r><w:r wsp:rsidR="006700D8" wsp:rsidRPr="006645CC"><w:rPr><w:b/><w:lang w:val="EN-US"/></w:rPr><w:t>medical </w:t></w:r><w:r wsp:rsidR="002B556D" wsp:rsidRPr="006645CC"><w:rPr><w:b/><w:lang w:val="EN-US"/></w:rPr><w:t>students</w:t></w:r><w:r wsp:rsidR="004E737E" wsp:rsidRPr="006645CC"><w:rPr><w:b/><w:lang w:val="EN-US"/></w:rPr><w:t> at the university.</w:t></w:r></w:p><w:p wsp:rsidR="004F52FC" wsp:rsidRPr="006645CC" wsp:rsidRDefault="0078435B"><w:pPr><w:rPr><w:lang w:val="EN-US"/></w:rPr></w:pPr><w:r wsp:rsidRPr="006645CC"><w:rPr><w:highlight w:val="yellow"/><w:lang w:val="EN-US"/></w:rPr><w:br/></w:r></w:p><w:tbl><w:tblPr><w:tblW w:w="0" w:type="auto"/><w:tblInd w:w="10" w:type="dxa"/><w:tblLayout w:type="Fixed"/><w:tblCellMar><w:left w:w="10" w:type="dxa"/><w:right w:w="10" w:type="dxa"/></w:tblCellMar><w:tblLook w:val="01E0"/></w:tblPr><w:tblGrid><w:gridCol w:w="2933"/><w:gridCol w:w="838"/><w:gridCol w:w="838"/><w:gridCol w:w="838"/><w:gridCol w:w="838"/><w:gridCol w:w="838"/><w:gridCol w:w="838"/><w:gridCol w:w="839"/></w:tblGrid><w:tr wsp:rsidR="004F52FC" wsp:rsidRPr="00A43EB5" wsp:rsidTr="004E737E"><w:tc><w:tcPr><w:tcW w:w="8800" w:type="dxa"/><w:gridSpan w:val="8"/></w:tcPr><w:p wsp:rsidR="004F52FC" wsp:rsidRPr="006645CC" wsp:rsidRDefault="004E737E"><w:pPr><w:rPr><w:b/><w:lang w:val="EN-US"/></w:rPr></w:pPr><w:r wsp:rsidRPr="006645CC"><w:rPr><w:b/><w:lang w:val="EN-US"/></w:rPr><w:t>How do you rate your communication teaching skills on the whole? </w:t></w:r></w:p><w:p wsp:rsidR="004E737E" wsp:rsidRPr="006645CC" wsp:rsidRDefault="004E737E"><w:pPr><w:rPr><w:b/><w:lang w:val="EN-US"/></w:rPr></w:pPr><w:r wsp:rsidRPr="006645CC"><w:rPr><w:b/><w:lang w:val="EN-US"/></w:rPr><w:t>Please rank the following on a scale of 1 to 7 with 1 being ‘to a poor extent’ and 7 being ‘to a great extent’.</w:t></w:r></w:p></w:tc></w:tr><w:tr wsp:rsidR="004E737E" wsp:rsidRPr="00724010" wsp:rsidTr="004E737E"><w:tblPrEx><w:tblCellMar><w:left w:w="0" w:type="dxa"/><w:right w:w="0" w:type="dxa"/></w:tblCellMar></w:tblPrEx><w:trPr><w:tblHeader/></w:trPr><w:tc><w:tcPr><w:tcW w:w="2933" w:type="dxa"/><w:shd w:val="clear" w:color="auto" w:fill="auto"/><w:tcMar><w:top w:w="57" w:type="dxa"/><w:bottom w:w="57" w:type="dxa"/></w:tcMar><w:vAlign w:val="center"/></w:tcPr><w:p wsp:rsidR="004E737E" wsp:rsidRPr="006645CC" wsp:rsidRDefault="004E737E" wsp:rsidP="004E737E"><w:pPr><w:rPr><w:highlight w:val="yellow"/><w:lang w:val="EN-US"/></w:rPr></w:pPr></w:p></w:tc><w:tc><w:tcPr><w:tcW w:w="838" w:type="dxa"/><w:shd w:val="clear" w:color="auto" w:fill="auto"/><w:tcMar><w:top w:w="57" w:type="dxa"/><w:bottom w:w="57" w:type="dxa"/></w:tcMar><w:vAlign w:val="center"/></w:tcPr><w:p wsp:rsidR="004E737E" wsp:rsidRPr="00724010" wsp:rsidRDefault="004E737E" wsp:rsidP="004E737E"><w:pPr><w:pStyle w:val="SurveyXactHorizontalChoiceHeading"/></w:pPr><w:r wsp:rsidRPr="00724010"><w:t>To a </w:t></w:r><w:proofErr w:type="spellStart"/><w:r wsp:rsidRPr="00724010"><w:t>poor</w:t></w:r><w:proofErr w:type="spellEnd"/><w:r wsp:rsidRPr="00724010"><w:t> </w:t></w:r><w:proofErr w:type="spellStart"/><w:r wsp:rsidRPr="00724010"><w:t>extent</w:t></w:r><w:proofErr w:type="spellEnd"/><w:r wsp:rsidRPr="00724010"><w:br/><w:t>1</w:t></w:r></w:p></w:tc><w:tc><w:tcPr><w:tcW w:w="838" w:type="dxa"/><w:shd w:val="clear" w:color="auto" w:fill="auto"/><w:tcMar><w:top w:w="57" w:type="dxa"/><w:bottom w:w="57" w:type="dxa"/></w:tcMar><w:vAlign w:val="center"/></w:tcPr><w:p wsp:rsidR="004E737E" wsp:rsidRPr="00724010" wsp:rsidRDefault="004E737E" wsp:rsidP="004E737E"><w:pPr><w:pStyle w:val="SurveyXactHorizontalChoiceHeading"/></w:pPr><w:r wsp:rsidRPr="00724010"><w:br/><w:t>2</w:t></w:r></w:p></w:tc><w:tc><w:tcPr><w:tcW w:w="838" w:type="dxa"/><w:shd w:val="clear" w:color="auto" w:fill="auto"/><w:tcMar><w:top w:w="57" w:type="dxa"/><w:bottom w:w="57" w:type="dxa"/></w:tcMar><w:vAlign w:val="center"/></w:tcPr><w:p wsp:rsidR="004E737E" wsp:rsidRPr="00724010" wsp:rsidRDefault="004E737E" wsp:rsidP="004E737E"><w:pPr><w:pStyle w:val="SurveyXactHorizontalChoiceHeading"/></w:pPr><w:r wsp:rsidRPr="00724010"><w:br/><w:t>3</w:t></w:r></w:p></w:tc><w:tc><w:tcPr><w:tcW w:w="838" w:type="dxa"/><w:shd w:val="clear" w:color="auto" w:fill="auto"/><w:tcMar><w:top w:w="57" w:type="dxa"/><w:bottom w:w="57" w:type="dxa"/></w:tcMar><w:vAlign w:val="center"/></w:tcPr><w:p wsp:rsidR="004E737E" wsp:rsidRPr="00724010" wsp:rsidRDefault="004E737E" wsp:rsidP="004E737E"><w:pPr><w:pStyle w:val="SurveyXactHorizontalChoiceHeading"/></w:pPr><w:r wsp:rsidRPr="00724010"><w:br/><w:t>4</w:t></w:r></w:p></w:tc><w:tc><w:tcPr><w:tcW w:w="838" w:type="dxa"/><w:shd w:val="clear" w:color="auto" w:fill="auto"/><w:tcMar><w:top w:w="57" w:type="dxa"/><w:bottom w:w="57" w:type="dxa"/></w:tcMar><w:vAlign w:val="center"/></w:tcPr><w:p wsp:rsidR="004E737E" wsp:rsidRPr="00724010" wsp:rsidRDefault="004E737E" wsp:rsidP="004E737E"><w:pPr><w:pStyle w:val="SurveyXactHorizontalChoiceHeading"/></w:pPr><w:r wsp:rsidRPr="00724010"><w:br/><w:t>5</w:t></w:r></w:p></w:tc><w:tc><w:tcPr><w:tcW w:w="838" w:type="dxa"/><w:shd w:val="clear" w:color="auto" w:fill="auto"/><w:tcMar><w:top w:w="57" w:type="dxa"/><w:bottom w:w="57" w:type="dxa"/></w:tcMar><w:vAlign w:val="center"/></w:tcPr><w:p wsp:rsidR="004E737E" wsp:rsidRPr="00724010" wsp:rsidRDefault="004E737E" wsp:rsidP="004E737E"><w:pPr><w:pStyle w:val="SurveyXactHorizontalChoiceHeading"/></w:pPr><w:r wsp:rsidRPr="00724010"><w:br/><w:t>6</w:t></w:r></w:p></w:tc><w:tc><w:tcPr><w:tcW w:w="839" w:type="dxa"/><w:shd w:val="clear" w:color="auto" w:fill="auto"/><w:tcMar><w:top w:w="57" w:type="dxa"/><w:bottom w:w="57" w:type="dxa"/></w:tcMar><w:vAlign w:val="center"/></w:tcPr><w:p wsp:rsidR="004E737E" wsp:rsidRPr="00724010" wsp:rsidRDefault="004E737E" wsp:rsidP="004E737E"><w:pPr><w:pStyle w:val="SurveyXactHorizontalChoiceHeading"/></w:pPr><w:r wsp:rsidRPr="00724010"><w:t>To a </w:t></w:r><w:proofErr w:type="spellStart"/><w:r wsp:rsidRPr="00724010"><w:t>great</w:t></w:r><w:proofErr w:type="spellEnd"/><w:r wsp:rsidRPr="00724010"><w:t> </w:t></w:r><w:proofErr w:type="spellStart"/><w:r wsp:rsidRPr="00724010"><w:t>extent</w:t></w:r><w:proofErr w:type="spellEnd"/><w:r wsp:rsidRPr="00724010"><w:br/><w:t>7</w:t></w:r></w:p></w:tc></w:tr><w:tr wsp:rsidR="0078435B" wsp:rsidRPr="00724010" wsp:rsidTr="004E737E"><w:tblPrEx><w:tblCellMar><w:left w:w="0" w:type="dxa"/><w:right w:w="0" w:type="dxa"/></w:tblCellMar></w:tblPrEx><w:tc><w:tcPr><w:tcW w:w="2933" w:type="dxa"/><w:shd w:val="clear" w:color="auto" w:fill="auto"/><w:tcMar><w:top w:w="57" w:type="dxa"/><w:bottom w:w="57" w:type="dxa"/></w:tcMar><w:vAlign w:val="center"/></w:tcPr><w:p wsp:rsidR="004F52FC" wsp:rsidRPr="00724010" wsp:rsidRDefault="00D87A9B"><w:pPr><w:pStyle w:val="SurveyXactBatteryQuestionLine"/><w:rPr><w:lang w:val="EN-US"/></w:rPr></w:pPr><w:r wsp:rsidRPr="00724010"><w:rPr><w:lang w:val="EN-US"/></w:rPr><w:t>I have great knowledge about </w:t></w:r><w:r wsp:rsidR="00B82F1E" wsp:rsidRPr="00724010"><w:rPr><w:lang w:val="EN-US"/></w:rPr><w:t>communication tools and </w:t></w:r><w:r wsp:rsidR="00B82F1E" wsp:rsidRPr="00724010"><w:rPr><w:lang w:val="EN-US"/></w:rPr><w:t>models</w:t></w:r></w:p></w:tc><w:tc><w:tcPr><w:tcW w:w="838" w:type="dxa"/><w:shd w:val="clear" w:color="auto" w:fill="auto"/><w:tcMar><w:top w:w="57" w:type="dxa"/><w:bottom w:w="57" w:type="dxa"/></w:tcMar><w:vAlign w:val="center"/></w:tcPr><w:p wsp:rsidR="004F52FC" wsp:rsidRPr="00724010" wsp:rsidRDefault="0078435B"><w:pPr><w:pStyle w:val="SurveyXactClosedHorizontalChoice"/></w:pPr><w:r wsp:rsidRPr="00724010"><w:t>(1) </w:t></w:r><w:r wsp:rsidRPr="00724010"><w:rPr><w:rStyle w:val="SurveyXactClosedCheckbox"/></w:rPr><w:sym w:font="Wingdings" w:char="F071"/></w:r></w:p></w:tc><w:tc><w:tcPr><w:tcW w:w="838" w:type="dxa"/><w:shd w:val="clear" w:color="auto" w:fill="auto"/><w:tcMar><w:top w:w="57" w:type="dxa"/><w:bottom w:w="57" w:type="dxa"/></w:tcMar><w:vAlign w:val="center"/></w:tcPr><w:p wsp:rsidR="004F52FC" wsp:rsidRPr="00724010" wsp:rsidRDefault="0078435B"><w:pPr><w:pStyle w:val="SurveyXactClosedHorizontalChoice"/></w:pPr><w:r wsp:rsidRPr="00724010"><w:t>(2) </w:t></w:r><w:r wsp:rsidRPr="00724010"><w:rPr><w:rStyle w:val="SurveyXactClosedCheckbox"/></w:rPr><w:sym w:font="Wingdings" w:char="F071"/></w:r></w:p></w:tc><w:tc><w:tcPr><w:tcW w:w="838" w:type="dxa"/><w:shd w:val="clear" w:color="auto" w:fill="auto"/><w:tcMar><w:top w:w="57" w:type="dxa"/><w:bottom w:w="57" w:type="dxa"/></w:tcMar><w:vAlign w:val="center"/></w:tcPr><w:p wsp:rsidR="004F52FC" wsp:rsidRPr="00724010" wsp:rsidRDefault="0078435B"><w:pPr><w:pStyle w:val="SurveyXactClosedHorizontalChoice"/></w:pPr><w:r wsp:rsidRPr="00724010"><w:t>(3) </w:t></w:r><w:r wsp:rsidRPr="00724010"><w:rPr><w:rStyle w:val="SurveyXactClosedCheckbox"/></w:rPr><w:sym w:font="Wingdings" w:char="F071"/></w:r></w:p></w:tc><w:tc><w:tcPr><w:tcW w:w="838" w:type="dxa"/><w:shd w:val="clear" w:color="auto" w:fill="auto"/><w:tcMar><w:top w:w="57" w:type="dxa"/><w:bottom w:w="57" w:type="dxa"/></w:tcMar><w:vAlign w:val="center"/></w:tcPr><w:p wsp:rsidR="004F52FC" wsp:rsidRPr="00724010" wsp:rsidRDefault="0078435B"><w:pPr><w:pStyle w:val="SurveyXactClosedHorizontalChoice"/></w:pPr><w:r wsp:rsidRPr="00724010"><w:t>(4) </w:t></w:r><w:r wsp:rsidRPr="00724010"><w:rPr><w:rStyle w:val="SurveyXactClosedCheckbox"/></w:rPr><w:sym w:font="Wingdings" w:char="F071"/></w:r></w:p></w:tc><w:tc><w:tcPr><w:tcW w:w="838" w:type="dxa"/><w:shd w:val="clear" w:color="auto" w:fill="auto"/><w:tcMar><w:top w:w="57" w:type="dxa"/><w:bottom w:w="57" w:type="dxa"/></w:tcMar><w:vAlign w:val="center"/></w:tcPr><w:p wsp:rsidR="004F52FC" wsp:rsidRPr="00724010" wsp:rsidRDefault="0078435B"><w:pPr><w:pStyle w:val="SurveyXactClosedHorizontalChoice"/></w:pPr><w:r wsp:rsidRPr="00724010"><w:t>(5) </w:t></w:r><w:r wsp:rsidRPr="00724010"><w:rPr><w:rStyle w:val="SurveyXactClosedCheckbox"/></w:rPr><w:sym w:font="Wingdings" w:char="F071"/></w:r></w:p></w:tc><w:tc><w:tcPr><w:tcW w:w="838" w:type="dxa"/><w:shd w:val="clear" w:color="auto" w:fill="auto"/><w:tcMar><w:top w:w="57" w:type="dxa"/><w:bottom w:w="57" w:type="dxa"/></w:tcMar><w:vAlign w:val="center"/></w:tcPr><w:p wsp:rsidR="004F52FC" wsp:rsidRPr="00724010" wsp:rsidRDefault="0078435B"><w:pPr><w:pStyle w:val="SurveyXactClosedHorizontalChoice"/></w:pPr><w:r wsp:rsidRPr="00724010"><w:t>(6) </w:t></w:r><w:r wsp:rsidRPr="00724010"><w:rPr><w:rStyle w:val="SurveyXactClosedCheckbox"/></w:rPr><w:sym w:font="Wingdings" w:char="F071"/></w:r></w:p></w:tc><w:tc><w:tcPr><w:tcW w:w="839" w:type="dxa"/><w:shd w:val="clear" w:color="auto" w:fill="auto"/><w:tcMar><w:top w:w="57" w:type="dxa"/><w:bottom w:w="57" w:type="dxa"/></w:tcMar><w:vAlign w:val="center"/></w:tcPr><w:p wsp:rsidR="004F52FC" wsp:rsidRPr="00724010" wsp:rsidRDefault="0078435B"><w:pPr><w:pStyle w:val="SurveyXactClosedHorizontalChoice"/></w:pPr><w:r wsp:rsidRPr="00724010"><w:t>(7) </w:t></w:r><w:r wsp:rsidRPr="00724010"><w:rPr><w:rStyle w:val="SurveyXactClosedCheckbox"/></w:rPr><w:sym w:font="Wingdings" w:char="F071"/></w:r></w:p></w:tc></w:tr><w:tr wsp:rsidR="0078435B" wsp:rsidRPr="00724010" wsp:rsidTr="004E737E"><w:tblPrEx><w:tblCellMar><w:left w:w="0" w:type="dxa"/><w:right w:w="0" w:type="dxa"/></w:tblCellMar></w:tblPrEx><w:tc><w:tcPr><w:tcW w:w="2933" w:type="dxa"/><w:shd w:val="clear" w:color="auto" w:fill="auto"/><w:tcMar><w:top w:w="57" w:type="dxa"/><w:bottom w:w="57" w:type="dxa"/></w:tcMar><w:vAlign w:val="center"/></w:tcPr><w:p wsp:rsidR="004F52FC" wsp:rsidRPr="00724010" wsp:rsidRDefault="00B82F1E"><w:pPr><w:pStyle w:val="SurveyXactBatteryQuestionLine"/><w:rPr><w:lang w:val="EN-US"/></w:rPr></w:pPr><w:r wsp:rsidRPr="00724010"><w:rPr><w:lang w:val="EN-US"/></w:rPr><w:t>I am good at communicating </w:t></w:r><w:r wsp:rsidR="00D340F9" wsp:rsidRPr="00724010"><w:rPr><w:lang w:val="EN-US"/></w:rPr><w:t>the </w:t></w:r><w:r wsp:rsidR="00EB3670" wsp:rsidRPr="00724010"><w:rPr><w:lang w:val="EN-US"/></w:rPr><w:t>content </w:t></w:r></w:p></w:tc><w:tc><w:tcPr><w:tcW w:w="838" w:type="dxa"/><w:shd w:val="clear" w:color="auto" w:fill="auto"/><w:tcMar><w:top w:w="57" w:type="dxa"/><w:bottom w:w="57" w:type="dxa"/></w:tcMar><w:vAlign w:val="center"/></w:tcPr><w:p wsp:rsidR="004F52FC" wsp:rsidRPr="00724010" wsp:rsidRDefault="0078435B"><w:pPr><w:pStyle w:val="SurveyXactClosedHorizontalChoice"/></w:pPr><w:r wsp:rsidRPr="00724010"><w:t>(1) </w:t></w:r><w:r wsp:rsidRPr="00724010"><w:rPr><w:rStyle w:val="SurveyXactClosedCheckbox"/></w:rPr><w:sym w:font="Wingdings" w:char="F071"/></w:r></w:p></w:tc><w:tc><w:tcPr><w:tcW w:w="838" w:type="dxa"/><w:shd w:val="clear" w:color="auto" w:fill="auto"/><w:tcMar><w:top w:w="57" w:type="dxa"/><w:bottom w:w="57" w:type="dxa"/></w:tcMar><w:vAlign w:val="center"/></w:tcPr><w:p wsp:rsidR="004F52FC" wsp:rsidRPr="00724010" wsp:rsidRDefault="0078435B"><w:pPr><w:pStyle w:val="SurveyXactClosedHorizontalChoice"/></w:pPr><w:r wsp:rsidRPr="00724010"><w:t>(2) </w:t></w:r><w:r wsp:rsidRPr="00724010"><w:rPr><w:rStyle w:val="SurveyXactClosedCheckbox"/></w:rPr><w:sym w:font="Wingdings" w:char="F071"/></w:r></w:p></w:tc><w:tc><w:tcPr><w:tcW w:w="838" w:type="dxa"/><w:shd w:val="clear" w:color="auto" w:fill="auto"/><w:tcMar><w:top w:w="57" w:type="dxa"/><w:bottom w:w="57" w:type="dxa"/></w:tcMar><w:vAlign w:val="center"/></w:tcPr><w:p wsp:rsidR="004F52FC" wsp:rsidRPr="00724010" wsp:rsidRDefault="0078435B"><w:pPr><w:pStyle w:val="SurveyXactClosedHorizontalChoice"/></w:pPr><w:r wsp:rsidRPr="00724010"><w:t>(3) </w:t></w:r><w:r wsp:rsidRPr="00724010"><w:rPr><w:rStyle w:val="SurveyXactClosedCheckbox"/></w:rPr><w:sym w:font="Wingdings" w:char="F071"/></w:r></w:p></w:tc><w:tc><w:tcPr><w:tcW w:w="838" w:type="dxa"/><w:shd w:val="clear" w:color="auto" w:fill="auto"/><w:tcMar><w:top w:w="57" w:type="dxa"/><w:bottom w:w="57" w:type="dxa"/></w:tcMar><w:vAlign w:val="center"/></w:tcPr><w:p wsp:rsidR="004F52FC" wsp:rsidRPr="00724010" wsp:rsidRDefault="0078435B"><w:pPr><w:pStyle w:val="SurveyXactClosedHorizontalChoice"/></w:pPr><w:r wsp:rsidRPr="00724010"><w:t>(4) </w:t></w:r><w:r wsp:rsidRPr="00724010"><w:rPr><w:rStyle w:val="SurveyXactClosedCheckbox"/></w:rPr><w:sym w:font="Wingdings" w:char="F071"/></w:r></w:p></w:tc><w:tc><w:tcPr><w:tcW w:w="838" w:type="dxa"/><w:shd w:val="clear" w:color="auto" w:fill="auto"/><w:tcMar><w:top w:w="57" w:type="dxa"/><w:bottom w:w="57" w:type="dxa"/></w:tcMar><w:vAlign w:val="center"/></w:tcPr><w:p wsp:rsidR="004F52FC" wsp:rsidRPr="00724010" wsp:rsidRDefault="0078435B"><w:pPr><w:pStyle w:val="SurveyXactClosedHorizontalChoice"/></w:pPr><w:r wsp:rsidRPr="00724010"><w:t>(5) </w:t></w:r><w:r wsp:rsidRPr="00724010"><w:rPr><w:rStyle w:val="SurveyXactClosedCheckbox"/></w:rPr><w:sym w:font="Wingdings" w:char="F071"/></w:r></w:p></w:tc><w:tc><w:tcPr><w:tcW w:w="838" w:type="dxa"/><w:shd w:val="clear" w:color="auto" w:fill="auto"/><w:tcMar><w:top w:w="57" w:type="dxa"/><w:bottom w:w="57" w:type="dxa"/></w:tcMar><w:vAlign w:val="center"/></w:tcPr><w:p wsp:rsidR="004F52FC" wsp:rsidRPr="00724010" wsp:rsidRDefault="0078435B"><w:pPr><w:pStyle w:val="SurveyXactClosedHorizontalChoice"/></w:pPr><w:r wsp:rsidRPr="00724010"><w:t>(6) </w:t></w:r><w:r wsp:rsidRPr="00724010"><w:rPr><w:rStyle w:val="SurveyXactClosedCheckbox"/></w:rPr><w:sym w:font="Wingdings" w:char="F071"/></w:r></w:p></w:tc><w:tc><w:tcPr><w:tcW w:w="839" w:type="dxa"/><w:shd w:val="clear" w:color="auto" w:fill="auto"/><w:tcMar><w:top w:w="57" w:type="dxa"/><w:bottom w:w="57" w:type="dxa"/></w:tcMar><w:vAlign w:val="center"/></w:tcPr><w:p wsp:rsidR="004F52FC" wsp:rsidRPr="00724010" wsp:rsidRDefault="0078435B"><w:pPr><w:pStyle w:val="SurveyXactClosedHorizontalChoice"/></w:pPr><w:r wsp:rsidRPr="00724010"><w:t>(7) </w:t></w:r><w:r wsp:rsidRPr="00724010"><w:rPr><w:rStyle w:val="SurveyXactClosedCheckbox"/></w:rPr><w:sym w:font="Wingdings" w:char="F071"/></w:r></w:p></w:tc></w:tr><w:tr wsp:rsidR="0078435B" wsp:rsidRPr="00724010" wsp:rsidTr="004E737E"><w:tblPrEx><w:tblCellMar><w:left w:w="0" w:type="dxa"/><w:right w:w="0" w:type="dxa"/></w:tblCellMar></w:tblPrEx><w:tc><w:tcPr><w:tcW w:w="2933" w:type="dxa"/><w:shd w:val="clear" w:color="auto" w:fill="auto"/><w:tcMar><w:top w:w="57" w:type="dxa"/><w:bottom w:w="57" w:type="dxa"/></w:tcMar><w:vAlign w:val="center"/></w:tcPr><w:p wsp:rsidR="004F52FC" wsp:rsidRPr="00724010" wsp:rsidRDefault="00B82F1E"><w:pPr><w:pStyle w:val="SurveyXactBatteryQuestionLine"/><w:rPr><w:lang w:val="EN-US"/></w:rPr></w:pPr><w:r wsp:rsidRPr="00724010"><w:rPr><w:lang w:val="EN-US"/></w:rPr><w:t>I am good at planning teaching</w:t></w:r></w:p></w:tc><w:tc><w:tcPr><w:tcW w:w="838" w:type="dxa"/><w:shd w:val="clear" w:color="auto" w:fill="auto"/><w:tcMar><w:top w:w="57" w:type="dxa"/><w:bottom w:w="57" w:type="dxa"/></w:tcMar><w:vAlign w:val="center"/></w:tcPr><w:p wsp:rsidR="004F52FC" wsp:rsidRPr="00724010" wsp:rsidRDefault="0078435B"><w:pPr><w:pStyle w:val="SurveyXactClosedHorizontalChoice"/></w:pPr><w:r wsp:rsidRPr="00724010"><w:t>(1) </w:t></w:r><w:r wsp:rsidRPr="00724010"><w:rPr><w:rStyle w:val="SurveyXactClosedCheckbox"/></w:rPr><w:sym w:font="Wingdings" w:char="F071"/></w:r></w:p></w:tc><w:tc><w:tcPr><w:tcW w:w="838" w:type="dxa"/><w:shd w:val="clear" w:color="auto" w:fill="auto"/><w:tcMar><w:top w:w="57" w:type="dxa"/><w:bottom w:w="57" w:type="dxa"/></w:tcMar><w:vAlign w:val="center"/></w:tcPr><w:p wsp:rsidR="004F52FC" wsp:rsidRPr="00724010" wsp:rsidRDefault="0078435B"><w:pPr><w:pStyle w:val="SurveyXactClosedHorizontalChoice"/></w:pPr><w:r wsp:rsidRPr="00724010"><w:t>(2) </w:t></w:r><w:r wsp:rsidRPr="00724010"><w:rPr><w:rStyle w:val="SurveyXactClosedCheckbox"/></w:rPr><w:sym w:font="Wingdings" w:char="F071"/></w:r></w:p></w:tc><w:tc><w:tcPr><w:tcW w:w="838" w:type="dxa"/><w:shd w:val="clear" w:color="auto" w:fill="auto"/><w:tcMar><w:top w:w="57" w:type="dxa"/><w:bottom w:w="57" w:type="dxa"/></w:tcMar><w:vAlign w:val="center"/></w:tcPr><w:p wsp:rsidR="004F52FC" wsp:rsidRPr="00724010" wsp:rsidRDefault="0078435B"><w:pPr><w:pStyle w:val="SurveyXactClosedHorizontalChoice"/></w:pPr><w:r wsp:rsidRPr="00724010"><w:t>(3) </w:t></w:r><w:r wsp:rsidRPr="00724010"><w:rPr><w:rStyle w:val="SurveyXactClosedCheckbox"/></w:rPr><w:sym w:font="Wingdings" w:char="F071"/></w:r></w:p></w:tc><w:tc><w:tcPr><w:tcW w:w="838" w:type="dxa"/><w:shd w:val="clear" w:color="auto" w:fill="auto"/><w:tcMar><w:top w:w="57" w:type="dxa"/><w:bottom w:w="57" w:type="dxa"/></w:tcMar><w:vAlign w:val="center"/></w:tcPr><w:p wsp:rsidR="004F52FC" wsp:rsidRPr="00724010" wsp:rsidRDefault="0078435B"><w:pPr><w:pStyle w:val="SurveyXactClosedHorizontalChoice"/></w:pPr><w:r wsp:rsidRPr="00724010"><w:t>(4) </w:t></w:r><w:r wsp:rsidRPr="00724010"><w:rPr><w:rStyle w:val="SurveyXactClosedCheckbox"/></w:rPr><w:sym w:font="Wingdings" w:char="F071"/></w:r></w:p></w:tc><w:tc><w:tcPr><w:tcW w:w="838" w:type="dxa"/><w:shd w:val="clear" w:color="auto" w:fill="auto"/><w:tcMar><w:top w:w="57" w:type="dxa"/><w:bottom w:w="57" w:type="dxa"/></w:tcMar><w:vAlign w:val="center"/></w:tcPr><w:p wsp:rsidR="004F52FC" wsp:rsidRPr="00724010" wsp:rsidRDefault="0078435B"><w:pPr><w:pStyle w:val="SurveyXactClosedHorizontalChoice"/></w:pPr><w:r wsp:rsidRPr="00724010"><w:t>(5) </w:t></w:r><w:r wsp:rsidRPr="00724010"><w:rPr><w:rStyle w:val="SurveyXactClosedCheckbox"/></w:rPr><w:sym w:font="Wingdings" w:char="F071"/></w:r></w:p></w:tc><w:tc><w:tcPr><w:tcW w:w="838" w:type="dxa"/><w:shd w:val="clear" w:color="auto" w:fill="auto"/><w:tcMar><w:top w:w="57" w:type="dxa"/><w:bottom w:w="57" w:type="dxa"/></w:tcMar><w:vAlign w:val="center"/></w:tcPr><w:p wsp:rsidR="004F52FC" wsp:rsidRPr="00724010" wsp:rsidRDefault="0078435B"><w:pPr><w:pStyle w:val="SurveyXactClosedHorizontalChoice"/></w:pPr><w:r wsp:rsidRPr="00724010"><w:t>(6) </w:t></w:r><w:r wsp:rsidRPr="00724010"><w:rPr><w:rStyle w:val="SurveyXactClosedCheckbox"/></w:rPr><w:sym w:font="Wingdings" w:char="F071"/></w:r></w:p></w:tc><w:tc><w:tcPr><w:tcW w:w="839" w:type="dxa"/><w:shd w:val="clear" w:color="auto" w:fill="auto"/><w:tcMar><w:top w:w="57" w:type="dxa"/><w:bottom w:w="57" w:type="dxa"/></w:tcMar><w:vAlign w:val="center"/></w:tcPr><w:p wsp:rsidR="004F52FC" wsp:rsidRPr="00724010" wsp:rsidRDefault="0078435B"><w:pPr><w:pStyle w:val="SurveyXactClosedHorizontalChoice"/></w:pPr><w:r wsp:rsidRPr="00724010"><w:t>(7) </w:t></w:r><w:r wsp:rsidRPr="00724010"><w:rPr><w:rStyle w:val="SurveyXactClosedCheckbox"/></w:rPr><w:sym w:font="Wingdings" w:char="F071"/></w:r></w:p></w:tc></w:tr><w:tr wsp:rsidR="0078435B" wsp:rsidRPr="00724010" wsp:rsidTr="004E737E"><w:tblPrEx><w:tblCellMar><w:left w:w="0" w:type="dxa"/><w:right w:w="0" w:type="dxa"/></w:tblCellMar></w:tblPrEx><w:tc><w:tcPr><w:tcW w:w="2933" w:type="dxa"/><w:shd w:val="clear" w:color="auto" w:fill="auto"/><w:tcMar><w:top w:w="57" w:type="dxa"/><w:bottom w:w="57" w:type="dxa"/></w:tcMar><w:vAlign w:val="center"/></w:tcPr><w:p wsp:rsidR="004F52FC" wsp:rsidRPr="00724010" wsp:rsidRDefault="00B82F1E"><w:pPr><w:pStyle w:val="SurveyXactBatteryQuestionLine"/><w:rPr><w:lang w:val="EN-US"/></w:rPr></w:pPr><w:r wsp:rsidRPr="00724010"><w:rPr><w:lang w:val="EN-US"/></w:rPr><w:t>I am good at communicating </w:t></w:r><w:r wsp:rsidR="00D340F9" wsp:rsidRPr="00724010"><w:rPr><w:lang w:val="EN-US"/></w:rPr><w:t>the </w:t></w:r><w:r wsp:rsidR="00EB3670" wsp:rsidRPr="00724010"><w:rPr><w:lang w:val="EN-US"/></w:rPr><w:t>content</w:t></w:r><w:r wsp:rsidRPr="00724010"><w:rPr><w:lang w:val="EN-US"/></w:rPr><w:t> in an </w:t></w:r><w:r wsp:rsidR="00EB3670" wsp:rsidRPr="00724010"><w:rPr><w:lang w:val="EN-US"/></w:rPr><w:t>inspiring </w:t></w:r><w:r wsp:rsidRPr="00724010"><w:rPr><w:lang w:val="EN-US"/></w:rPr><w:t>way</w:t></w:r></w:p></w:tc><w:tc><w:tcPr><w:tcW w:w="838" w:type="dxa"/><w:shd w:val="clear" w:color="auto" w:fill="auto"/><w:tcMar><w:top w:w="57" w:type="dxa"/><w:bottom w:w="57" w:type="dxa"/></w:tcMar><w:vAlign w:val="center"/></w:tcPr><w:p wsp:rsidR="004F52FC" wsp:rsidRPr="00724010" wsp:rsidRDefault="0078435B"><w:pPr><w:pStyle w:val="SurveyXactClosedHorizontalChoice"/></w:pPr><w:r wsp:rsidRPr="00724010"><w:t>(1) </w:t></w:r><w:r wsp:rsidRPr="00724010"><w:rPr><w:rStyle w:val="SurveyXactClosedCheckbox"/></w:rPr><w:sym w:font="Wingdings" w:char="F071"/></w:r></w:p></w:tc><w:tc><w:tcPr><w:tcW w:w="838" w:type="dxa"/><w:shd w:val="clear" w:color="auto" w:fill="auto"/><w:tcMar><w:top w:w="57" w:type="dxa"/><w:bottom w:w="57" w:type="dxa"/></w:tcMar><w:vAlign w:val="center"/></w:tcPr><w:p wsp:rsidR="004F52FC" wsp:rsidRPr="00724010" wsp:rsidRDefault="0078435B"><w:pPr><w:pStyle w:val="SurveyXactClosedHorizontalChoice"/></w:pPr><w:r wsp:rsidRPr="00724010"><w:t>(2) </w:t></w:r><w:r wsp:rsidRPr="00724010"><w:rPr><w:rStyle w:val="SurveyXactClosedCheckbox"/></w:rPr><w:sym w:font="Wingdings" w:char="F071"/></w:r></w:p></w:tc><w:tc><w:tcPr><w:tcW w:w="838" w:type="dxa"/><w:shd w:val="clear" w:color="auto" w:fill="auto"/><w:tcMar><w:top w:w="57" w:type="dxa"/><w:bottom w:w="57" w:type="dxa"/></w:tcMar><w:vAlign w:val="center"/></w:tcPr><w:p wsp:rsidR="004F52FC" wsp:rsidRPr="00724010" wsp:rsidRDefault="0078435B"><w:pPr><w:pStyle w:val="SurveyXactClosedHorizontalChoice"/></w:pPr><w:r wsp:rsidRPr="00724010"><w:t>(3) </w:t></w:r><w:r wsp:rsidRPr="00724010"><w:rPr><w:rStyle w:val="SurveyXactClosedCheckbox"/></w:rPr><w:sym w:font="Wingdings" w:char="F071"/></w:r></w:p></w:tc><w:tc><w:tcPr><w:tcW w:w="838" w:type="dxa"/><w:shd w:val="clear" w:color="auto" w:fill="auto"/><w:tcMar><w:top w:w="57" w:type="dxa"/><w:bottom w:w="57" w:type="dxa"/></w:tcMar><w:vAlign w:val="center"/></w:tcPr><w:p wsp:rsidR="004F52FC" wsp:rsidRPr="00724010" wsp:rsidRDefault="0078435B"><w:pPr><w:pStyle w:val="SurveyXactClosedHorizontalChoice"/></w:pPr><w:r wsp:rsidRPr="00724010"><w:t>(4) </w:t></w:r><w:r wsp:rsidRPr="00724010"><w:rPr><w:rStyle w:val="SurveyXactClosedCheckbox"/></w:rPr><w:sym w:font="Wingdings" w:char="F071"/></w:r></w:p></w:tc><w:tc><w:tcPr><w:tcW w:w="838" w:type="dxa"/><w:shd w:val="clear" w:color="auto" w:fill="auto"/><w:tcMar><w:top w:w="57" w:type="dxa"/><w:bottom w:w="57" w:type="dxa"/></w:tcMar><w:vAlign w:val="center"/></w:tcPr><w:p wsp:rsidR="004F52FC" wsp:rsidRPr="00724010" wsp:rsidRDefault="0078435B"><w:pPr><w:pStyle w:val="SurveyXactClosedHorizontalChoice"/></w:pPr><w:r wsp:rsidRPr="00724010"><w:t>(5) </w:t></w:r><w:r wsp:rsidRPr="00724010"><w:rPr><w:rStyle w:val="SurveyXactClosedCheckbox"/></w:rPr><w:sym w:font="Wingdings" w:char="F071"/></w:r></w:p></w:tc><w:tc><w:tcPr><w:tcW w:w="838" w:type="dxa"/><w:shd w:val="clear" w:color="auto" w:fill="auto"/><w:tcMar><w:top w:w="57" w:type="dxa"/><w:bottom w:w="57" w:type="dxa"/></w:tcMar><w:vAlign w:val="center"/></w:tcPr><w:p wsp:rsidR="004F52FC" wsp:rsidRPr="00724010" wsp:rsidRDefault="0078435B"><w:pPr><w:pStyle w:val="SurveyXactClosedHorizontalChoice"/></w:pPr><w:r wsp:rsidRPr="00724010"><w:t>(6) </w:t></w:r><w:r wsp:rsidRPr="00724010"><w:rPr><w:rStyle w:val="SurveyXactClosedCheckbox"/></w:rPr><w:sym w:font="Wingdings" w:char="F071"/></w:r></w:p></w:tc><w:tc><w:tcPr><w:tcW w:w="839" w:type="dxa"/><w:shd w:val="clear" w:color="auto" w:fill="auto"/><w:tcMar><w:top w:w="57" w:type="dxa"/><w:bottom w:w="57" w:type="dxa"/></w:tcMar><w:vAlign w:val="center"/></w:tcPr><w:p wsp:rsidR="004F52FC" wsp:rsidRPr="00724010" wsp:rsidRDefault="0078435B"><w:pPr><w:pStyle w:val="SurveyXactClosedHorizontalChoice"/></w:pPr><w:r wsp:rsidRPr="00724010"><w:t>(7) </w:t></w:r><w:r wsp:rsidRPr="00724010"><w:rPr><w:rStyle w:val="SurveyXactClosedCheckbox"/></w:rPr><w:sym w:font="Wingdings" w:char="F071"/></w:r></w:p></w:tc></w:tr></w:tbl><w:p wsp:rsidR="004F52FC" wsp:rsidRPr="00724010" wsp:rsidRDefault="0078435B"><w:pPr><w:rPr><w:highlight w:val="yellow"/></w:rPr></w:pPr><w:r wsp:rsidRPr="00724010"><w:rPr><w:highlight w:val="yellow"/></w:rPr><w:br/></w:r></w:p></wx:sub-section><wx:sub-section><w:p wsp:rsidR="004F52FC" wsp:rsidRPr="006645CC" wsp:rsidRDefault="00BB17AF"><w:pPr><w:pStyle w:val="SurveyXactQuestionTitle"/><w:rPr><w:lang w:val="EN-US"/></w:rPr></w:pPr><w:r wsp:rsidRPr="006645CC"><w:rPr><w:lang w:val="EN-US"/></w:rPr><w:t>Are you still </w:t></w:r><w:r wsp:rsidR="00D340F9" wsp:rsidRPr="006645CC"><w:rPr><w:lang w:val="EN-US"/></w:rPr><w:t>an </w:t></w:r><w:r wsp:rsidRPr="006645CC"><w:rPr><w:lang w:val="EN-US"/></w:rPr><w:t>active teacher on a communication course?</w:t></w:r></w:p><w:p wsp:rsidR="004F52FC" wsp:rsidRPr="006645CC" wsp:rsidRDefault="0078435B"><w:pPr><w:pStyle w:val="SurveyXactClosedVerticalChoices"/><w:rPr><w:lang w:val="EN-US"/></w:rPr></w:pPr><w:r wsp:rsidRPr="006645CC"><w:rPr><w:rStyle w:val="SurveyXactClosedVerticalChoiceValue"/><w:lang w:val="EN-US"/></w:rPr><w:t>(1)</w:t></w:r><w:r wsp:rsidRPr="006645CC"><w:rPr><w:lang w:val="EN-US"/></w:rPr><w:tab/></w:r><w:r wsp:rsidRPr="00724010"><w:rPr><w:rStyle w:val="SurveyXactClosedCheckbox"/></w:rPr><w:sym w:font="Wingdings" w:char="F071"/></w:r><w:r wsp:rsidR="00BB17AF" wsp:rsidRPr="006645CC"><w:rPr><w:lang w:val="EN-US"/></w:rPr><w:tab/><w:t>Yes</w:t></w:r></w:p><w:p wsp:rsidR="004F52FC" wsp:rsidRPr="006645CC" wsp:rsidRDefault="0078435B"><w:pPr><w:pStyle w:val="SurveyXactClosedVerticalChoices"/><w:rPr><w:lang w:val="EN-US"/></w:rPr></w:pPr><w:r wsp:rsidRPr="006645CC"><w:rPr><w:rStyle w:val="SurveyXactClosedVerticalChoiceValue"/><w:lang w:val="EN-US"/></w:rPr><w:t>(2)</w:t></w:r><w:r wsp:rsidRPr="006645CC"><w:rPr><w:lang w:val="EN-US"/></w:rPr><w:tab/></w:r><w:r wsp:rsidRPr="00724010"><w:rPr><w:rStyle w:val="SurveyXactClosedCheckbox"/></w:rPr><w:sym w:font="Wingdings" w:char="F071"/></w:r><w:r wsp:rsidRPr="006645CC"><w:rPr><w:lang w:val="EN-US"/></w:rPr><w:tab/><w:t>N</w:t></w:r><w:r wsp:rsidR="00BB17AF" wsp:rsidRPr="006645CC"><w:rPr><w:lang w:val="EN-US"/></w:rPr><w:t>o</w:t></w:r></w:p><w:p wsp:rsidR="004F52FC" wsp:rsidRPr="006645CC" wsp:rsidRDefault="0078435B"><w:pPr><w:rPr><w:highlight w:val="yellow"/><w:lang w:val="EN-US"/></w:rPr></w:pPr><w:r wsp:rsidRPr="006645CC"><w:rPr><w:highlight w:val="yellow"/><w:lang w:val="EN-US"/></w:rPr><w:br/></w:r></w:p></wx:sub-section><wx:sub-section><w:p wsp:rsidR="0001306E" wsp:rsidRPr="00724010" wsp:rsidRDefault="00EB5AB9" wsp:rsidP="0001306E"><w:pPr><w:pStyle w:val="SurveyXactQuestionTitle"/><w:rPr><w:lang w:val="EN-US"/></w:rPr></w:pPr><w:r wsp:rsidRPr="00724010"><w:rPr><w:lang w:val="EN-US"/></w:rPr><w:t>What </w:t></w:r><w:r wsp:rsidR="0001306E" wsp:rsidRPr="00724010"><w:rPr><w:lang w:val="EN-US"/></w:rPr><w:t>module(s) do you teach?</w:t></w:r></w:p><w:p wsp:rsidR="001C39AB" wsp:rsidRPr="006645CC" wsp:rsidRDefault="001C39AB" wsp:rsidP="001C39AB"><w:pPr><w:rPr><w:b/><w:lang w:val="EN-US"/></w:rPr></w:pPr><w:r wsp:rsidRPr="006645CC"><w:rPr><w:b/><w:lang w:val="EN-US"/></w:rPr><w:t>(Please select more than one answer if necessary) </w:t></w:r></w:p><w:p wsp:rsidR="0001306E" wsp:rsidRPr="006645CC" wsp:rsidRDefault="0001306E" wsp:rsidP="0001306E"><w:pPr><w:rPr><w:lang w:val="EN-US"/></w:rPr></w:pPr></w:p><w:tbl><w:tblPr><w:tblW w:w="0" w:type="auto"/><w:tblLayout w:type="Fixed"/><w:tblCellMar><w:left w:w="0" w:type="dxa"/><w:right w:w="0" w:type="dxa"/></w:tblCellMar><w:tblLook w:val="01E0"/></w:tblPr><w:tblGrid><w:gridCol w:w="4509"/></w:tblGrid><w:tr wsp:rsidR="0001306E" wsp:rsidRPr="00A43EB5" wsp:rsidTr="007370BF"><w:trPr><w:trHeight w:val="387"/></w:trPr><w:tc><w:tcPr><w:tcW w:w="4509" w:type="dxa"/><w:shd w:val="clear" w:color="auto" w:fill="auto"/><w:tcMar><w:top w:w="57" w:type="dxa"/><w:bottom w:w="57" w:type="dxa"/></w:tcMar><w:vAlign w:val="center"/></w:tcPr><w:p wsp:rsidR="0001306E" wsp:rsidRPr="006645CC" wsp:rsidRDefault="0001306E" wsp:rsidP="007370BF"><w:pPr><w:pStyle w:val="SurveyXactClosedVerticalChoices"/><w:rPr><w:sz w:val="22"/><w:sz-cs w:val="22"/><w:lang w:val="EN-US"/></w:rPr></w:pPr><w:r wsp:rsidRPr="00724010"><w:rPr><w:rStyle w:val="SurveyXactClosedCheckbox"/><w:sz w:val="20"/></w:rPr><w:sym w:font="Wingdings" w:char="F071"/></w:r><w:r wsp:rsidRPr="006645CC"><w:rPr><w:lang w:val="EN-US"/></w:rPr><w:t> </w:t></w:r><w:r wsp:rsidR="00394517" wsp:rsidRPr="006645CC"><w:rPr><w:sz w:val="22"/><w:sz-cs w:val="22"/><w:lang w:val="EN-US"/></w:rPr><w:t>Conversational structure</w:t></w:r><w:r wsp:rsidRPr="006645CC"><w:rPr><w:sz w:val="22"/><w:sz-cs w:val="22"/><w:lang w:val="EN-US"/></w:rPr><w:t>, 7</w:t></w:r><w:r wsp:rsidRPr="006645CC"><w:rPr><w:sz w:val="22"/><w:sz-cs w:val="22"/><w:vertAlign w:val="superscript"/><w:lang w:val="EN-US"/></w:rPr><w:t>th</w:t></w:r><w:r wsp:rsidRPr="006645CC"><w:rPr><w:sz w:val="22"/><w:sz-cs w:val="22"/><w:lang w:val="EN-US"/></w:rPr><w:t> semester</w:t></w:r></w:p><w:p wsp:rsidR="0001306E" wsp:rsidRPr="006645CC" wsp:rsidRDefault="0001306E" wsp:rsidP="007370BF"><w:pPr><w:pStyle w:val="SurveyXactClosedVerticalChoices"/><w:rPr><w:lang w:val="EN-US"/></w:rPr></w:pPr><w:r wsp:rsidRPr="00724010"><w:rPr><w:rStyle w:val="SurveyXactClosedCheckbox"/><w:sz w:val="22"/><w:sz-cs w:val="22"/></w:rPr><w:sym w:font="Wingdings" w:char="F071"/></w:r><w:r wsp:rsidRPr="006645CC"><w:rPr><w:rStyle w:val="SurveyXactClosedCheckbox"/><w:sz w:val="22"/><w:sz-cs w:val="22"/><w:lang w:val="EN-US"/></w:rPr><w:t> </w:t></w:r><w:r wsp:rsidRPr="006645CC"><w:rPr><w:sz w:val="22"/><w:sz-cs w:val="22"/><w:lang w:val="EN-US"/></w:rPr><w:t>Interdisciplinary ward round,</w:t></w:r><w:r wsp:rsidRPr="006645CC"><w:rPr><w:lang w:val="EN-US"/></w:rPr><w:t> 7</w:t></w:r><w:r wsp:rsidRPr="006645CC"><w:rPr><w:vertAlign w:val="superscript"/><w:lang w:val="EN-US"/></w:rPr><w:t>th</w:t></w:r><w:r wsp:rsidRPr="006645CC"><w:rPr><w:lang w:val="EN-US"/></w:rPr><w:t> semester</w:t></w:r></w:p><w:p wsp:rsidR="0001306E" wsp:rsidRPr="006645CC" wsp:rsidRDefault="0001306E" wsp:rsidP="007370BF"><w:pPr><w:pStyle w:val="SurveyXactClosedVerticalChoices"/><w:rPr><w:sz w:val="22"/><w:sz-cs w:val="22"/><w:lang w:val="EN-US"/></w:rPr></w:pPr><w:r wsp:rsidRPr="00724010"><w:rPr><w:rStyle w:val="SurveyXactClosedCheckbox"/><w:sz w:val="20"/></w:rPr><w:sym w:font="Wingdings" w:char="F071"/></w:r><w:r wsp:rsidRPr="006645CC"><w:rPr><w:rStyle w:val="SurveyXactClosedCheckbox"/><w:sz w:val="20"/><w:lang w:val="EN-US"/></w:rPr><w:t> </w:t></w:r><w:r wsp:rsidRPr="006645CC"><w:rPr><w:rStyle w:val="SurveyXactClosedCheckbox"/><w:sz w:val="22"/><w:sz-cs w:val="22"/><w:lang w:val="EN-US"/></w:rPr><w:t>Collegial supervision, 8</w:t></w:r><w:r wsp:rsidRPr="006645CC"><w:rPr><w:rStyle w:val="SurveyXactClosedCheckbox"/><w:sz w:val="22"/><w:sz-cs w:val="22"/><w:vertAlign w:val="superscript"/><w:lang w:val="EN-US"/></w:rPr><w:t>th</w:t></w:r><w:r wsp:rsidRPr="006645CC"><w:rPr><w:rStyle w:val="SurveyXactClosedCheckbox"/><w:sz w:val="22"/><w:sz-cs w:val="22"/><w:lang w:val="EN-US"/></w:rPr><w:t> and/or 11</w:t></w:r><w:r wsp:rsidRPr="006645CC"><w:rPr><w:rStyle w:val="SurveyXactClosedCheckbox"/><w:sz w:val="22"/><w:sz-cs w:val="22"/><w:vertAlign w:val="superscript"/><w:lang w:val="EN-US"/></w:rPr><w:t>th</w:t></w:r><w:r wsp:rsidR="00D11D4A" wsp:rsidRPr="006645CC"><w:rPr><w:rStyle w:val="SurveyXactClosedCheckbox"/><w:sz w:val="22"/><w:sz-cs w:val="22"/><w:lang w:val="EN-US"/></w:rPr><w:t> </w:t></w:r><w:r wsp:rsidRPr="006645CC"><w:rPr><w:rStyle w:val="SurveyXactClosedCheckbox"/><w:sz w:val="22"/><w:sz-cs w:val="22"/><w:lang w:val="EN-US"/></w:rPr><w:t>semester</w:t></w:r></w:p><w:p wsp:rsidR="0001306E" wsp:rsidRPr="006645CC" wsp:rsidRDefault="0001306E" wsp:rsidP="007370BF"><w:pPr><w:pStyle w:val="SurveyXactClosedVerticalChoices"/><w:rPr><w:rStyle w:val="SurveyXactClosedCheckbox"/><w:sz w:val="22"/><w:sz-cs w:val="22"/><w:lang w:val="EN-US"/></w:rPr></w:pPr><w:r wsp:rsidRPr="00724010"><w:rPr><w:rStyle w:val="SurveyXactClosedCheckbox"/><w:sz w:val="20"/></w:rPr><w:sym w:font="Wingdings" w:char="F071"/></w:r><w:r wsp:rsidRPr="006645CC"><w:rPr><w:rStyle w:val="SurveyXactClosedCheckbox"/><w:sz w:val="20"/><w:lang w:val="EN-US"/></w:rPr><w:t> </w:t></w:r><w:r wsp:rsidRPr="006645CC"><w:rPr><w:rStyle w:val="SurveyXactClosedCheckbox"/><w:sz w:val="22"/><w:sz-cs w:val="22"/><w:lang w:val="EN-US"/></w:rPr><w:t>Video supervision, 9</w:t></w:r><w:r wsp:rsidRPr="006645CC"><w:rPr><w:rStyle w:val="SurveyXactClosedCheckbox"/><w:sz w:val="22"/><w:sz-cs w:val="22"/><w:vertAlign w:val="superscript"/><w:lang w:val="EN-US"/></w:rPr><w:t>th</w:t></w:r><w:r wsp:rsidRPr="006645CC"><w:rPr><w:rStyle w:val="SurveyXactClosedCheckbox"/><w:sz w:val="22"/><w:sz-cs w:val="22"/><w:lang w:val="EN-US"/></w:rPr><w:t> semester</w:t></w:r></w:p><w:p wsp:rsidR="0001306E" wsp:rsidRPr="006645CC" wsp:rsidRDefault="0001306E" wsp:rsidP="007370BF"><w:pPr><w:pStyle w:val="SurveyXactClosedVerticalChoices"/><w:rPr><w:sz w:val="22"/><w:sz-cs w:val="22"/><w:lang w:val="EN-US"/></w:rPr></w:pPr><w:r wsp:rsidRPr="00724010"><w:rPr><w:rStyle w:val="SurveyXactClosedCheckbox"/><w:sz w:val="22"/><w:sz-cs w:val="22"/></w:rPr><w:sym w:font="Wingdings" w:char="F071"/></w:r><w:r wsp:rsidRPr="006645CC"><w:rPr><w:rStyle w:val="SurveyXactClosedCheckbox"/><w:sz w:val="22"/><w:sz-cs w:val="22"/><w:lang w:val="EN-US"/></w:rPr><w:t> Communication course for doctors in clinical basic training (KBU)</w:t></w:r></w:p><w:p wsp:rsidR="0001306E" wsp:rsidRPr="006645CC" wsp:rsidRDefault="0001306E" wsp:rsidP="007370BF"><w:pPr><w:pStyle w:val="SurveyXactClosedVerticalChoices"/><w:rPr><w:sz w:val="22"/><w:sz-cs w:val="22"/><w:lang w:val="EN-US"/></w:rPr></w:pPr><w:r wsp:rsidRPr="00724010"><w:rPr><w:rStyle w:val="SurveyXactClosedCheckbox"/><w:sz w:val="22"/><w:sz-cs w:val="22"/></w:rPr><w:sym w:font="Wingdings" w:char="F071"/></w:r><w:r wsp:rsidRPr="006645CC"><w:rPr><w:rStyle w:val="SurveyXactClosedCheckbox"/><w:sz w:val="22"/><w:sz-cs w:val="22"/><w:lang w:val="EN-US"/></w:rPr><w:t> The Medical Association’s communication courses</w:t></w:r></w:p><w:p wsp:rsidR="0001306E" wsp:rsidRPr="006645CC" wsp:rsidRDefault="0001306E" wsp:rsidP="007370BF"><w:pPr><w:pStyle w:val="SurveyXactBatteryQuestionLine"/><w:rPr><w:sz w:val="20"/><w:highlight w:val="yellow"/><w:lang w:val="EN-US"/></w:rPr></w:pPr><w:r wsp:rsidRPr="00724010"><w:rPr><w:rStyle w:val="SurveyXactClosedCheckbox"/><w:sz w:val="22"/><w:sz-cs w:val="22"/></w:rPr><w:sym w:font="Wingdings" w:char="F071"/></w:r><w:r wsp:rsidRPr="006645CC"><w:rPr><w:rStyle w:val="SurveyXactClosedCheckbox"/><w:sz w:val="22"/><w:sz-cs w:val="22"/><w:lang w:val="EN-US"/></w:rPr><w:t> Other – please describe:</w:t></w:r><w:r wsp:rsidRPr="006645CC"><w:rPr><w:rStyle w:val="SurveyXactClosedCheckbox"/><w:sz w:val="20"/><w:lang w:val="EN-US"/></w:rPr><w:t> </w:t></w:r></w:p></w:tc></w:tr><w:tr wsp:rsidR="0001306E" wsp:rsidRPr="00A43EB5" wsp:rsidTr="007370BF"><w:trPr><w:trHeight w:val="126"/></w:trPr><w:tc><w:tcPr><w:tcW w:w="4509" w:type="dxa"/><w:shd w:val="clear" w:color="auto" w:fill="auto"/><w:tcMar><w:top w:w="57" w:type="dxa"/><w:bottom w:w="57" w:type="dxa"/></w:tcMar><w:vAlign w:val="center"/></w:tcPr><w:p wsp:rsidR="0001306E" wsp:rsidRPr="006645CC" wsp:rsidRDefault="00BA72E8" wsp:rsidP="007370BF"><w:pPr><w:pStyle w:val="SurveyXactBatteryQuestionLine"/><w:rPr><w:highlight w:val="yellow"/><w:lang w:val="EN-US"/></w:rPr></w:pPr><w:r wsp:rsidRPr="00BA72E8"><w:rPr><w:noProof/></w:rPr><w:pict><v:shape id="_x0000_s1026" type="#_x0000_t202" alt="" style="position:absolute;margin-left:3.95pt;margin-top:2.95pt;width:180.5pt;height:32.8pt;z-index:-1;visibility:visible;mso-wrap-style:square;mso-wrap-edited:f;mso-width-percent:400;mso-height-percent:200;mso-wrap-distance-left:9pt;mso-wrap-distance-top:3.6pt;mso-wrap-distance-right:9pt;mso-wrap-distance-bottom:3.6pt;mso-position-horizontal-relative:text;mso-position-vertical-relative:text;mso-width-percent:400;mso-height-percent:200;mso-width-relative:margin;mso-height-relative:margin;v-text-anchor:top" wrapcoords="-90 -655 -90 21600 21690 21600 21690 -655 -90 -655"><v:textbox style="mso-next-textbox:#_x0000_s1026;mso-fit-shape-to-text:t"><w:txbxContent><w:p wsp:rsidR="00D340F9" wsp:rsidRDefault="00D340F9" wsp:rsidP="0001306E"/></w:txbxContent></v:textbox><w10:wrap type="tight"/></v:shape></w:pict></w:r></w:p></w:tc></w:tr><w:tr wsp:rsidR="0001306E" wsp:rsidRPr="00A43EB5" wsp:rsidTr="007370BF"><w:trPr><w:trHeight w:val="11"/></w:trPr><w:tc><w:tcPr><w:tcW w:w="4509" w:type="dxa"/><w:shd w:val="clear" w:color="auto" w:fill="auto"/><w:tcMar><w:top w:w="57" w:type="dxa"/><w:bottom w:w="57" w:type="dxa"/></w:tcMar><w:vAlign w:val="center"/></w:tcPr><w:p wsp:rsidR="0001306E" wsp:rsidRPr="006645CC" wsp:rsidRDefault="0001306E" wsp:rsidP="007370BF"><w:pPr><w:pStyle w:val="SurveyXactBatteryQuestionLine"/><w:rPr><w:highlight w:val="yellow"/><w:lang w:val="EN-US"/></w:rPr></w:pPr></w:p></w:tc></w:tr></w:tbl><w:p wsp:rsidR="005616F2" wsp:rsidRPr="00724010" wsp:rsidRDefault="005616F2"><w:pPr><w:rPr><w:b/><w:lang w:val="EN-US"/></w:rPr></w:pPr><w:r wsp:rsidRPr="00724010"><w:rPr><w:b/><w:lang w:val="EN-US"/></w:rPr><w:t>The following questions are about how you</w:t></w:r><w:r wsp:rsidR="00FA115A" wsp:rsidRPr="00724010"><w:rPr><w:b/><w:lang w:val="EN-US"/></w:rPr><w:t> pass on your skills as a communication teacher and/or collegial supervision to your colleagues or others in your clinical workplace.</w:t></w:r></w:p><w:tbl><w:tblPr><w:tblW w:w="0" w:type="auto"/><w:tblInd w:w="10" w:type="dxa"/><w:tblLayout w:type="Fixed"/><w:tblCellMar><w:left w:w="10" w:type="dxa"/><w:right w:w="10" w:type="dxa"/></w:tblCellMar><w:tblLook w:val="01E0"/></w:tblPr><w:tblGrid><w:gridCol w:w="8800"/></w:tblGrid><w:tr wsp:rsidR="004F52FC" wsp:rsidRPr="00A43EB5"><w:tc><w:tcPr><w:tcW w:w="8800" w:type="dxa"/></w:tcPr><w:p wsp:rsidR="00FA115A" wsp:rsidRPr="00724010" wsp:rsidRDefault="00EB3670" wsp:rsidP="00FA115A"><w:pPr><w:rPr><w:b/><w:lang w:val="EN-US"/></w:rPr></w:pPr><w:r wsp:rsidRPr="00724010"><w:rPr><w:b/><w:lang w:val="EN-US"/></w:rPr><w:t>F</w:t></w:r><w:r wsp:rsidR="00380CE3" wsp:rsidRPr="00724010"><w:rPr><w:b/><w:lang w:val="EN-US"/></w:rPr><w:t>irst, we </w:t></w:r><w:r wsp:rsidRPr="00724010"><w:rPr><w:b/><w:lang w:val="EN-US"/></w:rPr><w:t>will </w:t></w:r><w:r wsp:rsidR="00380CE3" wsp:rsidRPr="00724010"><w:rPr><w:b/><w:lang w:val="EN-US"/></w:rPr><w:t>ask about your previous employment and </w:t></w:r><w:r wsp:rsidRPr="00724010"><w:rPr><w:b/><w:lang w:val="EN-US"/></w:rPr><w:t>then </w:t></w:r><w:r wsp:rsidR="00380CE3" wsp:rsidRPr="00724010"><w:rPr><w:b/><w:lang w:val="EN-US"/></w:rPr><w:t>we</w:t></w:r><w:r wsp:rsidRPr="00724010"><w:rPr><w:b/><w:lang w:val="EN-US"/></w:rPr><w:t> will</w:t></w:r><w:r wsp:rsidR="00380CE3" wsp:rsidRPr="00724010"><w:rPr><w:b/><w:lang w:val="EN-US"/></w:rPr><w:t> ask about your current employment.</w:t></w:r></w:p><w:p wsp:rsidR="004F52FC" wsp:rsidRPr="00724010" wsp:rsidRDefault="004F52FC" wsp:rsidP="00FA115A"><w:pPr><w:rPr><w:highlight w:val="yellow"/><w:lang w:val="EN-US"/></w:rPr></w:pPr></w:p></w:tc></w:tr></w:tbl></wx:sub-section><wx:sub-section><w:p wsp:rsidR="004F52FC" wsp:rsidRPr="006645CC" wsp:rsidRDefault="00F40790"><w:pPr><w:pStyle w:val="SurveyXactQuestionTitle"/><w:rPr><w:lang w:val="EN-US"/></w:rPr></w:pPr><w:r wsp:rsidRPr="006645CC"><w:rPr><w:lang w:val="EN-US"/></w:rPr><w:t>Have you taught communication (formally or informally)</w:t></w:r><w:r wsp:rsidR="0092204C" wsp:rsidRPr="006645CC"><w:rPr><w:lang w:val="EN-US"/></w:rPr><w:t> in</w:t></w:r><w:r wsp:rsidRPr="006645CC"><w:rPr><w:lang w:val="EN-US"/></w:rPr><w:t> </w:t></w:r><w:r wsp:rsidR="004017A2" wsp:rsidRPr="006645CC"><w:rPr><w:lang w:val="EN-US"/></w:rPr><w:t>departments</w:t></w:r><w:r wsp:rsidR="00A87B7C" wsp:rsidRPr="006645CC"><w:rPr><w:lang w:val="EN-US"/></w:rPr><w:t> where you </w:t></w:r><w:r wsp:rsidR="00EB3670" wsp:rsidRPr="006645CC"><w:rPr><w:lang w:val="EN-US"/></w:rPr><w:t>have </w:t></w:r><w:r wsp:rsidR="00B90527" wsp:rsidRPr="006645CC"><w:rPr><w:lang w:val="EN-US"/></w:rPr><w:t>been previously employed</w:t></w:r><w:r wsp:rsidR="00A87B7C" wsp:rsidRPr="006645CC"><w:rPr><w:lang w:val="EN-US"/></w:rPr><w:t>?</w:t></w:r></w:p><w:p wsp:rsidR="004F52FC" wsp:rsidRPr="00A43EB5" wsp:rsidRDefault="0078435B"><w:pPr><w:pStyle w:val="SurveyXactClosedVerticalChoices"/><w:rPr><w:lang w:val="EN-US"/></w:rPr></w:pPr><w:r wsp:rsidRPr="00A43EB5"><w:rPr><w:rStyle w:val="SurveyXactClosedVerticalChoiceValue"/><w:lang w:val="EN-US"/></w:rPr><w:t>(1)</w:t></w:r><w:r wsp:rsidRPr="00A43EB5"><w:rPr><w:lang w:val="EN-US"/></w:rPr><w:tab/></w:r><w:r wsp:rsidRPr="00724010"><w:rPr><w:rStyle w:val="SurveyXactClosedCheckbox"/></w:rPr><w:sym w:font="Wingdings" w:char="F071"/></w:r><w:r wsp:rsidR="00F40790" wsp:rsidRPr="00A43EB5"><w:rPr><w:lang w:val="EN-US"/></w:rPr><w:tab/><w:t>Yes</w:t></w:r></w:p><w:p wsp:rsidR="004F52FC" wsp:rsidRPr="00A43EB5" wsp:rsidRDefault="0078435B"><w:pPr><w:pStyle w:val="SurveyXactClosedVerticalChoices"/><w:rPr><w:lang w:val="EN-US"/></w:rPr></w:pPr><w:r wsp:rsidRPr="00A43EB5"><w:rPr><w:rStyle w:val="SurveyXactClosedVerticalChoiceValue"/><w:lang w:val="EN-US"/></w:rPr><w:t>(2)</w:t></w:r><w:r wsp:rsidRPr="00A43EB5"><w:rPr><w:lang w:val="EN-US"/></w:rPr><w:tab/></w:r><w:r wsp:rsidRPr="00724010"><w:rPr><w:rStyle w:val="SurveyXactClosedCheckbox"/></w:rPr><w:sym w:font="Wingdings" w:char="F071"/></w:r><w:r wsp:rsidRPr="00A43EB5"><w:rPr><w:lang w:val="EN-US"/></w:rPr><w:tab/><w:t>N</w:t></w:r><w:r wsp:rsidR="00F40790" wsp:rsidRPr="00A43EB5"><w:rPr><w:lang w:val="EN-US"/></w:rPr><w:t>o</w:t></w:r></w:p><w:p wsp:rsidR="004F52FC" wsp:rsidRPr="00A43EB5" wsp:rsidRDefault="0078435B"><w:pPr><w:rPr><w:highlight w:val="yellow"/><w:lang w:val="EN-US"/></w:rPr></w:pPr><w:r wsp:rsidRPr="00A43EB5"><w:rPr><w:highlight w:val="yellow"/><w:lang w:val="EN-US"/></w:rPr><w:br/></w:r></w:p><w:p wsp:rsidR="001C39AB" wsp:rsidRPr="006645CC" wsp:rsidRDefault="00E22953" wsp:rsidP="001C39AB"><w:pPr><w:rPr><w:b/><w:lang w:val="EN-US"/></w:rPr></w:pPr><w:r wsp:rsidRPr="006645CC"><w:rPr><w:lang w:val="EN-US"/></w:rPr><w:t>I </w:t></w:r><w:r wsp:rsidR="00EB3670" wsp:rsidRPr="006645CC"><w:rPr><w:lang w:val="EN-US"/></w:rPr><w:t>have </w:t></w:r><w:r wsp:rsidRPr="006645CC"><w:rPr><w:lang w:val="EN-US"/></w:rPr><w:t>taught communication </w:t></w:r><w:r wsp:rsidR="001C39AB" wsp:rsidRPr="006645CC"><w:rPr><w:b/><w:lang w:val="EN-US"/></w:rPr><w:t>(Please select more than one answer if necessary): </w:t></w:r></w:p><w:p wsp:rsidR="001C39AB" wsp:rsidRPr="006645CC" wsp:rsidRDefault="001C39AB" wsp:rsidP="001C39AB"><w:pPr><w:rPr><w:b/><w:lang w:val="EN-US"/></w:rPr></w:pPr></w:p><w:p wsp:rsidR="004F52FC" wsp:rsidRPr="006645CC" wsp:rsidRDefault="0078435B"><w:pPr><w:pStyle w:val="SurveyXactClosedVerticalChoices"/><w:rPr><w:lang w:val="EN-US"/></w:rPr></w:pPr><w:r wsp:rsidRPr="006645CC"><w:rPr><w:rStyle w:val="SurveyXactClosedVerticalChoiceValue"/><w:lang w:val="EN-US"/></w:rPr><w:t>(1)</w:t></w:r><w:r wsp:rsidRPr="006645CC"><w:rPr><w:lang w:val="EN-US"/></w:rPr><w:tab/></w:r><w:r wsp:rsidRPr="00724010"><w:rPr><w:rStyle w:val="SurveyXactClosedCheckbox"/></w:rPr><w:sym w:font="Wingdings" w:char="F071"/></w:r><w:r wsp:rsidRPr="006645CC"><w:rPr><w:lang w:val="EN-US"/></w:rPr><w:tab/></w:r><w:r wsp:rsidR="00E22953" wsp:rsidRPr="006645CC"><w:rPr><w:lang w:val="EN-US"/></w:rPr><w:t>Spontaneous</w:t></w:r><w:r wsp:rsidR="00EB3670" wsp:rsidRPr="006645CC"><w:rPr><w:lang w:val="EN-US"/></w:rPr><w:t>ly</w:t></w:r><w:r wsp:rsidR="00E22953" wsp:rsidRPr="006645CC"><w:rPr><w:lang w:val="EN-US"/></w:rPr><w:t> - when the </w:t></w:r><w:r wsp:rsidR="00E71A54" wsp:rsidRPr="006645CC"><w:rPr><w:lang w:val="EN-US"/></w:rPr><w:t>opportunity arose</w:t></w:r></w:p><w:p wsp:rsidR="004F52FC" wsp:rsidRPr="006645CC" wsp:rsidRDefault="0078435B"><w:pPr><w:pStyle w:val="SurveyXactClosedVerticalChoices"/><w:rPr><w:lang w:val="EN-US"/></w:rPr></w:pPr><w:r wsp:rsidRPr="006645CC"><w:rPr><w:rStyle w:val="SurveyXactClosedVerticalChoiceValue"/><w:lang w:val="EN-US"/></w:rPr><w:t>(2)</w:t></w:r><w:r wsp:rsidRPr="006645CC"><w:rPr><w:lang w:val="EN-US"/></w:rPr><w:tab/></w:r><w:r wsp:rsidRPr="00724010"><w:rPr><w:rStyle w:val="SurveyXactClosedCheckbox"/></w:rPr><w:sym w:font="Wingdings" w:char="F071"/></w:r><w:r wsp:rsidRPr="006645CC"><w:rPr><w:lang w:val="EN-US"/></w:rPr><w:tab/><w:t>Plan</w:t></w:r><w:r wsp:rsidR="001F661D" wsp:rsidRPr="006645CC"><w:rPr><w:lang w:val="EN-US"/></w:rPr><w:t>ned</w:t></w:r><w:r wsp:rsidR="00D340F9" wsp:rsidRPr="006645CC"><w:rPr><w:lang w:val="EN-US"/></w:rPr><w:t>,</w:t></w:r><w:r wsp:rsidRPr="006645CC"><w:rPr><w:lang w:val="EN-US"/></w:rPr><w:t> </w:t></w:r><w:proofErr w:type="spellStart"/><w:r wsp:rsidR="001F661D" wsp:rsidRPr="006645CC"><w:rPr><w:lang w:val="EN-US"/></w:rPr><w:t>formalised</w:t></w:r><w:proofErr w:type="spellEnd"/><w:r wsp:rsidR="001F661D" wsp:rsidRPr="006645CC"><w:rPr><w:lang w:val="EN-US"/></w:rPr><w:t> (repeated sessions)</w:t></w:r></w:p><w:p wsp:rsidR="004F52FC" wsp:rsidRPr="006645CC" wsp:rsidRDefault="0078435B"><w:pPr><w:pStyle w:val="SurveyXactClosedVerticalChoices"/><w:rPr><w:lang w:val="EN-US"/></w:rPr></w:pPr><w:r wsp:rsidRPr="006645CC"><w:rPr><w:rStyle w:val="SurveyXactClosedVerticalChoiceValue"/><w:lang w:val="EN-US"/></w:rPr><w:t>(3)</w:t></w:r><w:r wsp:rsidRPr="006645CC"><w:rPr><w:lang w:val="EN-US"/></w:rPr><w:tab/></w:r><w:r wsp:rsidRPr="00724010"><w:rPr><w:rStyle w:val="SurveyXactClosedCheckbox"/></w:rPr><w:sym w:font="Wingdings" w:char="F071"/></w:r><w:r wsp:rsidRPr="006645CC"><w:rPr><w:lang w:val="EN-US"/></w:rPr><w:tab/></w:r><w:r wsp:rsidR="00EB3670" wsp:rsidRPr="006645CC"><w:rPr><w:lang w:val="EN-US"/></w:rPr><w:t>In r</w:t></w:r><w:r wsp:rsidR="00091CF8" wsp:rsidRPr="006645CC"><w:rPr><w:lang w:val="EN-US"/></w:rPr><w:t>epeated sessions</w:t></w:r></w:p><w:p wsp:rsidR="004F52FC" wsp:rsidRPr="006645CC" wsp:rsidRDefault="0078435B"><w:pPr><w:pStyle w:val="SurveyXactClosedVerticalChoices"/><w:rPr><w:lang w:val="EN-US"/></w:rPr></w:pPr><w:r wsp:rsidRPr="006645CC"><w:rPr><w:rStyle w:val="SurveyXactClosedVerticalChoiceValue"/><w:lang w:val="EN-US"/></w:rPr><w:t>(4)</w:t></w:r><w:r wsp:rsidRPr="006645CC"><w:rPr><w:lang w:val="EN-US"/></w:rPr><w:tab/></w:r><w:r wsp:rsidRPr="00724010"><w:rPr><w:rStyle w:val="SurveyXactClosedCheckbox"/></w:rPr><w:sym w:font="Wingdings" w:char="F071"/></w:r><w:r wsp:rsidRPr="006645CC"><w:rPr><w:lang w:val="EN-US"/></w:rPr><w:tab/></w:r><w:r wsp:rsidR="00D340F9" wsp:rsidRPr="006645CC"><w:rPr><w:lang w:val="EN-US"/></w:rPr><w:t>As</w:t></w:r><w:r wsp:rsidR="00EB3670" wsp:rsidRPr="006645CC"><w:rPr><w:lang w:val="EN-US"/></w:rPr><w:t> a s</w:t></w:r><w:r wsp:rsidR="00091CF8" wsp:rsidRPr="006645CC"><w:rPr><w:lang w:val="EN-US"/></w:rPr><w:t>ingle presentation</w:t></w:r></w:p><w:p wsp:rsidR="004F52FC" wsp:rsidRPr="006645CC" wsp:rsidRDefault="0078435B"><w:pPr><w:pStyle w:val="SurveyXactClosedVerticalChoices"/><w:rPr><w:lang w:val="EN-US"/></w:rPr></w:pPr><w:r wsp:rsidRPr="006645CC"><w:rPr><w:rStyle w:val="SurveyXactClosedVerticalChoiceValue"/><w:lang w:val="EN-US"/></w:rPr><w:t>(5)</w:t></w:r><w:r wsp:rsidRPr="006645CC"><w:rPr><w:lang w:val="EN-US"/></w:rPr><w:tab/></w:r><w:r wsp:rsidRPr="00724010"><w:rPr><w:rStyle w:val="SurveyXactClosedCheckbox"/></w:rPr><w:sym w:font="Wingdings" w:char="F071"/></w:r><w:r wsp:rsidRPr="006645CC"><w:rPr><w:lang w:val="EN-US"/></w:rPr><w:tab/></w:r><w:r wsp:rsidR="00091CF8" wsp:rsidRPr="006645CC"><w:rPr><w:lang w:val="EN-US"/></w:rPr><w:t>As part of an introduction </w:t></w:r><w:proofErr w:type="spellStart"/><w:r wsp:rsidR="00091CF8" wsp:rsidRPr="006645CC"><w:rPr><w:lang w:val="EN-US"/></w:rPr><w:t>programme</w:t></w:r><w:proofErr w:type="spellEnd"/><w:r wsp:rsidR="00091CF8" wsp:rsidRPr="006645CC"><w:rPr><w:lang w:val="EN-US"/></w:rPr><w:t> for new employees</w:t></w:r><w:r wsp:rsidR="004017A2" wsp:rsidRPr="006645CC"><w:rPr><w:lang w:val="EN-US"/></w:rPr><w:t> in the </w:t></w:r><w:r wsp:rsidR="00431C01" wsp:rsidRPr="006645CC"><w:rPr><w:lang w:val="EN-US"/></w:rPr><w:t>clinical department</w:t></w:r><w:r wsp:rsidR="00091CF8" wsp:rsidRPr="006645CC"><w:rPr><w:lang w:val="EN-US"/></w:rPr><w:t> </w:t></w:r></w:p><w:p wsp:rsidR="004F52FC" wsp:rsidRPr="00724010" wsp:rsidRDefault="0078435B"><w:pPr><w:pStyle w:val="SurveyXactClosedVerticalChoices"/></w:pPr><w:r wsp:rsidRPr="00724010"><w:rPr><w:rStyle w:val="SurveyXactClosedVerticalChoiceValue"/></w:rPr><w:t>(6)</w:t></w:r><w:r wsp:rsidRPr="00724010"><w:tab/></w:r><w:r wsp:rsidRPr="00724010"><w:rPr><w:rStyle w:val="SurveyXactClosedCheckbox"/></w:rPr><w:sym w:font="Wingdings" w:char="F071"/></w:r><w:r wsp:rsidRPr="00724010"><w:tab/></w:r><w:proofErr w:type="spellStart"/><w:r wsp:rsidR="004017A2" wsp:rsidRPr="00724010"><w:t>Other</w:t></w:r><w:proofErr w:type="spellEnd"/><w:r wsp:rsidR="004017A2" wsp:rsidRPr="00724010"><w:t> – please </w:t></w:r><w:proofErr w:type="spellStart"/><w:r wsp:rsidR="004017A2" wsp:rsidRPr="00724010"><w:t>describe</w:t></w:r><w:proofErr w:type="spellEnd"/><w:r wsp:rsidR="004017A2" wsp:rsidRPr="00724010"><w:t> </w:t></w:r><w:r wsp:rsidRPr="00724010"><w:t>_____</w:t></w:r><w:r wsp:rsidR="004017A2" wsp:rsidRPr="00724010"><w:t>____</w:t></w:r></w:p><w:p wsp:rsidR="004F52FC" wsp:rsidRPr="00724010" wsp:rsidRDefault="0078435B"><w:pPr><w:rPr><w:highlight w:val="yellow"/></w:rPr></w:pPr><w:r wsp:rsidRPr="00724010"><w:rPr><w:highlight w:val="yellow"/></w:rPr><w:br/></w:r></w:p></wx:sub-section><wx:sub-section><w:p wsp:rsidR="004F52FC" wsp:rsidRPr="00724010" wsp:rsidRDefault="002B1110"><w:pPr><w:pStyle w:val="SurveyXactQuestionTitle"/><w:rPr><w:lang w:val="EN-US"/></w:rPr></w:pPr><w:r wsp:rsidRPr="00724010"><w:rPr><w:lang w:val="EN-US"/></w:rPr><w:t>When you taught</w:t></w:r><w:r wsp:rsidR="00EB3670" wsp:rsidRPr="00724010"><w:rPr><w:lang w:val="EN-US"/></w:rPr><w:t>,</w:t></w:r><w:r wsp:rsidRPr="00724010"><w:rPr><w:lang w:val="EN-US"/></w:rPr><w:t> </w:t></w:r><w:r wsp:rsidR="00A72FAB" wsp:rsidRPr="00724010"><w:rPr><w:lang w:val="EN-US"/></w:rPr><w:t>to </w:t></w:r><w:r wsp:rsidR="00D340F9" wsp:rsidRPr="00724010"><w:rPr><w:lang w:val="EN-US"/></w:rPr><w:t>what </w:t></w:r><w:r wsp:rsidR="00A72FAB" wsp:rsidRPr="00724010"><w:rPr><w:lang w:val="EN-US"/></w:rPr><w:t>degree did you feel </w:t></w:r><w:r wsp:rsidR="00EB3670" wsp:rsidRPr="00724010"><w:rPr><w:lang w:val="EN-US"/></w:rPr><w:t>the </w:t></w:r><w:proofErr w:type="gramStart"/><w:r wsp:rsidR="00EB3670" wsp:rsidRPr="00724010"><w:rPr><w:lang w:val="EN-US"/></w:rPr><w:t>following</w:t></w:r><w:r wsp:rsidR="009345EA" wsp:rsidRPr="00724010"><w:rPr><w:lang w:val="EN-US"/></w:rPr><w:t>?</w:t></w:r><w:r wsp:rsidR="00A72FAB" wsp:rsidRPr="00724010"><w:rPr><w:lang w:val="EN-US"/></w:rPr><w:t>:</w:t></w:r><w:proofErr w:type="gramEnd"/></w:p><w:p wsp:rsidR="00A72FAB" wsp:rsidRPr="006645CC" wsp:rsidRDefault="00A72FAB" wsp:rsidP="00A72FAB"><w:pPr><w:rPr><w:lang w:val="EN-US"/></w:rPr></w:pPr><w:r wsp:rsidRPr="006645CC"><w:rPr><w:b/><w:lang w:val="EN-US"/></w:rPr><w:t>Please rank the following on a scale of 1 to 7 with 1 being ‘to a poor extent’ and 7 being ‘to a great extent’.</w:t></w:r></w:p><w:tbl><w:tblPr><w:tblW w:w="0" w:type="auto"/><w:tblLayout w:type="Fixed"/><w:tblCellMar><w:left w:w="0" w:type="dxa"/><w:right w:w="0" w:type="dxa"/></w:tblCellMar><w:tblLook w:val="01E0"/></w:tblPr><w:tblGrid><w:gridCol w:w="2933"/><w:gridCol w:w="838"/><w:gridCol w:w="838"/><w:gridCol w:w="838"/><w:gridCol w:w="838"/><w:gridCol w:w="838"/><w:gridCol w:w="838"/><w:gridCol w:w="838"/></w:tblGrid><w:tr wsp:rsidR="00A72FAB" wsp:rsidRPr="00724010" wsp:rsidTr="0078435B"><w:trPr><w:tblHeader/></w:trPr><w:tc><w:tcPr><w:tcW w:w="2933" w:type="dxa"/><w:shd w:val="clear" w:color="auto" w:fill="auto"/><w:tcMar><w:top w:w="57" w:type="dxa"/><w:bottom w:w="57" w:type="dxa"/></w:tcMar><w:vAlign w:val="center"/></w:tcPr><w:p wsp:rsidR="00A72FAB" wsp:rsidRPr="006645CC" wsp:rsidRDefault="00A72FAB" wsp:rsidP="00A72FAB"><w:pPr><w:rPr><w:highlight w:val="yellow"/><w:lang w:val="EN-US"/></w:rPr></w:pPr></w:p></w:tc><w:tc><w:tcPr><w:tcW w:w="838" w:type="dxa"/><w:shd w:val="clear" w:color="auto" w:fill="auto"/><w:tcMar><w:top w:w="57" w:type="dxa"/><w:bottom w:w="57" w:type="dxa"/></w:tcMar><w:vAlign w:val="center"/></w:tcPr><w:p wsp:rsidR="00A72FAB" wsp:rsidRPr="00724010" wsp:rsidRDefault="00A72FAB" wsp:rsidP="00A72FAB"><w:pPr><w:pStyle w:val="SurveyXactHorizontalChoiceHeading"/></w:pPr><w:r wsp:rsidRPr="00724010"><w:t>To a </w:t></w:r><w:proofErr w:type="spellStart"/><w:r wsp:rsidRPr="00724010"><w:t>poor</w:t></w:r><w:proofErr w:type="spellEnd"/><w:r wsp:rsidRPr="00724010"><w:t> </w:t></w:r><w:proofErr w:type="spellStart"/><w:r wsp:rsidRPr="00724010"><w:t>extent</w:t></w:r><w:proofErr w:type="spellEnd"/><w:r wsp:rsidRPr="00724010"><w:br/><w:t>1</w:t></w:r></w:p></w:tc><w:tc><w:tcPr><w:tcW w:w="838" w:type="dxa"/><w:shd w:val="clear" w:color="auto" w:fill="auto"/><w:tcMar><w:top w:w="57" w:type="dxa"/><w:bottom w:w="57" w:type="dxa"/></w:tcMar><w:vAlign w:val="center"/></w:tcPr><w:p wsp:rsidR="00A72FAB" wsp:rsidRPr="00724010" wsp:rsidRDefault="00A72FAB" wsp:rsidP="00A72FAB"><w:pPr><w:pStyle w:val="SurveyXactHorizontalChoiceHeading"/></w:pPr><w:r wsp:rsidRPr="00724010"><w:br/><w:t>2</w:t></w:r></w:p></w:tc><w:tc><w:tcPr><w:tcW w:w="838" w:type="dxa"/><w:shd w:val="clear" w:color="auto" w:fill="auto"/><w:tcMar><w:top w:w="57" w:type="dxa"/><w:bottom w:w="57" w:type="dxa"/></w:tcMar><w:vAlign w:val="center"/></w:tcPr><w:p wsp:rsidR="00A72FAB" wsp:rsidRPr="00724010" wsp:rsidRDefault="00A72FAB" wsp:rsidP="00A72FAB"><w:pPr><w:pStyle w:val="SurveyXactHorizontalChoiceHeading"/></w:pPr><w:r wsp:rsidRPr="00724010"><w:br/><w:t>3</w:t></w:r></w:p></w:tc><w:tc><w:tcPr><w:tcW w:w="838" w:type="dxa"/><w:shd w:val="clear" w:color="auto" w:fill="auto"/><w:tcMar><w:top w:w="57" w:type="dxa"/><w:bottom w:w="57" w:type="dxa"/></w:tcMar><w:vAlign w:val="center"/></w:tcPr><w:p wsp:rsidR="00A72FAB" wsp:rsidRPr="00724010" wsp:rsidRDefault="00A72FAB" wsp:rsidP="00A72FAB"><w:pPr><w:pStyle w:val="SurveyXactHorizontalChoiceHeading"/></w:pPr><w:r wsp:rsidRPr="00724010"><w:br/><w:t>4</w:t></w:r></w:p></w:tc><w:tc><w:tcPr><w:tcW w:w="838" w:type="dxa"/><w:shd w:val="clear" w:color="auto" w:fill="auto"/><w:tcMar><w:top w:w="57" w:type="dxa"/><w:bottom w:w="57" w:type="dxa"/></w:tcMar><w:vAlign w:val="center"/></w:tcPr><w:p wsp:rsidR="00A72FAB" wsp:rsidRPr="00724010" wsp:rsidRDefault="00A72FAB" wsp:rsidP="00A72FAB"><w:pPr><w:pStyle w:val="SurveyXactHorizontalChoiceHeading"/></w:pPr><w:r wsp:rsidRPr="00724010"><w:br/><w:t>5</w:t></w:r></w:p></w:tc><w:tc><w:tcPr><w:tcW w:w="838" w:type="dxa"/><w:shd w:val="clear" w:color="auto" w:fill="auto"/><w:tcMar><w:top w:w="57" w:type="dxa"/><w:bottom w:w="57" w:type="dxa"/></w:tcMar><w:vAlign w:val="center"/></w:tcPr><w:p wsp:rsidR="00A72FAB" wsp:rsidRPr="00724010" wsp:rsidRDefault="00A72FAB" wsp:rsidP="00A72FAB"><w:pPr><w:pStyle w:val="SurveyXactHorizontalChoiceHeading"/></w:pPr><w:r wsp:rsidRPr="00724010"><w:br/><w:t>6</w:t></w:r></w:p></w:tc><w:tc><w:tcPr><w:tcW w:w="838" w:type="dxa"/><w:shd w:val="clear" w:color="auto" w:fill="auto"/><w:tcMar><w:top w:w="57" w:type="dxa"/><w:bottom w:w="57" w:type="dxa"/></w:tcMar><w:vAlign w:val="center"/></w:tcPr><w:p wsp:rsidR="00A72FAB" wsp:rsidRPr="00724010" wsp:rsidRDefault="00A72FAB" wsp:rsidP="00A72FAB"><w:pPr><w:pStyle w:val="SurveyXactHorizontalChoiceHeading"/></w:pPr><w:r wsp:rsidRPr="00724010"><w:t>To a </w:t></w:r><w:proofErr w:type="spellStart"/><w:r wsp:rsidRPr="00724010"><w:t>great</w:t></w:r><w:proofErr w:type="spellEnd"/><w:r wsp:rsidRPr="00724010"><w:t> </w:t></w:r><w:proofErr w:type="spellStart"/><w:r wsp:rsidRPr="00724010"><w:t>extent</w:t></w:r><w:proofErr w:type="spellEnd"/><w:r wsp:rsidRPr="00724010"><w:br/><w:t>7</w:t></w:r></w:p></w:tc></w:tr><w:tr wsp:rsidR="0078435B" wsp:rsidRPr="00724010" wsp:rsidTr="0078435B"><w:tc><w:tcPr><w:tcW w:w="2933" w:type="dxa"/><w:shd w:val="clear" w:color="auto" w:fill="auto"/><w:tcMar><w:top w:w="57" w:type="dxa"/><w:bottom w:w="57" w:type="dxa"/></w:tcMar><w:vAlign w:val="center"/></w:tcPr><w:p wsp:rsidR="004F52FC" wsp:rsidRPr="006645CC" wsp:rsidRDefault="00064276" wsp:rsidP="00DE09BB"><w:pPr><w:pStyle w:val="SurveyXactBatteryQuestionLine"/><w:rPr><w:lang w:val="EN-US"/></w:rPr></w:pPr><w:r wsp:rsidRPr="006645CC"><w:rPr><w:lang w:val="EN-US"/></w:rPr><w:t>I was unsure </w:t></w:r><w:r wsp:rsidR="00EB3670" wsp:rsidRPr="006645CC"><w:rPr><w:lang w:val="EN-US"/></w:rPr><w:t>of </w:t></w:r><w:r wsp:rsidRPr="006645CC"><w:rPr><w:lang w:val="EN-US"/></w:rPr><w:t>how </w:t></w:r><w:r wsp:rsidR="00DE09BB" wsp:rsidRPr="006645CC"><w:rPr><w:lang w:val="EN-US"/></w:rPr><w:t>it would go down with </w:t></w:r><w:r wsp:rsidRPr="006645CC"><w:rPr><w:lang w:val="EN-US"/></w:rPr><w:t>my colleagues </w:t></w:r></w:p></w:tc><w:tc><w:tcPr><w:tcW w:w="838" w:type="dxa"/><w:shd w:val="clear" w:color="auto" w:fill="auto"/><w:tcMar><w:top w:w="57" w:type="dxa"/><w:bottom w:w="57" w:type="dxa"/></w:tcMar><w:vAlign w:val="center"/></w:tcPr><w:p wsp:rsidR="004F52FC" wsp:rsidRPr="00724010" wsp:rsidRDefault="0078435B"><w:pPr><w:pStyle w:val="SurveyXactClosedHorizontalChoice"/></w:pPr><w:r wsp:rsidRPr="00724010"><w:t>(1) </w:t></w:r><w:r wsp:rsidRPr="00724010"><w:rPr><w:rStyle w:val="SurveyXactClosedCheckbox"/></w:rPr><w:sym w:font="Wingdings" w:char="F071"/></w:r></w:p></w:tc><w:tc><w:tcPr><w:tcW w:w="838" w:type="dxa"/><w:shd w:val="clear" w:color="auto" w:fill="auto"/><w:tcMar><w:top w:w="57" w:type="dxa"/><w:bottom w:w="57" w:type="dxa"/></w:tcMar><w:vAlign w:val="center"/></w:tcPr><w:p wsp:rsidR="004F52FC" wsp:rsidRPr="00724010" wsp:rsidRDefault="0078435B"><w:pPr><w:pStyle w:val="SurveyXactClosedHorizontalChoice"/></w:pPr><w:r wsp:rsidRPr="00724010"><w:t>(2) </w:t></w:r><w:r wsp:rsidRPr="00724010"><w:rPr><w:rStyle w:val="SurveyXactClosedCheckbox"/></w:rPr><w:sym w:font="Wingdings" w:char="F071"/></w:r></w:p></w:tc><w:tc><w:tcPr><w:tcW w:w="838" w:type="dxa"/><w:shd w:val="clear" w:color="auto" w:fill="auto"/><w:tcMar><w:top w:w="57" w:type="dxa"/><w:bottom w:w="57" w:type="dxa"/></w:tcMar><w:vAlign w:val="center"/></w:tcPr><w:p wsp:rsidR="004F52FC" wsp:rsidRPr="00724010" wsp:rsidRDefault="0078435B"><w:pPr><w:pStyle w:val="SurveyXactClosedHorizontalChoice"/></w:pPr><w:r wsp:rsidRPr="00724010"><w:t>(3) </w:t></w:r><w:r wsp:rsidRPr="00724010"><w:rPr><w:rStyle w:val="SurveyXactClosedCheckbox"/></w:rPr><w:sym w:font="Wingdings" w:char="F071"/></w:r></w:p></w:tc><w:tc><w:tcPr><w:tcW w:w="838" w:type="dxa"/><w:shd w:val="clear" w:color="auto" w:fill="auto"/><w:tcMar><w:top w:w="57" w:type="dxa"/><w:bottom w:w="57" w:type="dxa"/></w:tcMar><w:vAlign w:val="center"/></w:tcPr><w:p wsp:rsidR="004F52FC" wsp:rsidRPr="00724010" wsp:rsidRDefault="0078435B"><w:pPr><w:pStyle w:val="SurveyXactClosedHorizontalChoice"/></w:pPr><w:r wsp:rsidRPr="00724010"><w:t>(4) </w:t></w:r><w:r wsp:rsidRPr="00724010"><w:rPr><w:rStyle w:val="SurveyXactClosedCheckbox"/></w:rPr><w:sym w:font="Wingdings" w:char="F071"/></w:r></w:p></w:tc><w:tc><w:tcPr><w:tcW w:w="838" w:type="dxa"/><w:shd w:val="clear" w:color="auto" w:fill="auto"/><w:tcMar><w:top w:w="57" w:type="dxa"/><w:bottom w:w="57" w:type="dxa"/></w:tcMar><w:vAlign w:val="center"/></w:tcPr><w:p wsp:rsidR="004F52FC" wsp:rsidRPr="00724010" wsp:rsidRDefault="0078435B"><w:pPr><w:pStyle w:val="SurveyXactClosedHorizontalChoice"/></w:pPr><w:r wsp:rsidRPr="00724010"><w:t>(5) </w:t></w:r><w:r wsp:rsidRPr="00724010"><w:rPr><w:rStyle w:val="SurveyXactClosedCheckbox"/></w:rPr><w:sym w:font="Wingdings" w:char="F071"/></w:r></w:p></w:tc><w:tc><w:tcPr><w:tcW w:w="838" w:type="dxa"/><w:shd w:val="clear" w:color="auto" w:fill="auto"/><w:tcMar><w:top w:w="57" w:type="dxa"/><w:bottom w:w="57" w:type="dxa"/></w:tcMar><w:vAlign w:val="center"/></w:tcPr><w:p wsp:rsidR="004F52FC" wsp:rsidRPr="00724010" wsp:rsidRDefault="0078435B"><w:pPr><w:pStyle w:val="SurveyXactClosedHorizontalChoice"/></w:pPr><w:r wsp:rsidRPr="00724010"><w:t>(6) </w:t></w:r><w:r wsp:rsidRPr="00724010"><w:rPr><w:rStyle w:val="SurveyXactClosedCheckbox"/></w:rPr><w:sym w:font="Wingdings" w:char="F071"/></w:r></w:p></w:tc><w:tc><w:tcPr><w:tcW w:w="838" w:type="dxa"/><w:shd w:val="clear" w:color="auto" w:fill="auto"/><w:tcMar><w:top w:w="57" w:type="dxa"/><w:bottom w:w="57" w:type="dxa"/></w:tcMar><w:vAlign w:val="center"/></w:tcPr><w:p wsp:rsidR="004F52FC" wsp:rsidRPr="00724010" wsp:rsidRDefault="0078435B"><w:pPr><w:pStyle w:val="SurveyXactClosedHorizontalChoice"/></w:pPr><w:r wsp:rsidRPr="00724010"><w:t>(7) </w:t></w:r><w:r wsp:rsidRPr="00724010"><w:rPr><w:rStyle w:val="SurveyXactClosedCheckbox"/></w:rPr><w:sym w:font="Wingdings" w:char="F071"/></w:r></w:p></w:tc></w:tr><w:tr wsp:rsidR="0078435B" wsp:rsidRPr="00724010" wsp:rsidTr="0078435B"><w:tc><w:tcPr><w:tcW w:w="2933" w:type="dxa"/><w:shd w:val="clear" w:color="auto" w:fill="auto"/><w:tcMar><w:top w:w="57" w:type="dxa"/><w:bottom w:w="57" w:type="dxa"/></w:tcMar><w:vAlign w:val="center"/></w:tcPr><w:p wsp:rsidR="004F52FC" wsp:rsidRPr="00724010" wsp:rsidRDefault="00DE09BB"><w:pPr><w:pStyle w:val="SurveyXactBatteryQuestionLine"/><w:rPr><w:lang w:val="EN-US"/></w:rPr></w:pPr><w:r wsp:rsidRPr="00724010"><w:rPr><w:lang w:val="EN-US"/></w:rPr><w:t>I was unsure o</w:t></w:r><w:r wsp:rsidR="00EB3670" wsp:rsidRPr="00724010"><w:rPr><w:lang w:val="EN-US"/></w:rPr><w:t>f</w:t></w:r><w:r wsp:rsidRPr="00724010"><w:rPr><w:lang w:val="EN-US"/></w:rPr><w:t> my teaching skills because it was another target group than medical students</w:t></w:r></w:p></w:tc><w:tc><w:tcPr><w:tcW w:w="838" w:type="dxa"/><w:shd w:val="clear" w:color="auto" w:fill="auto"/><w:tcMar><w:top w:w="57" w:type="dxa"/><w:bottom w:w="57" w:type="dxa"/></w:tcMar><w:vAlign w:val="center"/></w:tcPr><w:p wsp:rsidR="004F52FC" wsp:rsidRPr="00724010" wsp:rsidRDefault="0078435B"><w:pPr><w:pStyle w:val="SurveyXactClosedHorizontalChoice"/></w:pPr><w:r wsp:rsidRPr="00724010"><w:t>(1) </w:t></w:r><w:r wsp:rsidRPr="00724010"><w:rPr><w:rStyle w:val="SurveyXactClosedCheckbox"/></w:rPr><w:sym w:font="Wingdings" w:char="F071"/></w:r></w:p></w:tc><w:tc><w:tcPr><w:tcW w:w="838" w:type="dxa"/><w:shd w:val="clear" w:color="auto" w:fill="auto"/><w:tcMar><w:top w:w="57" w:type="dxa"/><w:bottom w:w="57" w:type="dxa"/></w:tcMar><w:vAlign w:val="center"/></w:tcPr><w:p wsp:rsidR="004F52FC" wsp:rsidRPr="00724010" wsp:rsidRDefault="0078435B"><w:pPr><w:pStyle w:val="SurveyXactClosedHorizontalChoice"/></w:pPr><w:r wsp:rsidRPr="00724010"><w:t>(2) </w:t></w:r><w:r wsp:rsidRPr="00724010"><w:rPr><w:rStyle w:val="SurveyXactClosedCheckbox"/></w:rPr><w:sym w:font="Wingdings" w:char="F071"/></w:r></w:p></w:tc><w:tc><w:tcPr><w:tcW w:w="838" w:type="dxa"/><w:shd w:val="clear" w:color="auto" w:fill="auto"/><w:tcMar><w:top w:w="57" w:type="dxa"/><w:bottom w:w="57" w:type="dxa"/></w:tcMar><w:vAlign w:val="center"/></w:tcPr><w:p wsp:rsidR="004F52FC" wsp:rsidRPr="00724010" wsp:rsidRDefault="0078435B"><w:pPr><w:pStyle w:val="SurveyXactClosedHorizontalChoice"/></w:pPr><w:r wsp:rsidRPr="00724010"><w:t>(3) </w:t></w:r><w:r wsp:rsidRPr="00724010"><w:rPr><w:rStyle w:val="SurveyXactClosedCheckbox"/></w:rPr><w:sym w:font="Wingdings" w:char="F071"/></w:r></w:p></w:tc><w:tc><w:tcPr><w:tcW w:w="838" w:type="dxa"/><w:shd w:val="clear" w:color="auto" w:fill="auto"/><w:tcMar><w:top w:w="57" w:type="dxa"/><w:bottom w:w="57" w:type="dxa"/></w:tcMar><w:vAlign w:val="center"/></w:tcPr><w:p wsp:rsidR="004F52FC" wsp:rsidRPr="00724010" wsp:rsidRDefault="0078435B"><w:pPr><w:pStyle w:val="SurveyXactClosedHorizontalChoice"/></w:pPr><w:r wsp:rsidRPr="00724010"><w:t>(4) </w:t></w:r><w:r wsp:rsidRPr="00724010"><w:rPr><w:rStyle w:val="SurveyXactClosedCheckbox"/></w:rPr><w:sym w:font="Wingdings" w:char="F071"/></w:r></w:p></w:tc><w:tc><w:tcPr><w:tcW w:w="838" w:type="dxa"/><w:shd w:val="clear" w:color="auto" w:fill="auto"/><w:tcMar><w:top w:w="57" w:type="dxa"/><w:bottom w:w="57" w:type="dxa"/></w:tcMar><w:vAlign w:val="center"/></w:tcPr><w:p wsp:rsidR="004F52FC" wsp:rsidRPr="00724010" wsp:rsidRDefault="0078435B"><w:pPr><w:pStyle w:val="SurveyXactClosedHorizontalChoice"/></w:pPr><w:r wsp:rsidRPr="00724010"><w:t>(5) </w:t></w:r><w:r wsp:rsidRPr="00724010"><w:rPr><w:rStyle w:val="SurveyXactClosedCheckbox"/></w:rPr><w:sym w:font="Wingdings" w:char="F071"/></w:r></w:p></w:tc><w:tc><w:tcPr><w:tcW w:w="838" w:type="dxa"/><w:shd w:val="clear" w:color="auto" w:fill="auto"/><w:tcMar><w:top w:w="57" w:type="dxa"/><w:bottom w:w="57" w:type="dxa"/></w:tcMar><w:vAlign w:val="center"/></w:tcPr><w:p wsp:rsidR="004F52FC" wsp:rsidRPr="00724010" wsp:rsidRDefault="0078435B"><w:pPr><w:pStyle w:val="SurveyXactClosedHorizontalChoice"/></w:pPr><w:r wsp:rsidRPr="00724010"><w:t>(6) </w:t></w:r><w:r wsp:rsidRPr="00724010"><w:rPr><w:rStyle w:val="SurveyXactClosedCheckbox"/></w:rPr><w:sym w:font="Wingdings" w:char="F071"/></w:r></w:p></w:tc><w:tc><w:tcPr><w:tcW w:w="838" w:type="dxa"/><w:shd w:val="clear" w:color="auto" w:fill="auto"/><w:tcMar><w:top w:w="57" w:type="dxa"/><w:bottom w:w="57" w:type="dxa"/></w:tcMar><w:vAlign w:val="center"/></w:tcPr><w:p wsp:rsidR="004F52FC" wsp:rsidRPr="00724010" wsp:rsidRDefault="0078435B"><w:pPr><w:pStyle w:val="SurveyXactClosedHorizontalChoice"/></w:pPr><w:r wsp:rsidRPr="00724010"><w:t>(7) </w:t></w:r><w:r wsp:rsidRPr="00724010"><w:rPr><w:rStyle w:val="SurveyXactClosedCheckbox"/></w:rPr><w:sym w:font="Wingdings" w:char="F071"/></w:r></w:p></w:tc></w:tr><w:tr wsp:rsidR="0078435B" wsp:rsidRPr="00724010" wsp:rsidTr="0078435B"><w:tc><w:tcPr><w:tcW w:w="2933" w:type="dxa"/><w:shd w:val="clear" w:color="auto" w:fill="auto"/><w:tcMar><w:top w:w="57" w:type="dxa"/><w:bottom w:w="57" w:type="dxa"/></w:tcMar><w:vAlign w:val="center"/></w:tcPr><w:p wsp:rsidR="004F52FC" wsp:rsidRPr="00724010" wsp:rsidRDefault="00A716F8"><w:pPr><w:pStyle w:val="SurveyXactBatteryQuestionLine"/><w:rPr><w:lang w:val="EN-US"/></w:rPr></w:pPr><w:r wsp:rsidRPr="00724010"><w:rPr><w:lang w:val="EN-US"/></w:rPr><w:t>It would not promote my career options in the specialty as much as if I taught something clinical</w:t></w:r></w:p></w:tc><w:tc><w:tcPr><w:tcW w:w="838" w:type="dxa"/><w:shd w:val="clear" w:color="auto" w:fill="auto"/><w:tcMar><w:top w:w="57" w:type="dxa"/><w:bottom w:w="57" w:type="dxa"/></w:tcMar><w:vAlign w:val="center"/></w:tcPr><w:p wsp:rsidR="004F52FC" wsp:rsidRPr="00724010" wsp:rsidRDefault="0078435B"><w:pPr><w:pStyle w:val="SurveyXactClosedHorizontalChoice"/></w:pPr><w:r wsp:rsidRPr="00724010"><w:t>(1) </w:t></w:r><w:r wsp:rsidRPr="00724010"><w:rPr><w:rStyle w:val="SurveyXactClosedCheckbox"/></w:rPr><w:sym w:font="Wingdings" w:char="F071"/></w:r></w:p></w:tc><w:tc><w:tcPr><w:tcW w:w="838" w:type="dxa"/><w:shd w:val="clear" w:color="auto" w:fill="auto"/><w:tcMar><w:top w:w="57" w:type="dxa"/><w:bottom w:w="57" w:type="dxa"/></w:tcMar><w:vAlign w:val="center"/></w:tcPr><w:p wsp:rsidR="004F52FC" wsp:rsidRPr="00724010" wsp:rsidRDefault="0078435B"><w:pPr><w:pStyle w:val="SurveyXactClosedHorizontalChoice"/></w:pPr><w:r wsp:rsidRPr="00724010"><w:t>(2) </w:t></w:r><w:r wsp:rsidRPr="00724010"><w:rPr><w:rStyle w:val="SurveyXactClosedCheckbox"/></w:rPr><w:sym w:font="Wingdings" w:char="F071"/></w:r></w:p></w:tc><w:tc><w:tcPr><w:tcW w:w="838" w:type="dxa"/><w:shd w:val="clear" w:color="auto" w:fill="auto"/><w:tcMar><w:top w:w="57" w:type="dxa"/><w:bottom w:w="57" w:type="dxa"/></w:tcMar><w:vAlign w:val="center"/></w:tcPr><w:p wsp:rsidR="004F52FC" wsp:rsidRPr="00724010" wsp:rsidRDefault="0078435B"><w:pPr><w:pStyle w:val="SurveyXactClosedHorizontalChoice"/></w:pPr><w:r wsp:rsidRPr="00724010"><w:t>(3) </w:t></w:r><w:r wsp:rsidRPr="00724010"><w:rPr><w:rStyle w:val="SurveyXactClosedCheckbox"/></w:rPr><w:sym w:font="Wingdings" w:char="F071"/></w:r></w:p></w:tc><w:tc><w:tcPr><w:tcW w:w="838" w:type="dxa"/><w:shd w:val="clear" w:color="auto" w:fill="auto"/><w:tcMar><w:top w:w="57" w:type="dxa"/><w:bottom w:w="57" w:type="dxa"/></w:tcMar><w:vAlign w:val="center"/></w:tcPr><w:p wsp:rsidR="004F52FC" wsp:rsidRPr="00724010" wsp:rsidRDefault="0078435B"><w:pPr><w:pStyle w:val="SurveyXactClosedHorizontalChoice"/></w:pPr><w:r wsp:rsidRPr="00724010"><w:t>(4) </w:t></w:r><w:r wsp:rsidRPr="00724010"><w:rPr><w:rStyle w:val="SurveyXactClosedCheckbox"/></w:rPr><w:sym w:font="Wingdings" w:char="F071"/></w:r></w:p></w:tc><w:tc><w:tcPr><w:tcW w:w="838" w:type="dxa"/><w:shd w:val="clear" w:color="auto" w:fill="auto"/><w:tcMar><w:top w:w="57" w:type="dxa"/><w:bottom w:w="57" w:type="dxa"/></w:tcMar><w:vAlign w:val="center"/></w:tcPr><w:p wsp:rsidR="004F52FC" wsp:rsidRPr="00724010" wsp:rsidRDefault="0078435B"><w:pPr><w:pStyle w:val="SurveyXactClosedHorizontalChoice"/></w:pPr><w:r wsp:rsidRPr="00724010"><w:t>(5) </w:t></w:r><w:r wsp:rsidRPr="00724010"><w:rPr><w:rStyle w:val="SurveyXactClosedCheckbox"/></w:rPr><w:sym w:font="Wingdings" w:char="F071"/></w:r></w:p></w:tc><w:tc><w:tcPr><w:tcW w:w="838" w:type="dxa"/><w:shd w:val="clear" w:color="auto" w:fill="auto"/><w:tcMar><w:top w:w="57" w:type="dxa"/><w:bottom w:w="57" w:type="dxa"/></w:tcMar><w:vAlign w:val="center"/></w:tcPr><w:p wsp:rsidR="004F52FC" wsp:rsidRPr="00724010" wsp:rsidRDefault="0078435B"><w:pPr><w:pStyle w:val="SurveyXactClosedHorizontalChoice"/></w:pPr><w:r wsp:rsidRPr="00724010"><w:t>(6) </w:t></w:r><w:r wsp:rsidRPr="00724010"><w:rPr><w:rStyle w:val="SurveyXactClosedCheckbox"/></w:rPr><w:sym w:font="Wingdings" w:char="F071"/></w:r></w:p></w:tc><w:tc><w:tcPr><w:tcW w:w="838" w:type="dxa"/><w:shd w:val="clear" w:color="auto" w:fill="auto"/><w:tcMar><w:top w:w="57" w:type="dxa"/><w:bottom w:w="57" w:type="dxa"/></w:tcMar><w:vAlign w:val="center"/></w:tcPr><w:p wsp:rsidR="004F52FC" wsp:rsidRPr="00724010" wsp:rsidRDefault="0078435B"><w:pPr><w:pStyle w:val="SurveyXactClosedHorizontalChoice"/></w:pPr><w:r wsp:rsidRPr="00724010"><w:t>(7) </w:t></w:r><w:r wsp:rsidRPr="00724010"><w:rPr><w:rStyle w:val="SurveyXactClosedCheckbox"/></w:rPr><w:sym w:font="Wingdings" w:char="F071"/></w:r></w:p></w:tc></w:tr><w:tr wsp:rsidR="0078435B" wsp:rsidRPr="00724010" wsp:rsidTr="0078435B"><w:tc><w:tcPr><w:tcW w:w="2933" w:type="dxa"/><w:shd w:val="clear" w:color="auto" w:fill="auto"/><w:tcMar><w:top w:w="57" w:type="dxa"/><w:bottom w:w="57" w:type="dxa"/></w:tcMar><w:vAlign w:val="center"/></w:tcPr><w:p wsp:rsidR="004F52FC" wsp:rsidRPr="006645CC" wsp:rsidRDefault="00ED2776" wsp:rsidP="001615A3"><w:pPr><w:pStyle w:val="SurveyXactBatteryQuestionLine"/><w:rPr><w:lang w:val="EN-US"/></w:rPr></w:pPr><w:r wsp:rsidRPr="006645CC"><w:rPr><w:lang w:val="EN-US"/></w:rPr><w:t>As a young doctor</w:t></w:r><w:r wsp:rsidR="00D340F9" wsp:rsidRPr="006645CC"><w:rPr><w:lang w:val="EN-US"/></w:rPr><w:t>,</w:t></w:r><w:r wsp:rsidRPr="006645CC"><w:rPr><w:lang w:val="EN-US"/></w:rPr><w:t> I experienced </w:t></w:r><w:r wsp:rsidR="001615A3" wsp:rsidRPr="006645CC"><w:rPr><w:lang w:val="EN-US"/></w:rPr><w:t>that it was a difficult subject to teach to older colleagues</w:t></w:r><w:r wsp:rsidR="0078435B" wsp:rsidRPr="006645CC"><w:rPr><w:lang w:val="EN-US"/></w:rPr><w:t> </w:t></w:r></w:p></w:tc><w:tc><w:tcPr><w:tcW w:w="838" w:type="dxa"/><w:shd w:val="clear" w:color="auto" w:fill="auto"/><w:tcMar><w:top w:w="57" w:type="dxa"/><w:bottom w:w="57" w:type="dxa"/></w:tcMar><w:vAlign w:val="center"/></w:tcPr><w:p wsp:rsidR="004F52FC" wsp:rsidRPr="00724010" wsp:rsidRDefault="0078435B"><w:pPr><w:pStyle w:val="SurveyXactClosedHorizontalChoice"/></w:pPr><w:r wsp:rsidRPr="00724010"><w:t>(1) </w:t></w:r><w:r wsp:rsidRPr="00724010"><w:rPr><w:rStyle w:val="SurveyXactClosedCheckbox"/></w:rPr><w:sym w:font="Wingdings" w:char="F071"/></w:r></w:p></w:tc><w:tc><w:tcPr><w:tcW w:w="838" w:type="dxa"/><w:shd w:val="clear" w:color="auto" w:fill="auto"/><w:tcMar><w:top w:w="57" w:type="dxa"/><w:bottom w:w="57" w:type="dxa"/></w:tcMar><w:vAlign w:val="center"/></w:tcPr><w:p wsp:rsidR="004F52FC" wsp:rsidRPr="00724010" wsp:rsidRDefault="0078435B"><w:pPr><w:pStyle w:val="SurveyXactClosedHorizontalChoice"/></w:pPr><w:r wsp:rsidRPr="00724010"><w:t>(2) </w:t></w:r><w:r wsp:rsidRPr="00724010"><w:rPr><w:rStyle w:val="SurveyXactClosedCheckbox"/></w:rPr><w:sym w:font="Wingdings" w:char="F071"/></w:r></w:p></w:tc><w:tc><w:tcPr><w:tcW w:w="838" w:type="dxa"/><w:shd w:val="clear" w:color="auto" w:fill="auto"/><w:tcMar><w:top w:w="57" w:type="dxa"/><w:bottom w:w="57" w:type="dxa"/></w:tcMar><w:vAlign w:val="center"/></w:tcPr><w:p wsp:rsidR="004F52FC" wsp:rsidRPr="00724010" wsp:rsidRDefault="0078435B"><w:pPr><w:pStyle w:val="SurveyXactClosedHorizontalChoice"/></w:pPr><w:r wsp:rsidRPr="00724010"><w:t>(3) </w:t></w:r><w:r wsp:rsidRPr="00724010"><w:rPr><w:rStyle w:val="SurveyXactClosedCheckbox"/></w:rPr><w:sym w:font="Wingdings" w:char="F071"/></w:r></w:p></w:tc><w:tc><w:tcPr><w:tcW w:w="838" w:type="dxa"/><w:shd w:val="clear" w:color="auto" w:fill="auto"/><w:tcMar><w:top w:w="57" w:type="dxa"/><w:bottom w:w="57" w:type="dxa"/></w:tcMar><w:vAlign w:val="center"/></w:tcPr><w:p wsp:rsidR="004F52FC" wsp:rsidRPr="00724010" wsp:rsidRDefault="0078435B"><w:pPr><w:pStyle w:val="SurveyXactClosedHorizontalChoice"/></w:pPr><w:r wsp:rsidRPr="00724010"><w:t>(4) </w:t></w:r><w:r wsp:rsidRPr="00724010"><w:rPr><w:rStyle w:val="SurveyXactClosedCheckbox"/></w:rPr><w:sym w:font="Wingdings" w:char="F071"/></w:r></w:p></w:tc><w:tc><w:tcPr><w:tcW w:w="838" w:type="dxa"/><w:shd w:val="clear" w:color="auto" w:fill="auto"/><w:tcMar><w:top w:w="57" w:type="dxa"/><w:bottom w:w="57" w:type="dxa"/></w:tcMar><w:vAlign w:val="center"/></w:tcPr><w:p wsp:rsidR="004F52FC" wsp:rsidRPr="00724010" wsp:rsidRDefault="0078435B"><w:pPr><w:pStyle w:val="SurveyXactClosedHorizontalChoice"/></w:pPr><w:r wsp:rsidRPr="00724010"><w:t>(5) </w:t></w:r><w:r wsp:rsidRPr="00724010"><w:rPr><w:rStyle w:val="SurveyXactClosedCheckbox"/></w:rPr><w:sym w:font="Wingdings" w:char="F071"/></w:r></w:p></w:tc><w:tc><w:tcPr><w:tcW w:w="838" w:type="dxa"/><w:shd w:val="clear" w:color="auto" w:fill="auto"/><w:tcMar><w:top w:w="57" w:type="dxa"/><w:bottom w:w="57" w:type="dxa"/></w:tcMar><w:vAlign w:val="center"/></w:tcPr><w:p wsp:rsidR="004F52FC" wsp:rsidRPr="00724010" wsp:rsidRDefault="0078435B"><w:pPr><w:pStyle w:val="SurveyXactClosedHorizontalChoice"/></w:pPr><w:r wsp:rsidRPr="00724010"><w:t>(6) </w:t></w:r><w:r wsp:rsidRPr="00724010"><w:rPr><w:rStyle w:val="SurveyXactClosedCheckbox"/></w:rPr><w:sym w:font="Wingdings" w:char="F071"/></w:r></w:p></w:tc><w:tc><w:tcPr><w:tcW w:w="838" w:type="dxa"/><w:shd w:val="clear" w:color="auto" w:fill="auto"/><w:tcMar><w:top w:w="57" w:type="dxa"/><w:bottom w:w="57" w:type="dxa"/></w:tcMar><w:vAlign w:val="center"/></w:tcPr><w:p wsp:rsidR="004F52FC" wsp:rsidRPr="00724010" wsp:rsidRDefault="0078435B"><w:pPr><w:pStyle w:val="SurveyXactClosedHorizontalChoice"/></w:pPr><w:r wsp:rsidRPr="00724010"><w:t>(7) </w:t></w:r><w:r wsp:rsidRPr="00724010"><w:rPr><w:rStyle w:val="SurveyXactClosedCheckbox"/></w:rPr><w:sym w:font="Wingdings" w:char="F071"/></w:r></w:p></w:tc></w:tr><w:tr wsp:rsidR="0078435B" wsp:rsidRPr="00724010" wsp:rsidTr="0078435B"><w:tc><w:tcPr><w:tcW w:w="2933" w:type="dxa"/><w:shd w:val="clear" w:color="auto" w:fill="auto"/><w:tcMar><w:top w:w="57" w:type="dxa"/><w:bottom w:w="57" w:type="dxa"/></w:tcMar><w:vAlign w:val="center"/></w:tcPr><w:p wsp:rsidR="004F52FC" wsp:rsidRPr="00724010" wsp:rsidRDefault="001615A3" wsp:rsidP="00870411"><w:pPr><w:pStyle w:val="SurveyXactBatteryQuestionLine"/><w:rPr><w:lang w:val="EN-US"/></w:rPr></w:pPr><w:r wsp:rsidRPr="00724010"><w:rPr><w:lang w:val="EN-US"/></w:rPr><w:t>There </w:t></w:r><w:r wsp:rsidR="00870411" wsp:rsidRPr="00724010"><w:rPr><w:lang w:val="EN-US"/></w:rPr><w:t>were</w:t></w:r><w:r wsp:rsidRPr="00724010"><w:rPr><w:lang w:val="EN-US"/></w:rPr><w:t> too many </w:t></w:r><w:r wsp:rsidR="00EB5AB9" wsp:rsidRPr="00724010"><w:rPr><w:lang w:val="EN-US"/></w:rPr><w:t>other </w:t></w:r><w:r wsp:rsidRPr="00724010"><w:rPr><w:lang w:val="EN-US"/></w:rPr><w:t>relevant clinical issues to teach first</w:t></w:r></w:p></w:tc><w:tc><w:tcPr><w:tcW w:w="838" w:type="dxa"/><w:shd w:val="clear" w:color="auto" w:fill="auto"/><w:tcMar><w:top w:w="57" w:type="dxa"/><w:bottom w:w="57" w:type="dxa"/></w:tcMar><w:vAlign w:val="center"/></w:tcPr><w:p wsp:rsidR="004F52FC" wsp:rsidRPr="00724010" wsp:rsidRDefault="0078435B"><w:pPr><w:pStyle w:val="SurveyXactClosedHorizontalChoice"/></w:pPr><w:r wsp:rsidRPr="00724010"><w:t>(1) </w:t></w:r><w:r wsp:rsidRPr="00724010"><w:rPr><w:rStyle w:val="SurveyXactClosedCheckbox"/></w:rPr><w:sym w:font="Wingdings" w:char="F071"/></w:r></w:p></w:tc><w:tc><w:tcPr><w:tcW w:w="838" w:type="dxa"/><w:shd w:val="clear" w:color="auto" w:fill="auto"/><w:tcMar><w:top w:w="57" w:type="dxa"/><w:bottom w:w="57" w:type="dxa"/></w:tcMar><w:vAlign w:val="center"/></w:tcPr><w:p wsp:rsidR="004F52FC" wsp:rsidRPr="00724010" wsp:rsidRDefault="0078435B"><w:pPr><w:pStyle w:val="SurveyXactClosedHorizontalChoice"/></w:pPr><w:r wsp:rsidRPr="00724010"><w:t>(2) </w:t></w:r><w:r wsp:rsidRPr="00724010"><w:rPr><w:rStyle w:val="SurveyXactClosedCheckbox"/></w:rPr><w:sym w:font="Wingdings" w:char="F071"/></w:r></w:p></w:tc><w:tc><w:tcPr><w:tcW w:w="838" w:type="dxa"/><w:shd w:val="clear" w:color="auto" w:fill="auto"/><w:tcMar><w:top w:w="57" w:type="dxa"/><w:bottom w:w="57" w:type="dxa"/></w:tcMar><w:vAlign w:val="center"/></w:tcPr><w:p wsp:rsidR="004F52FC" wsp:rsidRPr="00724010" wsp:rsidRDefault="0078435B"><w:pPr><w:pStyle w:val="SurveyXactClosedHorizontalChoice"/></w:pPr><w:r wsp:rsidRPr="00724010"><w:t>(3) </w:t></w:r><w:r wsp:rsidRPr="00724010"><w:rPr><w:rStyle w:val="SurveyXactClosedCheckbox"/></w:rPr><w:sym w:font="Wingdings" w:char="F071"/></w:r></w:p></w:tc><w:tc><w:tcPr><w:tcW w:w="838" w:type="dxa"/><w:shd w:val="clear" w:color="auto" w:fill="auto"/><w:tcMar><w:top w:w="57" w:type="dxa"/><w:bottom w:w="57" w:type="dxa"/></w:tcMar><w:vAlign w:val="center"/></w:tcPr><w:p wsp:rsidR="004F52FC" wsp:rsidRPr="00724010" wsp:rsidRDefault="0078435B"><w:pPr><w:pStyle w:val="SurveyXactClosedHorizontalChoice"/></w:pPr><w:r wsp:rsidRPr="00724010"><w:t>(4) </w:t></w:r><w:r wsp:rsidRPr="00724010"><w:rPr><w:rStyle w:val="SurveyXactClosedCheckbox"/></w:rPr><w:sym w:font="Wingdings" w:char="F071"/></w:r></w:p></w:tc><w:tc><w:tcPr><w:tcW w:w="838" w:type="dxa"/><w:shd w:val="clear" w:color="auto" w:fill="auto"/><w:tcMar><w:top w:w="57" w:type="dxa"/><w:bottom w:w="57" w:type="dxa"/></w:tcMar><w:vAlign w:val="center"/></w:tcPr><w:p wsp:rsidR="004F52FC" wsp:rsidRPr="00724010" wsp:rsidRDefault="0078435B"><w:pPr><w:pStyle w:val="SurveyXactClosedHorizontalChoice"/></w:pPr><w:r wsp:rsidRPr="00724010"><w:t>(5) </w:t></w:r><w:r wsp:rsidRPr="00724010"><w:rPr><w:rStyle w:val="SurveyXactClosedCheckbox"/></w:rPr><w:sym w:font="Wingdings" w:char="F071"/></w:r></w:p></w:tc><w:tc><w:tcPr><w:tcW w:w="838" w:type="dxa"/><w:shd w:val="clear" w:color="auto" w:fill="auto"/><w:tcMar><w:top w:w="57" w:type="dxa"/><w:bottom w:w="57" w:type="dxa"/></w:tcMar><w:vAlign w:val="center"/></w:tcPr><w:p wsp:rsidR="004F52FC" wsp:rsidRPr="00724010" wsp:rsidRDefault="0078435B"><w:pPr><w:pStyle w:val="SurveyXactClosedHorizontalChoice"/></w:pPr><w:r wsp:rsidRPr="00724010"><w:t>(6) </w:t></w:r><w:r wsp:rsidRPr="00724010"><w:rPr><w:rStyle w:val="SurveyXactClosedCheckbox"/></w:rPr><w:sym w:font="Wingdings" w:char="F071"/></w:r></w:p></w:tc><w:tc><w:tcPr><w:tcW w:w="838" w:type="dxa"/><w:shd w:val="clear" w:color="auto" w:fill="auto"/><w:tcMar><w:top w:w="57" w:type="dxa"/><w:bottom w:w="57" w:type="dxa"/></w:tcMar><w:vAlign w:val="center"/></w:tcPr><w:p wsp:rsidR="004F52FC" wsp:rsidRPr="00724010" wsp:rsidRDefault="0078435B"><w:pPr><w:pStyle w:val="SurveyXactClosedHorizontalChoice"/></w:pPr><w:r wsp:rsidRPr="00724010"><w:t>(7) </w:t></w:r><w:r wsp:rsidRPr="00724010"><w:rPr><w:rStyle w:val="SurveyXactClosedCheckbox"/></w:rPr><w:sym w:font="Wingdings" w:char="F071"/></w:r></w:p></w:tc></w:tr></w:tbl><w:p wsp:rsidR="00774A5E" wsp:rsidRPr="00724010" wsp:rsidRDefault="0078435B" wsp:rsidP="00ED2776"><w:pPr><w:rPr><w:b/></w:rPr></w:pPr><w:r wsp:rsidRPr="00724010"><w:rPr><w:highlight w:val="yellow"/></w:rPr><w:br/></w:r></w:p><w:p wsp:rsidR="004F52FC" wsp:rsidRPr="00724010" wsp:rsidRDefault="001615A3" wsp:rsidP="00ED2776"><w:pPr><w:rPr><w:b/></w:rPr></w:pPr><w:proofErr w:type="spellStart"/><w:r wsp:rsidRPr="00724010"><w:rPr><w:b/></w:rPr><w:t>Why</w:t></w:r><w:proofErr w:type="spellEnd"/><w:r wsp:rsidRPr="00724010"><w:rPr><w:b/></w:rPr><w:t> not?</w:t></w:r></w:p><w:p wsp:rsidR="00774A5E" wsp:rsidRPr="00724010" wsp:rsidRDefault="00774A5E" wsp:rsidP="00ED2776"><w:pPr><w:rPr><w:b/><w:highlight w:val="yellow"/></w:rPr></w:pPr></w:p></wx:sub-section><wx:sub-section><w:p wsp:rsidR="00ED2776" wsp:rsidRPr="00724010" wsp:rsidRDefault="00ED2776" wsp:rsidP="007370BF"><w:pPr><w:pStyle w:val="SurveyXactQuestionTitle"/><w:rPr><w:lang w:val="EN-US"/></w:rPr></w:pPr><w:r wsp:rsidRPr="00724010"><w:rPr><w:lang w:val="EN-US"/></w:rPr><w:t>To </w:t></w:r><w:r wsp:rsidR="009345EA" wsp:rsidRPr="00724010"><w:rPr><w:lang w:val="EN-US"/></w:rPr><w:t>what </w:t></w:r><w:r wsp:rsidRPr="00724010"><w:rPr><w:lang w:val="EN-US"/></w:rPr><w:t>degree did you feel th</w:t></w:r><w:r wsp:rsidR="00EB5AB9" wsp:rsidRPr="00724010"><w:rPr><w:lang w:val="EN-US"/></w:rPr><w:t>e </w:t></w:r><w:proofErr w:type="gramStart"/><w:r wsp:rsidR="00EB5AB9" wsp:rsidRPr="00724010"><w:rPr><w:lang w:val="EN-US"/></w:rPr><w:t>following</w:t></w:r><w:r wsp:rsidR="009345EA" wsp:rsidRPr="00724010"><w:rPr><w:lang w:val="EN-US"/></w:rPr><w:t>?</w:t></w:r><w:r wsp:rsidRPr="00724010"><w:rPr><w:lang w:val="EN-US"/></w:rPr><w:t>:</w:t></w:r><w:proofErr w:type="gramEnd"/></w:p><w:p wsp:rsidR="00ED2776" wsp:rsidRPr="006645CC" wsp:rsidRDefault="00ED2776" wsp:rsidP="00ED2776"><w:pPr><w:rPr><w:lang w:val="EN-US"/></w:rPr></w:pPr><w:r wsp:rsidRPr="006645CC"><w:rPr><w:b/><w:lang w:val="EN-US"/></w:rPr><w:t>Please rank the following on a scale of 1 to 7 with 1 being ‘to a poor extent’ and 7 being ‘to a great extent’.</w:t></w:r></w:p><w:tbl><w:tblPr><w:tblpPr w:leftFromText="141" w:rightFromText="141" w:vertAnchor="text" w:tblpY="1"/><w:tblOverlap w:val="Never"/><w:tblW w:w="0" w:type="auto"/><w:tblLayout w:type="Fixed"/><w:tblCellMar><w:left w:w="0" w:type="dxa"/><w:right w:w="0" w:type="dxa"/></w:tblCellMar><w:tblLook w:val="01E0"/></w:tblPr><w:tblGrid><w:gridCol w:w="2933"/><w:gridCol w:w="838"/><w:gridCol w:w="838"/><w:gridCol w:w="838"/><w:gridCol w:w="838"/><w:gridCol w:w="838"/><w:gridCol w:w="838"/><w:gridCol w:w="838"/></w:tblGrid><w:tr wsp:rsidR="00ED2776" wsp:rsidRPr="00724010" wsp:rsidTr="00D5429E"><w:trPr><w:tblHeader/></w:trPr><w:tc><w:tcPr><w:tcW w:w="2933" w:type="dxa"/><w:shd w:val="clear" w:color="auto" w:fill="auto"/><w:tcMar><w:top w:w="57" w:type="dxa"/><w:bottom w:w="57" w:type="dxa"/></w:tcMar><w:vAlign w:val="center"/></w:tcPr><w:p wsp:rsidR="00ED2776" wsp:rsidRPr="006645CC" wsp:rsidRDefault="00ED2776" wsp:rsidP="00D5429E"><w:pPr><w:rPr><w:highlight w:val="yellow"/><w:lang w:val="EN-US"/></w:rPr></w:pPr></w:p></w:tc><w:tc><w:tcPr><w:tcW w:w="838" w:type="dxa"/><w:shd w:val="clear" w:color="auto" w:fill="auto"/><w:tcMar><w:top w:w="57" w:type="dxa"/><w:bottom w:w="57" w:type="dxa"/></w:tcMar><w:vAlign w:val="center"/></w:tcPr><w:p wsp:rsidR="00ED2776" wsp:rsidRPr="00724010" wsp:rsidRDefault="00ED2776" wsp:rsidP="00D5429E"><w:pPr><w:pStyle w:val="SurveyXactHorizontalChoiceHeading"/></w:pPr><w:r wsp:rsidRPr="00724010"><w:t>To a </w:t></w:r><w:proofErr w:type="spellStart"/><w:r wsp:rsidRPr="00724010"><w:t>poor</w:t></w:r><w:proofErr w:type="spellEnd"/><w:r wsp:rsidRPr="00724010"><w:t> </w:t></w:r><w:proofErr w:type="spellStart"/><w:r wsp:rsidRPr="00724010"><w:t>extent</w:t></w:r><w:proofErr w:type="spellEnd"/><w:r wsp:rsidRPr="00724010"><w:br/><w:t>1</w:t></w:r></w:p></w:tc><w:tc><w:tcPr><w:tcW w:w="838" w:type="dxa"/><w:shd w:val="clear" w:color="auto" w:fill="auto"/><w:tcMar><w:top w:w="57" w:type="dxa"/><w:bottom w:w="57" w:type="dxa"/></w:tcMar><w:vAlign w:val="center"/></w:tcPr><w:p wsp:rsidR="00ED2776" wsp:rsidRPr="00724010" wsp:rsidRDefault="00ED2776" wsp:rsidP="00D5429E"><w:pPr><w:pStyle w:val="SurveyXactHorizontalChoiceHeading"/></w:pPr><w:r wsp:rsidRPr="00724010"><w:br/><w:t>2</w:t></w:r></w:p></w:tc><w:tc><w:tcPr><w:tcW w:w="838" w:type="dxa"/><w:shd w:val="clear" w:color="auto" w:fill="auto"/><w:tcMar><w:top w:w="57" w:type="dxa"/><w:bottom w:w="57" w:type="dxa"/></w:tcMar><w:vAlign w:val="center"/></w:tcPr><w:p wsp:rsidR="00ED2776" wsp:rsidRPr="00724010" wsp:rsidRDefault="00ED2776" wsp:rsidP="00D5429E"><w:pPr><w:pStyle w:val="SurveyXactHorizontalChoiceHeading"/></w:pPr><w:r wsp:rsidRPr="00724010"><w:br/><w:t>3</w:t></w:r></w:p></w:tc><w:tc><w:tcPr><w:tcW w:w="838" w:type="dxa"/><w:shd w:val="clear" w:color="auto" w:fill="auto"/><w:tcMar><w:top w:w="57" w:type="dxa"/><w:bottom w:w="57" w:type="dxa"/></w:tcMar><w:vAlign w:val="center"/></w:tcPr><w:p wsp:rsidR="00ED2776" wsp:rsidRPr="00724010" wsp:rsidRDefault="00ED2776" wsp:rsidP="00D5429E"><w:pPr><w:pStyle w:val="SurveyXactHorizontalChoiceHeading"/></w:pPr><w:r wsp:rsidRPr="00724010"><w:br/><w:t>4</w:t></w:r></w:p></w:tc><w:tc><w:tcPr><w:tcW w:w="838" w:type="dxa"/><w:shd w:val="clear" w:color="auto" w:fill="auto"/><w:tcMar><w:top w:w="57" w:type="dxa"/><w:bottom w:w="57" w:type="dxa"/></w:tcMar><w:vAlign w:val="center"/></w:tcPr><w:p wsp:rsidR="00ED2776" wsp:rsidRPr="00724010" wsp:rsidRDefault="00ED2776" wsp:rsidP="00D5429E"><w:pPr><w:pStyle w:val="SurveyXactHorizontalChoiceHeading"/></w:pPr><w:r wsp:rsidRPr="00724010"><w:br/><w:t>5</w:t></w:r></w:p></w:tc><w:tc><w:tcPr><w:tcW w:w="838" w:type="dxa"/><w:shd w:val="clear" w:color="auto" w:fill="auto"/><w:tcMar><w:top w:w="57" w:type="dxa"/><w:bottom w:w="57" w:type="dxa"/></w:tcMar><w:vAlign w:val="center"/></w:tcPr><w:p wsp:rsidR="00ED2776" wsp:rsidRPr="00724010" wsp:rsidRDefault="00ED2776" wsp:rsidP="00D5429E"><w:pPr><w:pStyle w:val="SurveyXactHorizontalChoiceHeading"/></w:pPr><w:r wsp:rsidRPr="00724010"><w:br/><w:t>6</w:t></w:r></w:p></w:tc><w:tc><w:tcPr><w:tcW w:w="838" w:type="dxa"/><w:shd w:val="clear" w:color="auto" w:fill="auto"/><w:tcMar><w:top w:w="57" w:type="dxa"/><w:bottom w:w="57" w:type="dxa"/></w:tcMar><w:vAlign w:val="center"/></w:tcPr><w:p wsp:rsidR="00ED2776" wsp:rsidRPr="00724010" wsp:rsidRDefault="00ED2776" wsp:rsidP="00D5429E"><w:pPr><w:pStyle w:val="SurveyXactHorizontalChoiceHeading"/></w:pPr><w:r wsp:rsidRPr="00724010"><w:t>To a </w:t></w:r><w:proofErr w:type="spellStart"/><w:r wsp:rsidRPr="00724010"><w:t>great</w:t></w:r><w:proofErr w:type="spellEnd"/><w:r wsp:rsidRPr="00724010"><w:t> </w:t></w:r><w:proofErr w:type="spellStart"/><w:r wsp:rsidRPr="00724010"><w:t>extent</w:t></w:r><w:proofErr w:type="spellEnd"/><w:r wsp:rsidRPr="00724010"><w:br/><w:t>7</w:t></w:r></w:p></w:tc></w:tr><w:tr wsp:rsidR="00ED2776" wsp:rsidRPr="00724010" wsp:rsidTr="00D5429E"><w:tc><w:tcPr><w:tcW w:w="2933" w:type="dxa"/><w:shd w:val="clear" w:color="auto" w:fill="auto"/><w:tcMar><w:top w:w="57" w:type="dxa"/><w:bottom w:w="57" w:type="dxa"/></w:tcMar><w:vAlign w:val="center"/></w:tcPr><w:p wsp:rsidR="00ED2776" wsp:rsidRPr="006645CC" wsp:rsidRDefault="00ED2776" wsp:rsidP="00D5429E"><w:pPr><w:pStyle w:val="SurveyXactBatteryQuestionLine"/><w:rPr><w:lang w:val="EN-US"/></w:rPr></w:pPr><w:r wsp:rsidRPr="006645CC"><w:rPr><w:lang w:val="EN-US"/></w:rPr><w:t>I was unsure </w:t></w:r><w:r wsp:rsidR="00300BE9" wsp:rsidRPr="006645CC"><w:rPr><w:lang w:val="EN-US"/></w:rPr><w:t>of </w:t></w:r><w:r wsp:rsidRPr="006645CC"><w:rPr><w:lang w:val="EN-US"/></w:rPr><w:t>how it would go down with my colleagues </w:t></w:r></w:p></w:tc><w:tc><w:tcPr><w:tcW w:w="838" w:type="dxa"/><w:shd w:val="clear" w:color="auto" w:fill="auto"/><w:tcMar><w:top w:w="57" w:type="dxa"/><w:bottom w:w="57" w:type="dxa"/></w:tcMar><w:vAlign w:val="center"/></w:tcPr><w:p wsp:rsidR="00ED2776" wsp:rsidRPr="00724010" wsp:rsidRDefault="00ED2776" wsp:rsidP="00D5429E"><w:pPr><w:pStyle w:val="SurveyXactClosedHorizontalChoice"/></w:pPr><w:r wsp:rsidRPr="00724010"><w:t>(1) </w:t></w:r><w:r wsp:rsidRPr="00724010"><w:rPr><w:rStyle w:val="SurveyXactClosedCheckbox"/></w:rPr><w:sym w:font="Wingdings" w:char="F071"/></w:r></w:p></w:tc><w:tc><w:tcPr><w:tcW w:w="838" w:type="dxa"/><w:shd w:val="clear" w:color="auto" w:fill="auto"/><w:tcMar><w:top w:w="57" w:type="dxa"/><w:bottom w:w="57" w:type="dxa"/></w:tcMar><w:vAlign w:val="center"/></w:tcPr><w:p wsp:rsidR="00ED2776" wsp:rsidRPr="00724010" wsp:rsidRDefault="00ED2776" wsp:rsidP="00D5429E"><w:pPr><w:pStyle w:val="SurveyXactClosedHorizontalChoice"/></w:pPr><w:r wsp:rsidRPr="00724010"><w:t>(2) </w:t></w:r><w:r wsp:rsidRPr="00724010"><w:rPr><w:rStyle w:val="SurveyXactClosedCheckbox"/></w:rPr><w:sym w:font="Wingdings" w:char="F071"/></w:r></w:p></w:tc><w:tc><w:tcPr><w:tcW w:w="838" w:type="dxa"/><w:shd w:val="clear" w:color="auto" w:fill="auto"/><w:tcMar><w:top w:w="57" w:type="dxa"/><w:bottom w:w="57" w:type="dxa"/></w:tcMar><w:vAlign w:val="center"/></w:tcPr><w:p wsp:rsidR="00ED2776" wsp:rsidRPr="00724010" wsp:rsidRDefault="00ED2776" wsp:rsidP="00D5429E"><w:pPr><w:pStyle w:val="SurveyXactClosedHorizontalChoice"/></w:pPr><w:r wsp:rsidRPr="00724010"><w:t>(3) </w:t></w:r><w:r wsp:rsidRPr="00724010"><w:rPr><w:rStyle w:val="SurveyXactClosedCheckbox"/></w:rPr><w:sym w:font="Wingdings" w:char="F071"/></w:r></w:p></w:tc><w:tc><w:tcPr><w:tcW w:w="838" w:type="dxa"/><w:shd w:val="clear" w:color="auto" w:fill="auto"/><w:tcMar><w:top w:w="57" w:type="dxa"/><w:bottom w:w="57" w:type="dxa"/></w:tcMar><w:vAlign w:val="center"/></w:tcPr><w:p wsp:rsidR="00ED2776" wsp:rsidRPr="00724010" wsp:rsidRDefault="00ED2776" wsp:rsidP="00D5429E"><w:pPr><w:pStyle w:val="SurveyXactClosedHorizontalChoice"/></w:pPr><w:r wsp:rsidRPr="00724010"><w:t>(4) </w:t></w:r><w:r wsp:rsidRPr="00724010"><w:rPr><w:rStyle w:val="SurveyXactClosedCheckbox"/></w:rPr><w:sym w:font="Wingdings" w:char="F071"/></w:r></w:p></w:tc><w:tc><w:tcPr><w:tcW w:w="838" w:type="dxa"/><w:shd w:val="clear" w:color="auto" w:fill="auto"/><w:tcMar><w:top w:w="57" w:type="dxa"/><w:bottom w:w="57" w:type="dxa"/></w:tcMar><w:vAlign w:val="center"/></w:tcPr><w:p wsp:rsidR="00ED2776" wsp:rsidRPr="00724010" wsp:rsidRDefault="00ED2776" wsp:rsidP="00D5429E"><w:pPr><w:pStyle w:val="SurveyXactClosedHorizontalChoice"/></w:pPr><w:r wsp:rsidRPr="00724010"><w:t>(5) </w:t></w:r><w:r wsp:rsidRPr="00724010"><w:rPr><w:rStyle w:val="SurveyXactClosedCheckbox"/></w:rPr><w:sym w:font="Wingdings" w:char="F071"/></w:r></w:p></w:tc><w:tc><w:tcPr><w:tcW w:w="838" w:type="dxa"/><w:shd w:val="clear" w:color="auto" w:fill="auto"/><w:tcMar><w:top w:w="57" w:type="dxa"/><w:bottom w:w="57" w:type="dxa"/></w:tcMar><w:vAlign w:val="center"/></w:tcPr><w:p wsp:rsidR="00ED2776" wsp:rsidRPr="00724010" wsp:rsidRDefault="00ED2776" wsp:rsidP="00D5429E"><w:pPr><w:pStyle w:val="SurveyXactClosedHorizontalChoice"/></w:pPr><w:r wsp:rsidRPr="00724010"><w:t>(6) </w:t></w:r><w:r wsp:rsidRPr="00724010"><w:rPr><w:rStyle w:val="SurveyXactClosedCheckbox"/></w:rPr><w:sym w:font="Wingdings" w:char="F071"/></w:r></w:p></w:tc><w:tc><w:tcPr><w:tcW w:w="838" w:type="dxa"/><w:shd w:val="clear" w:color="auto" w:fill="auto"/><w:tcMar><w:top w:w="57" w:type="dxa"/><w:bottom w:w="57" w:type="dxa"/></w:tcMar><w:vAlign w:val="center"/></w:tcPr><w:p wsp:rsidR="00ED2776" wsp:rsidRPr="00724010" wsp:rsidRDefault="00ED2776" wsp:rsidP="00D5429E"><w:pPr><w:pStyle w:val="SurveyXactClosedHorizontalChoice"/></w:pPr><w:r wsp:rsidRPr="00724010"><w:t>(7) </w:t></w:r><w:r wsp:rsidRPr="00724010"><w:rPr><w:rStyle w:val="SurveyXactClosedCheckbox"/></w:rPr><w:sym w:font="Wingdings" w:char="F071"/></w:r></w:p></w:tc></w:tr><w:tr wsp:rsidR="00ED2776" wsp:rsidRPr="00724010" wsp:rsidTr="00D5429E"><w:tc><w:tcPr><w:tcW w:w="2933" w:type="dxa"/><w:shd w:val="clear" w:color="auto" w:fill="auto"/><w:tcMar><w:top w:w="57" w:type="dxa"/><w:bottom w:w="57" w:type="dxa"/></w:tcMar><w:vAlign w:val="center"/></w:tcPr><w:p wsp:rsidR="00ED2776" wsp:rsidRPr="00724010" wsp:rsidRDefault="00ED2776" wsp:rsidP="00D5429E"><w:pPr><w:pStyle w:val="SurveyXactBatteryQuestionLine"/><w:rPr><w:lang w:val="EN-US"/></w:rPr></w:pPr><w:r wsp:rsidRPr="00724010"><w:rPr><w:lang w:val="EN-US"/></w:rPr><w:t>I was unsure o</w:t></w:r><w:r wsp:rsidR="00300BE9" wsp:rsidRPr="00724010"><w:rPr><w:lang w:val="EN-US"/></w:rPr><w:t>f</w:t></w:r><w:r wsp:rsidRPr="00724010"><w:rPr><w:lang w:val="EN-US"/></w:rPr><w:t> my teaching skills because it was another target group than medical students</w:t></w:r></w:p></w:tc><w:tc><w:tcPr><w:tcW w:w="838" w:type="dxa"/><w:shd w:val="clear" w:color="auto" w:fill="auto"/><w:tcMar><w:top w:w="57" w:type="dxa"/><w:bottom w:w="57" w:type="dxa"/></w:tcMar><w:vAlign w:val="center"/></w:tcPr><w:p wsp:rsidR="00ED2776" wsp:rsidRPr="00724010" wsp:rsidRDefault="00ED2776" wsp:rsidP="00D5429E"><w:pPr><w:pStyle w:val="SurveyXactClosedHorizontalChoice"/></w:pPr><w:r wsp:rsidRPr="00724010"><w:t>(1) </w:t></w:r><w:r wsp:rsidRPr="00724010"><w:rPr><w:rStyle w:val="SurveyXactClosedCheckbox"/></w:rPr><w:sym w:font="Wingdings" w:char="F071"/></w:r></w:p></w:tc><w:tc><w:tcPr><w:tcW w:w="838" w:type="dxa"/><w:shd w:val="clear" w:color="auto" w:fill="auto"/><w:tcMar><w:top w:w="57" w:type="dxa"/><w:bottom w:w="57" w:type="dxa"/></w:tcMar><w:vAlign w:val="center"/></w:tcPr><w:p wsp:rsidR="00ED2776" wsp:rsidRPr="00724010" wsp:rsidRDefault="00ED2776" wsp:rsidP="00D5429E"><w:pPr><w:pStyle w:val="SurveyXactClosedHorizontalChoice"/></w:pPr><w:r wsp:rsidRPr="00724010"><w:t>(2) </w:t></w:r><w:r wsp:rsidRPr="00724010"><w:rPr><w:rStyle w:val="SurveyXactClosedCheckbox"/></w:rPr><w:sym w:font="Wingdings" w:char="F071"/></w:r></w:p></w:tc><w:tc><w:tcPr><w:tcW w:w="838" w:type="dxa"/><w:shd w:val="clear" w:color="auto" w:fill="auto"/><w:tcMar><w:top w:w="57" w:type="dxa"/><w:bottom w:w="57" w:type="dxa"/></w:tcMar><w:vAlign w:val="center"/></w:tcPr><w:p wsp:rsidR="00ED2776" wsp:rsidRPr="00724010" wsp:rsidRDefault="00ED2776" wsp:rsidP="00D5429E"><w:pPr><w:pStyle w:val="SurveyXactClosedHorizontalChoice"/></w:pPr><w:r wsp:rsidRPr="00724010"><w:t>(3) </w:t></w:r><w:r wsp:rsidRPr="00724010"><w:rPr><w:rStyle w:val="SurveyXactClosedCheckbox"/></w:rPr><w:sym w:font="Wingdings" w:char="F071"/></w:r></w:p></w:tc><w:tc><w:tcPr><w:tcW w:w="838" w:type="dxa"/><w:shd w:val="clear" w:color="auto" w:fill="auto"/><w:tcMar><w:top w:w="57" w:type="dxa"/><w:bottom w:w="57" w:type="dxa"/></w:tcMar><w:vAlign w:val="center"/></w:tcPr><w:p wsp:rsidR="00ED2776" wsp:rsidRPr="00724010" wsp:rsidRDefault="00ED2776" wsp:rsidP="00D5429E"><w:pPr><w:pStyle w:val="SurveyXactClosedHorizontalChoice"/></w:pPr><w:r wsp:rsidRPr="00724010"><w:t>(4) </w:t></w:r><w:r wsp:rsidRPr="00724010"><w:rPr><w:rStyle w:val="SurveyXactClosedCheckbox"/></w:rPr><w:sym w:font="Wingdings" w:char="F071"/></w:r></w:p></w:tc><w:tc><w:tcPr><w:tcW w:w="838" w:type="dxa"/><w:shd w:val="clear" w:color="auto" w:fill="auto"/><w:tcMar><w:top w:w="57" w:type="dxa"/><w:bottom w:w="57" w:type="dxa"/></w:tcMar><w:vAlign w:val="center"/></w:tcPr><w:p wsp:rsidR="00ED2776" wsp:rsidRPr="00724010" wsp:rsidRDefault="00ED2776" wsp:rsidP="00D5429E"><w:pPr><w:pStyle w:val="SurveyXactClosedHorizontalChoice"/></w:pPr><w:r wsp:rsidRPr="00724010"><w:t>(5) </w:t></w:r><w:r wsp:rsidRPr="00724010"><w:rPr><w:rStyle w:val="SurveyXactClosedCheckbox"/></w:rPr><w:sym w:font="Wingdings" w:char="F071"/></w:r></w:p></w:tc><w:tc><w:tcPr><w:tcW w:w="838" w:type="dxa"/><w:shd w:val="clear" w:color="auto" w:fill="auto"/><w:tcMar><w:top w:w="57" w:type="dxa"/><w:bottom w:w="57" w:type="dxa"/></w:tcMar><w:vAlign w:val="center"/></w:tcPr><w:p wsp:rsidR="00ED2776" wsp:rsidRPr="00724010" wsp:rsidRDefault="00ED2776" wsp:rsidP="00D5429E"><w:pPr><w:pStyle w:val="SurveyXactClosedHorizontalChoice"/></w:pPr><w:r wsp:rsidRPr="00724010"><w:t>(6) </w:t></w:r><w:r wsp:rsidRPr="00724010"><w:rPr><w:rStyle w:val="SurveyXactClosedCheckbox"/></w:rPr><w:sym w:font="Wingdings" w:char="F071"/></w:r></w:p></w:tc><w:tc><w:tcPr><w:tcW w:w="838" w:type="dxa"/><w:shd w:val="clear" w:color="auto" w:fill="auto"/><w:tcMar><w:top w:w="57" w:type="dxa"/><w:bottom w:w="57" w:type="dxa"/></w:tcMar><w:vAlign w:val="center"/></w:tcPr><w:p wsp:rsidR="00ED2776" wsp:rsidRPr="00724010" wsp:rsidRDefault="00ED2776" wsp:rsidP="00D5429E"><w:pPr><w:pStyle w:val="SurveyXactClosedHorizontalChoice"/></w:pPr><w:r wsp:rsidRPr="00724010"><w:t>(7) </w:t></w:r><w:r wsp:rsidRPr="00724010"><w:rPr><w:rStyle w:val="SurveyXactClosedCheckbox"/></w:rPr><w:sym w:font="Wingdings" w:char="F071"/></w:r></w:p></w:tc></w:tr><w:tr wsp:rsidR="00ED2776" wsp:rsidRPr="00724010" wsp:rsidTr="00D5429E"><w:tc><w:tcPr><w:tcW w:w="2933" w:type="dxa"/><w:shd w:val="clear" w:color="auto" w:fill="auto"/><w:tcMar><w:top w:w="57" w:type="dxa"/><w:bottom w:w="57" w:type="dxa"/></w:tcMar><w:vAlign w:val="center"/></w:tcPr><w:p wsp:rsidR="00ED2776" wsp:rsidRPr="00724010" wsp:rsidRDefault="00ED2776" wsp:rsidP="00D5429E"><w:pPr><w:pStyle w:val="SurveyXactBatteryQuestionLine"/><w:rPr><w:lang w:val="EN-US"/></w:rPr></w:pPr><w:r wsp:rsidRPr="00724010"><w:rPr><w:lang w:val="EN-US"/></w:rPr><w:t>It would not promote my career options in the specialty as much as if I taught </w:t></w:r><w:r wsp:rsidR="00300BE9" wsp:rsidRPr="00724010"><w:rPr><w:lang w:val="EN-US"/></w:rPr><w:t>about </w:t></w:r><w:r wsp:rsidRPr="00724010"><w:rPr><w:lang w:val="EN-US"/></w:rPr><w:t>something clinical</w:t></w:r></w:p></w:tc><w:tc><w:tcPr><w:tcW w:w="838" w:type="dxa"/><w:shd w:val="clear" w:color="auto" w:fill="auto"/><w:tcMar><w:top w:w="57" w:type="dxa"/><w:bottom w:w="57" w:type="dxa"/></w:tcMar><w:vAlign w:val="center"/></w:tcPr><w:p wsp:rsidR="00ED2776" wsp:rsidRPr="00724010" wsp:rsidRDefault="00ED2776" wsp:rsidP="00D5429E"><w:pPr><w:pStyle w:val="SurveyXactClosedHorizontalChoice"/></w:pPr><w:r wsp:rsidRPr="00724010"><w:t>(1) </w:t></w:r><w:r wsp:rsidRPr="00724010"><w:rPr><w:rStyle w:val="SurveyXactClosedCheckbox"/></w:rPr><w:sym w:font="Wingdings" w:char="F071"/></w:r></w:p></w:tc><w:tc><w:tcPr><w:tcW w:w="838" w:type="dxa"/><w:shd w:val="clear" w:color="auto" w:fill="auto"/><w:tcMar><w:top w:w="57" w:type="dxa"/><w:bottom w:w="57" w:type="dxa"/></w:tcMar><w:vAlign w:val="center"/></w:tcPr><w:p wsp:rsidR="00ED2776" wsp:rsidRPr="00724010" wsp:rsidRDefault="00ED2776" wsp:rsidP="00D5429E"><w:pPr><w:pStyle w:val="SurveyXactClosedHorizontalChoice"/></w:pPr><w:r wsp:rsidRPr="00724010"><w:t>(2) </w:t></w:r><w:r wsp:rsidRPr="00724010"><w:rPr><w:rStyle w:val="SurveyXactClosedCheckbox"/></w:rPr><w:sym w:font="Wingdings" w:char="F071"/></w:r></w:p></w:tc><w:tc><w:tcPr><w:tcW w:w="838" w:type="dxa"/><w:shd w:val="clear" w:color="auto" w:fill="auto"/><w:tcMar><w:top w:w="57" w:type="dxa"/><w:bottom w:w="57" w:type="dxa"/></w:tcMar><w:vAlign w:val="center"/></w:tcPr><w:p wsp:rsidR="00ED2776" wsp:rsidRPr="00724010" wsp:rsidRDefault="00ED2776" wsp:rsidP="00D5429E"><w:pPr><w:pStyle w:val="SurveyXactClosedHorizontalChoice"/></w:pPr><w:r wsp:rsidRPr="00724010"><w:t>(3) </w:t></w:r><w:r wsp:rsidRPr="00724010"><w:rPr><w:rStyle w:val="SurveyXactClosedCheckbox"/></w:rPr><w:sym w:font="Wingdings" w:char="F071"/></w:r></w:p></w:tc><w:tc><w:tcPr><w:tcW w:w="838" w:type="dxa"/><w:shd w:val="clear" w:color="auto" w:fill="auto"/><w:tcMar><w:top w:w="57" w:type="dxa"/><w:bottom w:w="57" w:type="dxa"/></w:tcMar><w:vAlign w:val="center"/></w:tcPr><w:p wsp:rsidR="00ED2776" wsp:rsidRPr="00724010" wsp:rsidRDefault="00ED2776" wsp:rsidP="00D5429E"><w:pPr><w:pStyle w:val="SurveyXactClosedHorizontalChoice"/></w:pPr><w:r wsp:rsidRPr="00724010"><w:t>(4) </w:t></w:r><w:r wsp:rsidRPr="00724010"><w:rPr><w:rStyle w:val="SurveyXactClosedCheckbox"/></w:rPr><w:sym w:font="Wingdings" w:char="F071"/></w:r></w:p></w:tc><w:tc><w:tcPr><w:tcW w:w="838" w:type="dxa"/><w:shd w:val="clear" w:color="auto" w:fill="auto"/><w:tcMar><w:top w:w="57" w:type="dxa"/><w:bottom w:w="57" w:type="dxa"/></w:tcMar><w:vAlign w:val="center"/></w:tcPr><w:p wsp:rsidR="00ED2776" wsp:rsidRPr="00724010" wsp:rsidRDefault="00ED2776" wsp:rsidP="00D5429E"><w:pPr><w:pStyle w:val="SurveyXactClosedHorizontalChoice"/></w:pPr><w:r wsp:rsidRPr="00724010"><w:t>(5) </w:t></w:r><w:r wsp:rsidRPr="00724010"><w:rPr><w:rStyle w:val="SurveyXactClosedCheckbox"/></w:rPr><w:sym w:font="Wingdings" w:char="F071"/></w:r></w:p></w:tc><w:tc><w:tcPr><w:tcW w:w="838" w:type="dxa"/><w:shd w:val="clear" w:color="auto" w:fill="auto"/><w:tcMar><w:top w:w="57" w:type="dxa"/><w:bottom w:w="57" w:type="dxa"/></w:tcMar><w:vAlign w:val="center"/></w:tcPr><w:p wsp:rsidR="00ED2776" wsp:rsidRPr="00724010" wsp:rsidRDefault="00ED2776" wsp:rsidP="00D5429E"><w:pPr><w:pStyle w:val="SurveyXactClosedHorizontalChoice"/></w:pPr><w:r wsp:rsidRPr="00724010"><w:t>(6) </w:t></w:r><w:r wsp:rsidRPr="00724010"><w:rPr><w:rStyle w:val="SurveyXactClosedCheckbox"/></w:rPr><w:sym w:font="Wingdings" w:char="F071"/></w:r></w:p></w:tc><w:tc><w:tcPr><w:tcW w:w="838" w:type="dxa"/><w:shd w:val="clear" w:color="auto" w:fill="auto"/><w:tcMar><w:top w:w="57" w:type="dxa"/><w:bottom w:w="57" w:type="dxa"/></w:tcMar><w:vAlign w:val="center"/></w:tcPr><w:p wsp:rsidR="00ED2776" wsp:rsidRPr="00724010" wsp:rsidRDefault="00ED2776" wsp:rsidP="00D5429E"><w:pPr><w:pStyle w:val="SurveyXactClosedHorizontalChoice"/></w:pPr><w:r wsp:rsidRPr="00724010"><w:t>(7) </w:t></w:r><w:r wsp:rsidRPr="00724010"><w:rPr><w:rStyle w:val="SurveyXactClosedCheckbox"/></w:rPr><w:sym w:font="Wingdings" w:char="F071"/></w:r></w:p></w:tc></w:tr><w:tr wsp:rsidR="00ED2776" wsp:rsidRPr="00724010" wsp:rsidTr="00D5429E"><w:tc><w:tcPr><w:tcW w:w="2933" w:type="dxa"/><w:shd w:val="clear" w:color="auto" w:fill="auto"/><w:tcMar><w:top w:w="57" w:type="dxa"/><w:bottom w:w="57" w:type="dxa"/></w:tcMar><w:vAlign w:val="center"/></w:tcPr><w:p wsp:rsidR="00ED2776" wsp:rsidRPr="006645CC" wsp:rsidRDefault="00ED2776" wsp:rsidP="00D5429E"><w:pPr><w:pStyle w:val="SurveyXactBatteryQuestionLine"/><w:rPr><w:lang w:val="EN-US"/></w:rPr></w:pPr><w:r wsp:rsidRPr="006645CC"><w:rPr><w:lang w:val="EN-US"/></w:rPr><w:t>As a young doctor</w:t></w:r><w:r wsp:rsidR="00D340F9" wsp:rsidRPr="006645CC"><w:rPr><w:lang w:val="EN-US"/></w:rPr><w:t>,</w:t></w:r><w:r wsp:rsidRPr="006645CC"><w:rPr><w:lang w:val="EN-US"/></w:rPr><w:t> I experienced that it was a difficult subject to teach to older colleagues </w:t></w:r></w:p></w:tc><w:tc><w:tcPr><w:tcW w:w="838" w:type="dxa"/><w:shd w:val="clear" w:color="auto" w:fill="auto"/><w:tcMar><w:top w:w="57" w:type="dxa"/><w:bottom w:w="57" w:type="dxa"/></w:tcMar><w:vAlign w:val="center"/></w:tcPr><w:p wsp:rsidR="00ED2776" wsp:rsidRPr="00724010" wsp:rsidRDefault="00ED2776" wsp:rsidP="00D5429E"><w:pPr><w:pStyle w:val="SurveyXactClosedHorizontalChoice"/></w:pPr><w:r wsp:rsidRPr="00724010"><w:t>(1) </w:t></w:r><w:r wsp:rsidRPr="00724010"><w:rPr><w:rStyle w:val="SurveyXactClosedCheckbox"/></w:rPr><w:sym w:font="Wingdings" w:char="F071"/></w:r></w:p></w:tc><w:tc><w:tcPr><w:tcW w:w="838" w:type="dxa"/><w:shd w:val="clear" w:color="auto" w:fill="auto"/><w:tcMar><w:top w:w="57" w:type="dxa"/><w:bottom w:w="57" w:type="dxa"/></w:tcMar><w:vAlign w:val="center"/></w:tcPr><w:p wsp:rsidR="00ED2776" wsp:rsidRPr="00724010" wsp:rsidRDefault="00ED2776" wsp:rsidP="00D5429E"><w:pPr><w:pStyle w:val="SurveyXactClosedHorizontalChoice"/></w:pPr><w:r wsp:rsidRPr="00724010"><w:t>(2) </w:t></w:r><w:r wsp:rsidRPr="00724010"><w:rPr><w:rStyle w:val="SurveyXactClosedCheckbox"/></w:rPr><w:sym w:font="Wingdings" w:char="F071"/></w:r></w:p></w:tc><w:tc><w:tcPr><w:tcW w:w="838" w:type="dxa"/><w:shd w:val="clear" w:color="auto" w:fill="auto"/><w:tcMar><w:top w:w="57" w:type="dxa"/><w:bottom w:w="57" w:type="dxa"/></w:tcMar><w:vAlign w:val="center"/></w:tcPr><w:p wsp:rsidR="00ED2776" wsp:rsidRPr="00724010" wsp:rsidRDefault="00ED2776" wsp:rsidP="00D5429E"><w:pPr><w:pStyle w:val="SurveyXactClosedHorizontalChoice"/></w:pPr><w:r wsp:rsidRPr="00724010"><w:t>(3) </w:t></w:r><w:r wsp:rsidRPr="00724010"><w:rPr><w:rStyle w:val="SurveyXactClosedCheckbox"/></w:rPr><w:sym w:font="Wingdings" w:char="F071"/></w:r></w:p></w:tc><w:tc><w:tcPr><w:tcW w:w="838" w:type="dxa"/><w:shd w:val="clear" w:color="auto" w:fill="auto"/><w:tcMar><w:top w:w="57" w:type="dxa"/><w:bottom w:w="57" w:type="dxa"/></w:tcMar><w:vAlign w:val="center"/></w:tcPr><w:p wsp:rsidR="00ED2776" wsp:rsidRPr="00724010" wsp:rsidRDefault="00ED2776" wsp:rsidP="00D5429E"><w:pPr><w:pStyle w:val="SurveyXactClosedHorizontalChoice"/></w:pPr><w:r wsp:rsidRPr="00724010"><w:t>(4) </w:t></w:r><w:r wsp:rsidRPr="00724010"><w:rPr><w:rStyle w:val="SurveyXactClosedCheckbox"/></w:rPr><w:sym w:font="Wingdings" w:char="F071"/></w:r></w:p></w:tc><w:tc><w:tcPr><w:tcW w:w="838" w:type="dxa"/><w:shd w:val="clear" w:color="auto" w:fill="auto"/><w:tcMar><w:top w:w="57" w:type="dxa"/><w:bottom w:w="57" w:type="dxa"/></w:tcMar><w:vAlign w:val="center"/></w:tcPr><w:p wsp:rsidR="00ED2776" wsp:rsidRPr="00724010" wsp:rsidRDefault="00ED2776" wsp:rsidP="00D5429E"><w:pPr><w:pStyle w:val="SurveyXactClosedHorizontalChoice"/></w:pPr><w:r wsp:rsidRPr="00724010"><w:t>(5) </w:t></w:r><w:r wsp:rsidRPr="00724010"><w:rPr><w:rStyle w:val="SurveyXactClosedCheckbox"/></w:rPr><w:sym w:font="Wingdings" w:char="F071"/></w:r></w:p></w:tc><w:tc><w:tcPr><w:tcW w:w="838" w:type="dxa"/><w:shd w:val="clear" w:color="auto" w:fill="auto"/><w:tcMar><w:top w:w="57" w:type="dxa"/><w:bottom w:w="57" w:type="dxa"/></w:tcMar><w:vAlign w:val="center"/></w:tcPr><w:p wsp:rsidR="00ED2776" wsp:rsidRPr="00724010" wsp:rsidRDefault="00ED2776" wsp:rsidP="00D5429E"><w:pPr><w:pStyle w:val="SurveyXactClosedHorizontalChoice"/></w:pPr><w:r wsp:rsidRPr="00724010"><w:t>(6) </w:t></w:r><w:r wsp:rsidRPr="00724010"><w:rPr><w:rStyle w:val="SurveyXactClosedCheckbox"/></w:rPr><w:sym w:font="Wingdings" w:char="F071"/></w:r></w:p></w:tc><w:tc><w:tcPr><w:tcW w:w="838" w:type="dxa"/><w:shd w:val="clear" w:color="auto" w:fill="auto"/><w:tcMar><w:top w:w="57" w:type="dxa"/><w:bottom w:w="57" w:type="dxa"/></w:tcMar><w:vAlign w:val="center"/></w:tcPr><w:p wsp:rsidR="00ED2776" wsp:rsidRPr="00724010" wsp:rsidRDefault="00ED2776" wsp:rsidP="00D5429E"><w:pPr><w:pStyle w:val="SurveyXactClosedHorizontalChoice"/></w:pPr><w:r wsp:rsidRPr="00724010"><w:t>(7) </w:t></w:r><w:r wsp:rsidRPr="00724010"><w:rPr><w:rStyle w:val="SurveyXactClosedCheckbox"/></w:rPr><w:sym w:font="Wingdings" w:char="F071"/></w:r></w:p></w:tc></w:tr><w:tr wsp:rsidR="00ED2776" wsp:rsidRPr="00724010" wsp:rsidTr="00D5429E"><w:tc><w:tcPr><w:tcW w:w="2933" w:type="dxa"/><w:shd w:val="clear" w:color="auto" w:fill="auto"/><w:tcMar><w:top w:w="57" w:type="dxa"/><w:bottom w:w="57" w:type="dxa"/></w:tcMar><w:vAlign w:val="center"/></w:tcPr><w:p wsp:rsidR="00ED2776" wsp:rsidRPr="00724010" wsp:rsidRDefault="00ED2776" wsp:rsidP="00D5429E"><w:pPr><w:pStyle w:val="SurveyXactBatteryQuestionLine"/><w:rPr><w:lang w:val="EN-US"/></w:rPr></w:pPr><w:r wsp:rsidRPr="00724010"><w:rPr><w:lang w:val="EN-US"/></w:rPr><w:t>There </w:t></w:r><w:r wsp:rsidR="0067375C" wsp:rsidRPr="00724010"><w:rPr><w:lang w:val="EN-US"/></w:rPr><w:t>were</w:t></w:r><w:r wsp:rsidRPr="00724010"><w:rPr><w:lang w:val="EN-US"/></w:rPr><w:t> too many relevant clinical issues to teach first</w:t></w:r></w:p></w:tc><w:tc><w:tcPr><w:tcW w:w="838" w:type="dxa"/><w:shd w:val="clear" w:color="auto" w:fill="auto"/><w:tcMar><w:top w:w="57" w:type="dxa"/><w:bottom w:w="57" w:type="dxa"/></w:tcMar><w:vAlign w:val="center"/></w:tcPr><w:p wsp:rsidR="00ED2776" wsp:rsidRPr="00724010" wsp:rsidRDefault="00ED2776" wsp:rsidP="00D5429E"><w:pPr><w:pStyle w:val="SurveyXactClosedHorizontalChoice"/></w:pPr><w:r wsp:rsidRPr="00724010"><w:t>(1) </w:t></w:r><w:r wsp:rsidRPr="00724010"><w:rPr><w:rStyle w:val="SurveyXactClosedCheckbox"/></w:rPr><w:sym w:font="Wingdings" w:char="F071"/></w:r></w:p></w:tc><w:tc><w:tcPr><w:tcW w:w="838" w:type="dxa"/><w:shd w:val="clear" w:color="auto" w:fill="auto"/><w:tcMar><w:top w:w="57" w:type="dxa"/><w:bottom w:w="57" w:type="dxa"/></w:tcMar><w:vAlign w:val="center"/></w:tcPr><w:p wsp:rsidR="00ED2776" wsp:rsidRPr="00724010" wsp:rsidRDefault="00ED2776" wsp:rsidP="00D5429E"><w:pPr><w:pStyle w:val="SurveyXactClosedHorizontalChoice"/></w:pPr><w:r wsp:rsidRPr="00724010"><w:t>(2) </w:t></w:r><w:r wsp:rsidRPr="00724010"><w:rPr><w:rStyle w:val="SurveyXactClosedCheckbox"/></w:rPr><w:sym w:font="Wingdings" w:char="F071"/></w:r></w:p></w:tc><w:tc><w:tcPr><w:tcW w:w="838" w:type="dxa"/><w:shd w:val="clear" w:color="auto" w:fill="auto"/><w:tcMar><w:top w:w="57" w:type="dxa"/><w:bottom w:w="57" w:type="dxa"/></w:tcMar><w:vAlign w:val="center"/></w:tcPr><w:p wsp:rsidR="00ED2776" wsp:rsidRPr="00724010" wsp:rsidRDefault="00ED2776" wsp:rsidP="00D5429E"><w:pPr><w:pStyle w:val="SurveyXactClosedHorizontalChoice"/></w:pPr><w:r wsp:rsidRPr="00724010"><w:t>(3) </w:t></w:r><w:r wsp:rsidRPr="00724010"><w:rPr><w:rStyle w:val="SurveyXactClosedCheckbox"/></w:rPr><w:sym w:font="Wingdings" w:char="F071"/></w:r></w:p></w:tc><w:tc><w:tcPr><w:tcW w:w="838" w:type="dxa"/><w:shd w:val="clear" w:color="auto" w:fill="auto"/><w:tcMar><w:top w:w="57" w:type="dxa"/><w:bottom w:w="57" w:type="dxa"/></w:tcMar><w:vAlign w:val="center"/></w:tcPr><w:p wsp:rsidR="00ED2776" wsp:rsidRPr="00724010" wsp:rsidRDefault="00ED2776" wsp:rsidP="00D5429E"><w:pPr><w:pStyle w:val="SurveyXactClosedHorizontalChoice"/></w:pPr><w:r wsp:rsidRPr="00724010"><w:t>(4) </w:t></w:r><w:r wsp:rsidRPr="00724010"><w:rPr><w:rStyle w:val="SurveyXactClosedCheckbox"/></w:rPr><w:sym w:font="Wingdings" w:char="F071"/></w:r></w:p></w:tc><w:tc><w:tcPr><w:tcW w:w="838" w:type="dxa"/><w:shd w:val="clear" w:color="auto" w:fill="auto"/><w:tcMar><w:top w:w="57" w:type="dxa"/><w:bottom w:w="57" w:type="dxa"/></w:tcMar><w:vAlign w:val="center"/></w:tcPr><w:p wsp:rsidR="00ED2776" wsp:rsidRPr="00724010" wsp:rsidRDefault="00ED2776" wsp:rsidP="00D5429E"><w:pPr><w:pStyle w:val="SurveyXactClosedHorizontalChoice"/></w:pPr><w:r wsp:rsidRPr="00724010"><w:t>(5) </w:t></w:r><w:r wsp:rsidRPr="00724010"><w:rPr><w:rStyle w:val="SurveyXactClosedCheckbox"/></w:rPr><w:sym w:font="Wingdings" w:char="F071"/></w:r></w:p></w:tc><w:tc><w:tcPr><w:tcW w:w="838" w:type="dxa"/><w:shd w:val="clear" w:color="auto" w:fill="auto"/><w:tcMar><w:top w:w="57" w:type="dxa"/><w:bottom w:w="57" w:type="dxa"/></w:tcMar><w:vAlign w:val="center"/></w:tcPr><w:p wsp:rsidR="00ED2776" wsp:rsidRPr="00724010" wsp:rsidRDefault="00ED2776" wsp:rsidP="00D5429E"><w:pPr><w:pStyle w:val="SurveyXactClosedHorizontalChoice"/></w:pPr><w:r wsp:rsidRPr="00724010"><w:t>(6) </w:t></w:r><w:r wsp:rsidRPr="00724010"><w:rPr><w:rStyle w:val="SurveyXactClosedCheckbox"/></w:rPr><w:sym w:font="Wingdings" w:char="F071"/></w:r></w:p></w:tc><w:tc><w:tcPr><w:tcW w:w="838" w:type="dxa"/><w:shd w:val="clear" w:color="auto" w:fill="auto"/><w:tcMar><w:top w:w="57" w:type="dxa"/><w:bottom w:w="57" w:type="dxa"/></w:tcMar><w:vAlign w:val="center"/></w:tcPr><w:p wsp:rsidR="00ED2776" wsp:rsidRPr="00724010" wsp:rsidRDefault="00ED2776" wsp:rsidP="00D5429E"><w:pPr><w:pStyle w:val="SurveyXactClosedHorizontalChoice"/></w:pPr><w:r wsp:rsidRPr="00724010"><w:t>(7) </w:t></w:r><w:r wsp:rsidRPr="00724010"><w:rPr><w:rStyle w:val="SurveyXactClosedCheckbox"/></w:rPr><w:sym w:font="Wingdings" w:char="F071"/></w:r></w:p></w:tc></w:tr><w:tr wsp:rsidR="00D5429E" wsp:rsidRPr="00724010" wsp:rsidTr="00D5429E"><w:trPr><w:gridAfter w:val="7"/><w:wAfter w:w="5866" w:type="dxa"/></w:trPr><w:tc><w:tcPr><w:tcW w:w="2933" w:type="dxa"/><w:shd w:val="clear" w:color="auto" w:fill="auto"/><w:tcMar><w:top w:w="57" w:type="dxa"/><w:bottom w:w="57" w:type="dxa"/></w:tcMar><w:vAlign w:val="center"/></w:tcPr><w:p wsp:rsidR="00D5429E" wsp:rsidRPr="00724010" wsp:rsidRDefault="00D5429E" wsp:rsidP="00D5429E"><w:pPr><w:pStyle w:val="SurveyXactBatteryQuestionLine"/></w:pPr><w:proofErr w:type="spellStart"/><w:r wsp:rsidRPr="00724010"><w:t>Other</w:t></w:r><w:proofErr w:type="spellEnd"/><w:r wsp:rsidRPr="00724010"><w:t> – please </w:t></w:r><w:proofErr w:type="spellStart"/><w:r wsp:rsidRPr="00724010"><w:t>describe</w:t></w:r><w:proofErr w:type="spellEnd"/><w:r wsp:rsidRPr="00724010"><w:t>:</w:t></w:r></w:p></w:tc></w:tr></w:tbl><w:p wsp:rsidR="004F52FC" wsp:rsidRPr="00724010" wsp:rsidRDefault="00D5429E"><w:r wsp:rsidRPr="00724010"><w:t>_____________________________________</w:t></w:r><w:r wsp:rsidR="0078435B" wsp:rsidRPr="00724010"><w:rPr><w:highlight w:val="yellow"/></w:rPr><w:br/></w:r></w:p></wx:sub-section><wx:sub-section><w:p wsp:rsidR="004F52FC" wsp:rsidRPr="00724010" wsp:rsidRDefault="00E84779"><w:pPr><w:pStyle w:val="SurveyXactQuestionTitle"/><w:rPr><w:lang w:val="EN-US"/></w:rPr></w:pPr><w:r wsp:rsidRPr="00724010"><w:rPr><w:lang w:val="EN-US"/></w:rPr><w:t>How </w:t></w:r><w:r wsp:rsidR="00300BE9" wsp:rsidRPr="00724010"><w:rPr><w:lang w:val="EN-US"/></w:rPr><w:t>did it happen</w:t></w:r><w:r wsp:rsidRPr="00724010"><w:rPr><w:lang w:val="EN-US"/></w:rPr><w:t> that you taught communication in the department?</w:t></w:r></w:p><w:tbl><w:tblPr><w:tblW w:w="0" w:type="auto"/><w:tblLayout w:type="Fixed"/><w:tblCellMar><w:left w:w="0" w:type="dxa"/><w:right w:w="0" w:type="dxa"/></w:tblCellMar><w:tblLook w:val="01E0"/></w:tblPr><w:tblGrid><w:gridCol w:w="2933"/><w:gridCol w:w="1955"/><w:gridCol w:w="1955"/><w:gridCol w:w="1955"/></w:tblGrid><w:tr wsp:rsidR="0078435B" wsp:rsidRPr="00724010" wsp:rsidTr="0078435B"><w:trPr><w:tblHeader/></w:trPr><w:tc><w:tcPr><w:tcW w:w="2933" w:type="dxa"/><w:shd w:val="clear" w:color="auto" w:fill="auto"/><w:tcMar><w:top w:w="57" w:type="dxa"/><w:bottom w:w="57" w:type="dxa"/></w:tcMar><w:vAlign w:val="center"/></w:tcPr><w:p wsp:rsidR="004F52FC" wsp:rsidRPr="00724010" wsp:rsidRDefault="004F52FC"><w:pPr><w:rPr><w:lang w:val="EN-US"/></w:rPr></w:pPr></w:p></w:tc><w:tc><w:tcPr><w:tcW w:w="1955" w:type="dxa"/><w:shd w:val="clear" w:color="auto" w:fill="auto"/><w:tcMar><w:top w:w="57" w:type="dxa"/><w:bottom w:w="57" w:type="dxa"/></w:tcMar><w:vAlign w:val="center"/></w:tcPr><w:p wsp:rsidR="004F52FC" wsp:rsidRPr="00724010" wsp:rsidRDefault="00E84779"><w:pPr><w:pStyle w:val="SurveyXactHorizontalChoiceHeading"/></w:pPr><w:r wsp:rsidRPr="00724010"><w:t>I </w:t></w:r><w:proofErr w:type="spellStart"/><w:r wsp:rsidRPr="00724010"><w:t>offered</w:t></w:r><w:proofErr w:type="spellEnd"/><w:r wsp:rsidRPr="00724010"><w:t> it</w:t></w:r></w:p></w:tc><w:tc><w:tcPr><w:tcW w:w="1955" w:type="dxa"/><w:shd w:val="clear" w:color="auto" w:fill="auto"/><w:tcMar><w:top w:w="57" w:type="dxa"/><w:bottom w:w="57" w:type="dxa"/></w:tcMar><w:vAlign w:val="center"/></w:tcPr><w:p wsp:rsidR="004F52FC" wsp:rsidRPr="00724010" wsp:rsidRDefault="00E84779"><w:pPr><w:pStyle w:val="SurveyXactHorizontalChoiceHeading"/></w:pPr><w:r wsp:rsidRPr="00724010"><w:t>I </w:t></w:r><w:proofErr w:type="spellStart"/><w:r wsp:rsidRPr="00724010"><w:t>was</w:t></w:r><w:proofErr w:type="spellEnd"/><w:r wsp:rsidRPr="00724010"><w:t> </w:t></w:r><w:proofErr w:type="spellStart"/><w:r wsp:rsidRPr="00724010"><w:t>encouraged</w:t></w:r><w:proofErr w:type="spellEnd"/></w:p></w:tc><w:tc><w:tcPr><w:tcW w:w="1955" w:type="dxa"/><w:shd w:val="clear" w:color="auto" w:fill="auto"/><w:tcMar><w:top w:w="57" w:type="dxa"/><w:bottom w:w="57" w:type="dxa"/></w:tcMar><w:vAlign w:val="center"/></w:tcPr><w:p wsp:rsidR="004F52FC" wsp:rsidRPr="00724010" wsp:rsidRDefault="00E84779" wsp:rsidP="00E84779"><w:pPr><w:pStyle w:val="SurveyXactHorizontalChoiceHeading"/></w:pPr><w:proofErr w:type="spellStart"/><w:r wsp:rsidRPr="00724010"><w:t>Other</w:t></w:r><w:proofErr w:type="spellEnd"/><w:r wsp:rsidR="0078435B" wsp:rsidRPr="00724010"><w:t> </w:t></w:r><w:r wsp:rsidRPr="00724010"><w:t>–</w:t></w:r><w:r wsp:rsidR="0078435B" wsp:rsidRPr="00724010"><w:t> </w:t></w:r><w:r wsp:rsidRPr="00724010"><w:t>please </w:t></w:r><w:proofErr w:type="spellStart"/><w:r wsp:rsidRPr="00724010"><w:t>describe</w:t></w:r><w:proofErr w:type="spellEnd"/><w:r wsp:rsidRPr="00724010"><w:t>:</w:t></w:r></w:p></w:tc></w:tr><w:tr wsp:rsidR="0078435B" wsp:rsidRPr="00724010" wsp:rsidTr="0078435B"><w:tc><w:tcPr><w:tcW w:w="2933" w:type="dxa"/><w:shd w:val="clear" w:color="auto" w:fill="auto"/><w:tcMar><w:top w:w="57" w:type="dxa"/><w:bottom w:w="57" w:type="dxa"/></w:tcMar><w:vAlign w:val="center"/></w:tcPr><w:p wsp:rsidR="004F52FC" wsp:rsidRPr="00724010" wsp:rsidRDefault="004F52FC"><w:pPr><w:pStyle w:val="SurveyXactBatteryQuestionLine"/></w:pPr></w:p></w:tc><w:tc><w:tcPr><w:tcW w:w="1955" w:type="dxa"/><w:shd w:val="clear" w:color="auto" w:fill="auto"/><w:tcMar><w:top w:w="57" w:type="dxa"/><w:bottom w:w="57" w:type="dxa"/></w:tcMar><w:vAlign w:val="center"/></w:tcPr><w:p wsp:rsidR="004F52FC" wsp:rsidRPr="00724010" wsp:rsidRDefault="0078435B"><w:pPr><w:pStyle w:val="SurveyXactClosedHorizontalChoice"/></w:pPr><w:r wsp:rsidRPr="00724010"><w:t>(1) </w:t></w:r><w:r wsp:rsidRPr="00724010"><w:rPr><w:rStyle w:val="SurveyXactClosedCheckbox"/></w:rPr><w:sym w:font="Wingdings" w:char="F071"/></w:r></w:p></w:tc><w:tc><w:tcPr><w:tcW w:w="1955" w:type="dxa"/><w:shd w:val="clear" w:color="auto" w:fill="auto"/><w:tcMar><w:top w:w="57" w:type="dxa"/><w:bottom w:w="57" w:type="dxa"/></w:tcMar><w:vAlign w:val="center"/></w:tcPr><w:p wsp:rsidR="004F52FC" wsp:rsidRPr="00724010" wsp:rsidRDefault="0078435B"><w:pPr><w:pStyle w:val="SurveyXactClosedHorizontalChoice"/></w:pPr><w:r wsp:rsidRPr="00724010"><w:t>(2) </w:t></w:r><w:r wsp:rsidRPr="00724010"><w:rPr><w:rStyle w:val="SurveyXactClosedCheckbox"/></w:rPr><w:sym w:font="Wingdings" w:char="F071"/></w:r></w:p></w:tc><w:tc><w:tcPr><w:tcW w:w="1955" w:type="dxa"/><w:shd w:val="clear" w:color="auto" w:fill="auto"/><w:tcMar><w:top w:w="57" w:type="dxa"/><w:bottom w:w="57" w:type="dxa"/></w:tcMar><w:vAlign w:val="center"/></w:tcPr><w:p wsp:rsidR="004F52FC" wsp:rsidRPr="00724010" wsp:rsidRDefault="0078435B"><w:pPr><w:pStyle w:val="SurveyXactClosedHorizontalChoice"/></w:pPr><w:r wsp:rsidRPr="00724010"><w:t>(3) </w:t></w:r><w:r wsp:rsidRPr="00724010"><w:rPr><w:rStyle w:val="SurveyXactClosedCheckbox"/></w:rPr><w:sym w:font="Wingdings" w:char="F071"/></w:r><w:r wsp:rsidRPr="00724010"><w:t> ________________________________________</w:t></w:r></w:p></w:tc></w:tr><w:tr wsp:rsidR="0078435B" wsp:rsidRPr="00724010" wsp:rsidTr="0078435B"><w:tc><w:tcPr><w:tcW w:w="2933" w:type="dxa"/><w:shd w:val="clear" w:color="auto" w:fill="auto"/><w:tcMar><w:top w:w="57" w:type="dxa"/><w:bottom w:w="57" w:type="dxa"/></w:tcMar><w:vAlign w:val="center"/></w:tcPr><w:p wsp:rsidR="004F52FC" wsp:rsidRPr="00724010" wsp:rsidRDefault="004F52FC"><w:pPr><w:pStyle w:val="SurveyXactBatteryQuestionLine"/></w:pPr></w:p></w:tc><w:tc><w:tcPr><w:tcW w:w="1955" w:type="dxa"/><w:shd w:val="clear" w:color="auto" w:fill="auto"/><w:tcMar><w:top w:w="57" w:type="dxa"/><w:bottom w:w="57" w:type="dxa"/></w:tcMar><w:vAlign w:val="center"/></w:tcPr><w:p wsp:rsidR="004F52FC" wsp:rsidRPr="00724010" wsp:rsidRDefault="0078435B"><w:pPr><w:pStyle w:val="SurveyXactClosedHorizontalChoice"/></w:pPr><w:r wsp:rsidRPr="00724010"><w:t>(1) </w:t></w:r><w:r wsp:rsidRPr="00724010"><w:rPr><w:rStyle w:val="SurveyXactClosedCheckbox"/></w:rPr><w:sym w:font="Wingdings" w:char="F071"/></w:r></w:p></w:tc><w:tc><w:tcPr><w:tcW w:w="1955" w:type="dxa"/><w:shd w:val="clear" w:color="auto" w:fill="auto"/><w:tcMar><w:top w:w="57" w:type="dxa"/><w:bottom w:w="57" w:type="dxa"/></w:tcMar><w:vAlign w:val="center"/></w:tcPr><w:p wsp:rsidR="004F52FC" wsp:rsidRPr="00724010" wsp:rsidRDefault="0078435B"><w:pPr><w:pStyle w:val="SurveyXactClosedHorizontalChoice"/></w:pPr><w:r wsp:rsidRPr="00724010"><w:t>(2) </w:t></w:r><w:r wsp:rsidRPr="00724010"><w:rPr><w:rStyle w:val="SurveyXactClosedCheckbox"/></w:rPr><w:sym w:font="Wingdings" w:char="F071"/></w:r></w:p></w:tc><w:tc><w:tcPr><w:tcW w:w="1955" w:type="dxa"/><w:shd w:val="clear" w:color="auto" w:fill="auto"/><w:tcMar><w:top w:w="57" w:type="dxa"/><w:bottom w:w="57" w:type="dxa"/></w:tcMar><w:vAlign w:val="center"/></w:tcPr><w:p wsp:rsidR="004F52FC" wsp:rsidRPr="00724010" wsp:rsidRDefault="0078435B"><w:pPr><w:pStyle w:val="SurveyXactClosedHorizontalChoice"/></w:pPr><w:r wsp:rsidRPr="00724010"><w:t>(3) </w:t></w:r><w:r wsp:rsidRPr="00724010"><w:rPr><w:rStyle w:val="SurveyXactClosedCheckbox"/></w:rPr><w:sym w:font="Wingdings" w:char="F071"/></w:r><w:r wsp:rsidRPr="00724010"><w:t> ________________________________________</w:t></w:r></w:p></w:tc></w:tr></w:tbl><w:p wsp:rsidR="004F52FC" wsp:rsidRPr="00724010" wsp:rsidRDefault="0078435B"><w:pPr><w:rPr><w:highlight w:val="yellow"/></w:rPr></w:pPr><w:r wsp:rsidRPr="00724010"><w:rPr><w:highlight w:val="yellow"/></w:rPr><w:br/></w:r></w:p><w:p wsp:rsidR="001C39AB" wsp:rsidRPr="006645CC" wsp:rsidRDefault="005B08C6" wsp:rsidP="001C39AB"><w:pPr><w:rPr><w:b/><w:lang w:val="EN-US"/></w:rPr></w:pPr><w:r wsp:rsidRPr="006645CC"><w:rPr><w:b/><w:lang w:val="EN-US"/></w:rPr><w:t>Who</w:t></w:r><w:r wsp:rsidR="000353AF" wsp:rsidRPr="006645CC"><w:rPr><w:b/><w:lang w:val="EN-US"/></w:rPr><w:t> did you teach? </w:t></w:r><w:r wsp:rsidRPr="006645CC"><w:rPr><w:b/><w:lang w:val="EN-US"/></w:rPr><w:t>(P</w:t></w:r><w:r wsp:rsidR="001C39AB" wsp:rsidRPr="006645CC"><w:rPr><w:b/><w:lang w:val="EN-US"/></w:rPr><w:t>lease select more than one answer if necessary) </w:t></w:r></w:p></wx:sub-section><wx:sub-section><w:p wsp:rsidR="004F52FC" wsp:rsidRPr="006645CC" wsp:rsidRDefault="004F52FC" wsp:rsidP="006645CC"><w:pPr><w:pStyle w:val="SurveyXactQuestionTitle"/><w:jc w:val="both"/><w:rPr><w:lang w:val="EN-US"/></w:rPr></w:pPr></w:p><w:tbl><w:tblPr><w:tblW w:w="0" w:type="auto"/><w:tblLayout w:type="Fixed"/><w:tblCellMar><w:left w:w="0" w:type="dxa"/><w:right w:w="0" w:type="dxa"/></w:tblCellMar><w:tblLook w:val="01E0"/></w:tblPr><w:tblGrid><w:gridCol w:w="2933"/><w:gridCol w:w="733"/><w:gridCol w:w="733"/><w:gridCol w:w="733"/><w:gridCol w:w="733"/><w:gridCol w:w="733"/><w:gridCol w:w="733"/><w:gridCol w:w="733"/><w:gridCol w:w="733"/></w:tblGrid><w:tr wsp:rsidR="0078435B" wsp:rsidRPr="00724010" wsp:rsidTr="0078435B"><w:trPr><w:tblHeader/></w:trPr><w:tc><w:tcPr><w:tcW w:w="2933" w:type="dxa"/><w:shd w:val="clear" w:color="auto" w:fill="auto"/><w:tcMar><w:top w:w="57" w:type="dxa"/><w:bottom w:w="57" w:type="dxa"/></w:tcMar><w:vAlign w:val="center"/></w:tcPr><w:p wsp:rsidR="004F52FC" wsp:rsidRPr="006645CC" wsp:rsidRDefault="004F52FC"><w:pPr><w:rPr><w:highlight w:val="yellow"/><w:lang w:val="EN-US"/></w:rPr></w:pPr></w:p></w:tc><w:tc><w:tcPr><w:tcW w:w="733" w:type="dxa"/><w:shd w:val="clear" w:color="auto" w:fill="auto"/><w:tcMar><w:top w:w="57" w:type="dxa"/><w:bottom w:w="57" w:type="dxa"/></w:tcMar><w:vAlign w:val="center"/></w:tcPr><w:p wsp:rsidR="004F52FC" wsp:rsidRPr="006645CC" wsp:rsidRDefault="007370BF"><w:pPr><w:pStyle w:val="SurveyXactHorizontalChoiceHeading"/><w:rPr><w:lang w:val="EN-US"/></w:rPr></w:pPr><w:r wsp:rsidRPr="006645CC"><w:rPr><w:lang w:val="EN-US"/></w:rPr><w:t>The whole department/general practice</w:t></w:r></w:p></w:tc><w:tc><w:tcPr><w:tcW w:w="733" w:type="dxa"/><w:shd w:val="clear" w:color="auto" w:fill="auto"/><w:tcMar><w:top w:w="57" w:type="dxa"/><w:bottom w:w="57" w:type="dxa"/></w:tcMar><w:vAlign w:val="center"/></w:tcPr><w:p wsp:rsidR="004F52FC" wsp:rsidRPr="006645CC" wsp:rsidRDefault="007370BF" wsp:rsidP="007370BF"><w:pPr><w:pStyle w:val="SurveyXactHorizontalChoiceHeading"/><w:rPr><w:lang w:val="EN-US"/></w:rPr></w:pPr><w:r wsp:rsidRPr="006645CC"><w:rPr><w:lang w:val="EN-US"/></w:rPr><w:t>The whole group of physicians</w:t></w:r></w:p></w:tc><w:tc><w:tcPr><w:tcW w:w="733" w:type="dxa"/><w:shd w:val="clear" w:color="auto" w:fill="auto"/><w:tcMar><w:top w:w="57" w:type="dxa"/><w:bottom w:w="57" w:type="dxa"/></w:tcMar><w:vAlign w:val="center"/></w:tcPr><w:p wsp:rsidR="004F52FC" wsp:rsidRPr="006645CC" wsp:rsidRDefault="007370BF"><w:pPr><w:pStyle w:val="SurveyXactHorizontalChoiceHeading"/><w:rPr><w:lang w:val="EN-US"/></w:rPr></w:pPr><w:r wsp:rsidRPr="006645CC"><w:rPr><w:lang w:val="EN-US"/></w:rPr><w:t>Only physicians with a lower educational level than yourself</w:t></w:r></w:p></w:tc><w:tc><w:tcPr><w:tcW w:w="733" w:type="dxa"/><w:shd w:val="clear" w:color="auto" w:fill="auto"/><w:tcMar><w:top w:w="57" w:type="dxa"/><w:bottom w:w="57" w:type="dxa"/></w:tcMar><w:vAlign w:val="center"/></w:tcPr><w:p wsp:rsidR="004F52FC" wsp:rsidRPr="00724010" wsp:rsidRDefault="006C55E0" wsp:rsidP="006C55E0"><w:pPr><w:pStyle w:val="SurveyXactHorizontalChoiceHeading"/></w:pPr><w:proofErr w:type="spellStart"/><w:r wsp:rsidRPr="00724010"><w:t>Only</w:t></w:r><w:proofErr w:type="spellEnd"/><w:r wsp:rsidRPr="00724010"><w:t> </w:t></w:r><w:proofErr w:type="spellStart"/><w:r wsp:rsidRPr="00724010"><w:t>medical</w:t></w:r><w:proofErr w:type="spellEnd"/><w:r wsp:rsidRPr="00724010"><w:t> students</w:t></w:r></w:p></w:tc><w:tc><w:tcPr><w:tcW w:w="733" w:type="dxa"/><w:shd w:val="clear" w:color="auto" w:fill="auto"/><w:tcMar><w:top w:w="57" w:type="dxa"/><w:bottom w:w="57" w:type="dxa"/></w:tcMar><w:vAlign w:val="center"/></w:tcPr><w:p wsp:rsidR="004F52FC" wsp:rsidRPr="006645CC" wsp:rsidRDefault="00CE23CC" wsp:rsidP="00CE23CC"><w:pPr><w:pStyle w:val="SurveyXactHorizontalChoiceHeading"/><w:rPr><w:lang w:val="EN-US"/></w:rPr></w:pPr><w:r wsp:rsidRPr="006645CC"><w:rPr><w:lang w:val="EN-US"/></w:rPr><w:t>Only physicians with the same educational level as yourself</w:t></w:r></w:p></w:tc><w:tc><w:tcPr><w:tcW w:w="733" w:type="dxa"/><w:shd w:val="clear" w:color="auto" w:fill="auto"/><w:tcMar><w:top w:w="57" w:type="dxa"/><w:bottom w:w="57" w:type="dxa"/></w:tcMar><w:vAlign w:val="center"/></w:tcPr><w:p wsp:rsidR="004F52FC" wsp:rsidRPr="006645CC" wsp:rsidRDefault="00CE23CC" wsp:rsidP="00CE23CC"><w:pPr><w:pStyle w:val="SurveyXactHorizontalChoiceHeading"/><w:rPr><w:lang w:val="EN-US"/></w:rPr></w:pPr><w:r wsp:rsidRPr="006645CC"><w:rPr><w:lang w:val="EN-US"/></w:rPr><w:t>Only physicians with a higher educational level than yourself</w:t></w:r></w:p></w:tc><w:tc><w:tcPr><w:tcW w:w="733" w:type="dxa"/><w:shd w:val="clear" w:color="auto" w:fill="auto"/><w:tcMar><w:top w:w="57" w:type="dxa"/><w:bottom w:w="57" w:type="dxa"/></w:tcMar><w:vAlign w:val="center"/></w:tcPr><w:p wsp:rsidR="004F52FC" wsp:rsidRPr="006645CC" wsp:rsidRDefault="00CE23CC"><w:pPr><w:pStyle w:val="SurveyXactHorizontalChoiceHeading"/><w:rPr><w:lang w:val="EN-US"/></w:rPr></w:pPr><w:r wsp:rsidRPr="006645CC"><w:rPr><w:lang w:val="EN-US"/></w:rPr><w:t>Only other professions – e.g. nurses, physiotherapists, social and health care assistants or similar</w:t></w:r></w:p></w:tc><w:tc><w:tcPr><w:tcW w:w="733" w:type="dxa"/><w:shd w:val="clear" w:color="auto" w:fill="auto"/><w:tcMar><w:top w:w="57" w:type="dxa"/><w:bottom w:w="57" w:type="dxa"/></w:tcMar><w:vAlign w:val="center"/></w:tcPr><w:p wsp:rsidR="004F52FC" wsp:rsidRPr="00724010" wsp:rsidRDefault="00CE23CC"><w:pPr><w:pStyle w:val="SurveyXactHorizontalChoiceHeading"/></w:pPr><w:proofErr w:type="spellStart"/><w:r wsp:rsidRPr="00724010"><w:t>Others</w:t></w:r><w:proofErr w:type="spellEnd"/><w:r wsp:rsidRPr="00724010"><w:t> – please </w:t></w:r><w:proofErr w:type="spellStart"/><w:r wsp:rsidRPr="00724010"><w:t>describe</w:t></w:r><w:proofErr w:type="spellEnd"/></w:p></w:tc></w:tr><w:tr wsp:rsidR="0078435B" wsp:rsidRPr="00724010" wsp:rsidTr="0078435B"><w:tc><w:tcPr><w:tcW w:w="2933" w:type="dxa"/><w:shd w:val="clear" w:color="auto" w:fill="auto"/><w:tcMar><w:top w:w="57" w:type="dxa"/><w:bottom w:w="57" w:type="dxa"/></w:tcMar><w:vAlign w:val="center"/></w:tcPr><w:p wsp:rsidR="004F52FC" wsp:rsidRPr="00724010" wsp:rsidRDefault="00873CA8"><w:pPr><w:pStyle w:val="SurveyXactBatteryQuestionLine"/><w:rPr><w:highlight w:val="yellow"/></w:rPr></w:pPr><w:r wsp:rsidRPr="00724010"><w:rPr><w:sz w:val="16"/><w:sz-cs w:val="16"/></w:rPr><w:t>                                                       (1)</w:t></w:r><w:r wsp:rsidRPr="00724010"><w:t> </w:t></w:r><w:r wsp:rsidRPr="00724010"><w:rPr><w:rStyle w:val="SurveyXactClosedCheckbox"/></w:rPr><w:sym w:font="Wingdings" w:char="F071"/></w:r></w:p></w:tc><w:tc><w:tcPr><w:tcW w:w="733" w:type="dxa"/><w:shd w:val="clear" w:color="auto" w:fill="auto"/><w:tcMar><w:top w:w="57" w:type="dxa"/><w:bottom w:w="57" w:type="dxa"/></w:tcMar><w:vAlign w:val="center"/></w:tcPr><w:p wsp:rsidR="004F52FC" wsp:rsidRPr="00724010" wsp:rsidRDefault="0078435B"><w:pPr><w:pStyle w:val="SurveyXactClosedHorizontalChoice"/></w:pPr><w:r wsp:rsidRPr="00724010"><w:t>(2) </w:t></w:r><w:r wsp:rsidRPr="00724010"><w:rPr><w:rStyle w:val="SurveyXactClosedCheckbox"/></w:rPr><w:sym w:font="Wingdings" w:char="F071"/></w:r></w:p></w:tc><w:tc><w:tcPr><w:tcW w:w="733" w:type="dxa"/><w:shd w:val="clear" w:color="auto" w:fill="auto"/><w:tcMar><w:top w:w="57" w:type="dxa"/><w:bottom w:w="57" w:type="dxa"/></w:tcMar><w:vAlign w:val="center"/></w:tcPr><w:p wsp:rsidR="004F52FC" wsp:rsidRPr="00724010" wsp:rsidRDefault="0078435B"><w:pPr><w:pStyle w:val="SurveyXactClosedHorizontalChoice"/></w:pPr><w:r wsp:rsidRPr="00724010"><w:t>(7) </w:t></w:r><w:r wsp:rsidRPr="00724010"><w:rPr><w:rStyle w:val="SurveyXactClosedCheckbox"/></w:rPr><w:sym w:font="Wingdings" w:char="F071"/></w:r></w:p></w:tc><w:tc><w:tcPr><w:tcW w:w="733" w:type="dxa"/><w:shd w:val="clear" w:color="auto" w:fill="auto"/><w:tcMar><w:top w:w="57" w:type="dxa"/><w:bottom w:w="57" w:type="dxa"/></w:tcMar><w:vAlign w:val="center"/></w:tcPr><w:p wsp:rsidR="004F52FC" wsp:rsidRPr="00724010" wsp:rsidRDefault="0078435B"><w:pPr><w:pStyle w:val="SurveyXactClosedHorizontalChoice"/></w:pPr><w:r wsp:rsidRPr="00724010"><w:t>(3) </w:t></w:r><w:r wsp:rsidRPr="00724010"><w:rPr><w:rStyle w:val="SurveyXactClosedCheckbox"/></w:rPr><w:sym w:font="Wingdings" w:char="F071"/></w:r></w:p></w:tc><w:tc><w:tcPr><w:tcW w:w="733" w:type="dxa"/><w:shd w:val="clear" w:color="auto" w:fill="auto"/><w:tcMar><w:top w:w="57" w:type="dxa"/><w:bottom w:w="57" w:type="dxa"/></w:tcMar><w:vAlign w:val="center"/></w:tcPr><w:p wsp:rsidR="004F52FC" wsp:rsidRPr="00724010" wsp:rsidRDefault="0078435B"><w:pPr><w:pStyle w:val="SurveyXactClosedHorizontalChoice"/></w:pPr><w:r wsp:rsidRPr="00724010"><w:t>(1) </w:t></w:r><w:r wsp:rsidRPr="00724010"><w:rPr><w:rStyle w:val="SurveyXactClosedCheckbox"/></w:rPr><w:sym w:font="Wingdings" w:char="F071"/></w:r></w:p></w:tc><w:tc><w:tcPr><w:tcW w:w="733" w:type="dxa"/><w:shd w:val="clear" w:color="auto" w:fill="auto"/><w:tcMar><w:top w:w="57" w:type="dxa"/><w:bottom w:w="57" w:type="dxa"/></w:tcMar><w:vAlign w:val="center"/></w:tcPr><w:p wsp:rsidR="004F52FC" wsp:rsidRPr="00724010" wsp:rsidRDefault="0078435B"><w:pPr><w:pStyle w:val="SurveyXactClosedHorizontalChoice"/></w:pPr><w:r wsp:rsidRPr="00724010"><w:t>(4) </w:t></w:r><w:r wsp:rsidRPr="00724010"><w:rPr><w:rStyle w:val="SurveyXactClosedCheckbox"/></w:rPr><w:sym w:font="Wingdings" w:char="F071"/></w:r></w:p></w:tc><w:tc><w:tcPr><w:tcW w:w="733" w:type="dxa"/><w:shd w:val="clear" w:color="auto" w:fill="auto"/><w:tcMar><w:top w:w="57" w:type="dxa"/><w:bottom w:w="57" w:type="dxa"/></w:tcMar><w:vAlign w:val="center"/></w:tcPr><w:p wsp:rsidR="004F52FC" wsp:rsidRPr="00724010" wsp:rsidRDefault="0078435B"><w:pPr><w:pStyle w:val="SurveyXactClosedHorizontalChoice"/></w:pPr><w:r wsp:rsidRPr="00724010"><w:t>(5) </w:t></w:r><w:r wsp:rsidRPr="00724010"><w:rPr><w:rStyle w:val="SurveyXactClosedCheckbox"/></w:rPr><w:sym w:font="Wingdings" w:char="F071"/></w:r></w:p></w:tc><w:tc><w:tcPr><w:tcW w:w="733" w:type="dxa"/><w:shd w:val="clear" w:color="auto" w:fill="auto"/><w:tcMar><w:top w:w="57" w:type="dxa"/><w:bottom w:w="57" w:type="dxa"/></w:tcMar><w:vAlign w:val="center"/></w:tcPr><w:p wsp:rsidR="004F52FC" wsp:rsidRPr="00724010" wsp:rsidRDefault="0078435B"><w:pPr><w:pStyle w:val="SurveyXactClosedHorizontalChoice"/></w:pPr><w:r wsp:rsidRPr="00724010"><w:t>(6) </w:t></w:r><w:r wsp:rsidRPr="00724010"><w:rPr><w:rStyle w:val="SurveyXactClosedCheckbox"/></w:rPr><w:sym w:font="Wingdings" w:char="F071"/></w:r></w:p></w:tc><w:tc><w:tcPr><w:tcW w:w="733" w:type="dxa"/><w:shd w:val="clear" w:color="auto" w:fill="auto"/><w:tcMar><w:top w:w="57" w:type="dxa"/><w:bottom w:w="57" w:type="dxa"/></w:tcMar><w:vAlign w:val="center"/></w:tcPr><w:p wsp:rsidR="004F52FC" wsp:rsidRPr="00724010" wsp:rsidRDefault="0078435B"><w:pPr><w:pStyle w:val="SurveyXactClosedHorizontalChoice"/></w:pPr><w:r wsp:rsidRPr="00724010"><w:t>(8) </w:t></w:r><w:r wsp:rsidRPr="00724010"><w:rPr><w:rStyle w:val="SurveyXactClosedCheckbox"/></w:rPr><w:sym w:font="Wingdings" w:char="F071"/></w:r><w:r wsp:rsidRPr="00724010"><w:t> ________________________________________</w:t></w:r></w:p></w:tc></w:tr><w:tr wsp:rsidR="0078435B" wsp:rsidRPr="00724010" wsp:rsidTr="0078435B"><w:tc><w:tcPr><w:tcW w:w="2933" w:type="dxa"/><w:shd w:val="clear" w:color="auto" w:fill="auto"/><w:tcMar><w:top w:w="57" w:type="dxa"/><w:bottom w:w="57" w:type="dxa"/></w:tcMar><w:vAlign w:val="center"/></w:tcPr><w:p wsp:rsidR="004F52FC" wsp:rsidRPr="00724010" wsp:rsidRDefault="00873CA8"><w:pPr><w:pStyle w:val="SurveyXactBatteryQuestionLine"/><w:rPr><w:highlight w:val="yellow"/></w:rPr></w:pPr><w:r wsp:rsidRPr="00724010"><w:rPr><w:sz w:val="16"/><w:sz-cs w:val="16"/></w:rPr><w:t>                                                      (1)</w:t></w:r><w:r wsp:rsidRPr="00724010"><w:t> </w:t></w:r><w:r wsp:rsidRPr="00724010"><w:rPr><w:rStyle w:val="SurveyXactClosedCheckbox"/></w:rPr><w:sym w:font="Wingdings" w:char="F071"/></w:r></w:p></w:tc><w:tc><w:tcPr><w:tcW w:w="733" w:type="dxa"/><w:shd w:val="clear" w:color="auto" w:fill="auto"/><w:tcMar><w:top w:w="57" w:type="dxa"/><w:bottom w:w="57" w:type="dxa"/></w:tcMar><w:vAlign w:val="center"/></w:tcPr><w:p wsp:rsidR="004F52FC" wsp:rsidRPr="00724010" wsp:rsidRDefault="0078435B"><w:pPr><w:pStyle w:val="SurveyXactClosedHorizontalChoice"/></w:pPr><w:r wsp:rsidRPr="00724010"><w:t>(2) </w:t></w:r><w:r wsp:rsidRPr="00724010"><w:rPr><w:rStyle w:val="SurveyXactClosedCheckbox"/></w:rPr><w:sym w:font="Wingdings" w:char="F071"/></w:r></w:p></w:tc><w:tc><w:tcPr><w:tcW w:w="733" w:type="dxa"/><w:shd w:val="clear" w:color="auto" w:fill="auto"/><w:tcMar><w:top w:w="57" w:type="dxa"/><w:bottom w:w="57" w:type="dxa"/></w:tcMar><w:vAlign w:val="center"/></w:tcPr><w:p wsp:rsidR="004F52FC" wsp:rsidRPr="00724010" wsp:rsidRDefault="0078435B"><w:pPr><w:pStyle w:val="SurveyXactClosedHorizontalChoice"/></w:pPr><w:r wsp:rsidRPr="00724010"><w:t>(7) </w:t></w:r><w:r wsp:rsidRPr="00724010"><w:rPr><w:rStyle w:val="SurveyXactClosedCheckbox"/></w:rPr><w:sym w:font="Wingdings" w:char="F071"/></w:r></w:p></w:tc><w:tc><w:tcPr><w:tcW w:w="733" w:type="dxa"/><w:shd w:val="clear" w:color="auto" w:fill="auto"/><w:tcMar><w:top w:w="57" w:type="dxa"/><w:bottom w:w="57" w:type="dxa"/></w:tcMar><w:vAlign w:val="center"/></w:tcPr><w:p wsp:rsidR="004F52FC" wsp:rsidRPr="00724010" wsp:rsidRDefault="0078435B"><w:pPr><w:pStyle w:val="SurveyXactClosedHorizontalChoice"/></w:pPr><w:r wsp:rsidRPr="00724010"><w:t>(3) </w:t></w:r><w:r wsp:rsidRPr="00724010"><w:rPr><w:rStyle w:val="SurveyXactClosedCheckbox"/></w:rPr><w:sym w:font="Wingdings" w:char="F071"/></w:r></w:p></w:tc><w:tc><w:tcPr><w:tcW w:w="733" w:type="dxa"/><w:shd w:val="clear" w:color="auto" w:fill="auto"/><w:tcMar><w:top w:w="57" w:type="dxa"/><w:bottom w:w="57" w:type="dxa"/></w:tcMar><w:vAlign w:val="center"/></w:tcPr><w:p wsp:rsidR="004F52FC" wsp:rsidRPr="00724010" wsp:rsidRDefault="0078435B"><w:pPr><w:pStyle w:val="SurveyXactClosedHorizontalChoice"/></w:pPr><w:r wsp:rsidRPr="00724010"><w:t>(1) </w:t></w:r><w:r wsp:rsidRPr="00724010"><w:rPr><w:rStyle w:val="SurveyXactClosedCheckbox"/></w:rPr><w:sym w:font="Wingdings" w:char="F071"/></w:r></w:p></w:tc><w:tc><w:tcPr><w:tcW w:w="733" w:type="dxa"/><w:shd w:val="clear" w:color="auto" w:fill="auto"/><w:tcMar><w:top w:w="57" w:type="dxa"/><w:bottom w:w="57" w:type="dxa"/></w:tcMar><w:vAlign w:val="center"/></w:tcPr><w:p wsp:rsidR="004F52FC" wsp:rsidRPr="00724010" wsp:rsidRDefault="0078435B"><w:pPr><w:pStyle w:val="SurveyXactClosedHorizontalChoice"/></w:pPr><w:r wsp:rsidRPr="00724010"><w:t>(4) </w:t></w:r><w:r wsp:rsidRPr="00724010"><w:rPr><w:rStyle w:val="SurveyXactClosedCheckbox"/></w:rPr><w:sym w:font="Wingdings" w:char="F071"/></w:r></w:p></w:tc><w:tc><w:tcPr><w:tcW w:w="733" w:type="dxa"/><w:shd w:val="clear" w:color="auto" w:fill="auto"/><w:tcMar><w:top w:w="57" w:type="dxa"/><w:bottom w:w="57" w:type="dxa"/></w:tcMar><w:vAlign w:val="center"/></w:tcPr><w:p wsp:rsidR="004F52FC" wsp:rsidRPr="00724010" wsp:rsidRDefault="0078435B"><w:pPr><w:pStyle w:val="SurveyXactClosedHorizontalChoice"/></w:pPr><w:r wsp:rsidRPr="00724010"><w:t>(5) </w:t></w:r><w:r wsp:rsidRPr="00724010"><w:rPr><w:rStyle w:val="SurveyXactClosedCheckbox"/></w:rPr><w:sym w:font="Wingdings" w:char="F071"/></w:r></w:p></w:tc><w:tc><w:tcPr><w:tcW w:w="733" w:type="dxa"/><w:shd w:val="clear" w:color="auto" w:fill="auto"/><w:tcMar><w:top w:w="57" w:type="dxa"/><w:bottom w:w="57" w:type="dxa"/></w:tcMar><w:vAlign w:val="center"/></w:tcPr><w:p wsp:rsidR="004F52FC" wsp:rsidRPr="00724010" wsp:rsidRDefault="0078435B"><w:pPr><w:pStyle w:val="SurveyXactClosedHorizontalChoice"/></w:pPr><w:r wsp:rsidRPr="00724010"><w:t>(6) </w:t></w:r><w:r wsp:rsidRPr="00724010"><w:rPr><w:rStyle w:val="SurveyXactClosedCheckbox"/></w:rPr><w:sym w:font="Wingdings" w:char="F071"/></w:r></w:p></w:tc><w:tc><w:tcPr><w:tcW w:w="733" w:type="dxa"/><w:shd w:val="clear" w:color="auto" w:fill="auto"/><w:tcMar><w:top w:w="57" w:type="dxa"/><w:bottom w:w="57" w:type="dxa"/></w:tcMar><w:vAlign w:val="center"/></w:tcPr><w:p wsp:rsidR="004F52FC" wsp:rsidRPr="00724010" wsp:rsidRDefault="0078435B"><w:pPr><w:pStyle w:val="SurveyXactClosedHorizontalChoice"/></w:pPr><w:r wsp:rsidRPr="00724010"><w:t>(8) </w:t></w:r><w:r wsp:rsidRPr="00724010"><w:rPr><w:rStyle w:val="SurveyXactClosedCheckbox"/></w:rPr><w:sym w:font="Wingdings" w:char="F071"/></w:r><w:r wsp:rsidRPr="00724010"><w:t> _________</w:t></w:r><w:r wsp:rsidRPr="00724010"><w:t>_______________________________</w:t></w:r></w:p></w:tc></w:tr></w:tbl><w:p wsp:rsidR="004F52FC" wsp:rsidRPr="00724010" wsp:rsidRDefault="0078435B"><w:pPr><w:rPr><w:highlight w:val="yellow"/></w:rPr></w:pPr><w:r wsp:rsidRPr="00724010"><w:rPr><w:highlight w:val="yellow"/></w:rPr><w:br/></w:r></w:p></wx:sub-section><wx:sub-section><w:p wsp:rsidR="0092204C" wsp:rsidRPr="00724010" wsp:rsidRDefault="0092204C" wsp:rsidP="0092204C"><w:pPr><w:pStyle w:val="SurveyXactQuestionTitle"/><w:rPr><w:lang w:val="EN-US"/></w:rPr></w:pPr><w:r wsp:rsidRPr="00724010"><w:rPr><w:lang w:val="EN-US"/></w:rPr><w:t>Do you teach communication (formally or informally) in your current general practice?</w:t></w:r></w:p><w:p wsp:rsidR="0092204C" wsp:rsidRPr="00A43EB5" wsp:rsidRDefault="0092204C" wsp:rsidP="0092204C"><w:pPr><w:pStyle w:val="SurveyXactClosedVerticalChoices"/><w:rPr><w:lang w:val="EN-US"/></w:rPr></w:pPr><w:r wsp:rsidRPr="00A43EB5"><w:rPr><w:rStyle w:val="SurveyXactClosedVerticalChoiceValue"/><w:lang w:val="EN-US"/></w:rPr><w:t>(1)</w:t></w:r><w:r wsp:rsidRPr="00A43EB5"><w:rPr><w:lang w:val="EN-US"/></w:rPr><w:tab/></w:r><w:r wsp:rsidRPr="00724010"><w:rPr><w:rStyle w:val="SurveyXactClosedCheckbox"/></w:rPr><w:sym w:font="Wingdings" w:char="F071"/></w:r><w:r wsp:rsidRPr="00A43EB5"><w:rPr><w:lang w:val="EN-US"/></w:rPr><w:tab/><w:t>Yes</w:t></w:r></w:p><w:p wsp:rsidR="0092204C" wsp:rsidRPr="00A43EB5" wsp:rsidRDefault="0092204C" wsp:rsidP="0092204C"><w:pPr><w:pStyle w:val="SurveyXactClosedVerticalChoices"/><w:rPr><w:lang w:val="EN-US"/></w:rPr></w:pPr><w:r wsp:rsidRPr="00A43EB5"><w:rPr><w:rStyle w:val="SurveyXactClosedVerticalChoiceValue"/><w:lang w:val="EN-US"/></w:rPr><w:t>(2)</w:t></w:r><w:r wsp:rsidRPr="00A43EB5"><w:rPr><w:lang w:val="EN-US"/></w:rPr><w:tab/></w:r><w:r wsp:rsidRPr="00724010"><w:rPr><w:rStyle w:val="SurveyXactClosedCheckbox"/></w:rPr><w:sym w:font="Wingdings" w:char="F071"/></w:r><w:r wsp:rsidRPr="00A43EB5"><w:rPr><w:lang w:val="EN-US"/></w:rPr><w:tab/><w:t>No</w:t></w:r></w:p><w:p wsp:rsidR="00146CEC" wsp:rsidRPr="006645CC" wsp:rsidRDefault="0078435B" wsp:rsidP="00146CEC"><w:pPr><w:rPr><w:b/><w:lang w:val="EN-US"/></w:rPr></w:pPr><w:r wsp:rsidRPr="006645CC"><w:rPr><w:highlight w:val="yellow"/><w:lang w:val="EN-US"/></w:rPr><w:br/></w:r><w:r wsp:rsidR="00146CEC" wsp:rsidRPr="006645CC"><w:rPr><w:b/><w:lang w:val="EN-US"/></w:rPr><w:t>I teach communication (Please select more than one answer if necessary): </w:t></w:r></w:p><w:p wsp:rsidR="00146CEC" wsp:rsidRPr="006645CC" wsp:rsidRDefault="00146CEC" wsp:rsidP="00146CEC"><w:pPr><w:rPr><w:b/><w:lang w:val="EN-US"/></w:rPr></w:pPr></w:p><w:p wsp:rsidR="00146CEC" wsp:rsidRPr="006645CC" wsp:rsidRDefault="00146CEC" wsp:rsidP="00146CEC"><w:pPr><w:pStyle w:val="SurveyXactClosedVerticalChoices"/><w:rPr><w:lang w:val="EN-US"/></w:rPr></w:pPr><w:r wsp:rsidRPr="006645CC"><w:rPr><w:rStyle w:val="SurveyXactClosedVerticalChoiceValue"/><w:lang w:val="EN-US"/></w:rPr><w:t>(1)</w:t></w:r><w:r wsp:rsidRPr="006645CC"><w:rPr><w:lang w:val="EN-US"/></w:rPr><w:tab/></w:r><w:r wsp:rsidRPr="00724010"><w:rPr><w:rStyle w:val="SurveyXactClosedCheckbox"/></w:rPr><w:sym w:font="Wingdings" w:char="F071"/></w:r><w:r wsp:rsidRPr="006645CC"><w:rPr><w:lang w:val="EN-US"/></w:rPr><w:tab/><w:t>Spontaneous</w:t></w:r><w:r wsp:rsidR="00300BE9" wsp:rsidRPr="006645CC"><w:rPr><w:lang w:val="EN-US"/></w:rPr><w:t>ly</w:t></w:r><w:r wsp:rsidRPr="006645CC"><w:rPr><w:lang w:val="EN-US"/></w:rPr><w:t> - when the opportunity arises</w:t></w:r></w:p><w:p wsp:rsidR="00146CEC" wsp:rsidRPr="006645CC" wsp:rsidRDefault="00146CEC" wsp:rsidP="00146CEC"><w:pPr><w:pStyle w:val="SurveyXactClosedVerticalChoices"/><w:rPr><w:lang w:val="EN-US"/></w:rPr></w:pPr><w:r wsp:rsidRPr="006645CC"><w:rPr><w:rStyle w:val="SurveyXactClosedVerticalChoiceValue"/><w:lang w:val="EN-US"/></w:rPr><w:t>(2)</w:t></w:r><w:r wsp:rsidRPr="006645CC"><w:rPr><w:lang w:val="EN-US"/></w:rPr><w:tab/></w:r><w:r wsp:rsidRPr="00724010"><w:rPr><w:rStyle w:val="SurveyXactClosedCheckbox"/></w:rPr><w:sym w:font="Wingdings" w:char="F071"/></w:r><w:r wsp:rsidRPr="006645CC"><w:rPr><w:lang w:val="EN-US"/></w:rPr><w:tab/><w:t>Planned</w:t></w:r><w:r wsp:rsidR="00EB5AB9" wsp:rsidRPr="006645CC"><w:rPr><w:lang w:val="EN-US"/></w:rPr><w:t>,</w:t></w:r><w:r wsp:rsidRPr="006645CC"><w:rPr><w:lang w:val="EN-US"/></w:rPr><w:t> </w:t></w:r><w:proofErr w:type="spellStart"/><w:r wsp:rsidRPr="006645CC"><w:rPr><w:lang w:val="EN-US"/></w:rPr><w:t>formalised</w:t></w:r><w:proofErr w:type="spellEnd"/><w:r wsp:rsidRPr="006645CC"><w:rPr><w:lang w:val="EN-US"/></w:rPr><w:t> (repeated sessions)</w:t></w:r></w:p><w:p wsp:rsidR="00146CEC" wsp:rsidRPr="006645CC" wsp:rsidRDefault="00146CEC" wsp:rsidP="00146CEC"><w:pPr><w:pStyle w:val="SurveyXactClosedVerticalChoices"/><w:rPr><w:lang w:val="EN-US"/></w:rPr></w:pPr><w:r wsp:rsidRPr="006645CC"><w:rPr><w:rStyle w:val="SurveyXactClosedVerticalChoiceValue"/><w:lang w:val="EN-US"/></w:rPr><w:t>(3)</w:t></w:r><w:r wsp:rsidRPr="006645CC"><w:rPr><w:lang w:val="EN-US"/></w:rPr><w:tab/></w:r><w:r wsp:rsidRPr="00724010"><w:rPr><w:rStyle w:val="SurveyXactClosedCheckbox"/></w:rPr><w:sym w:font="Wingdings" w:char="F071"/></w:r><w:r wsp:rsidRPr="006645CC"><w:rPr><w:lang w:val="EN-US"/></w:rPr><w:tab/></w:r><w:r wsp:rsidR="00300BE9" wsp:rsidRPr="006645CC"><w:rPr><w:lang w:val="EN-US"/></w:rPr><w:t>In r</w:t></w:r><w:r wsp:rsidRPr="006645CC"><w:rPr><w:lang w:val="EN-US"/></w:rPr><w:t>epeated sessions</w:t></w:r></w:p><w:p wsp:rsidR="00146CEC" wsp:rsidRPr="006645CC" wsp:rsidRDefault="00146CEC" wsp:rsidP="00146CEC"><w:pPr><w:pStyle w:val="SurveyXactClosedVerticalChoices"/><w:rPr><w:lang w:val="EN-US"/></w:rPr></w:pPr><w:r wsp:rsidRPr="006645CC"><w:rPr><w:rStyle w:val="SurveyXactClosedVerticalChoiceValue"/><w:lang w:val="EN-US"/></w:rPr><w:t>(4)</w:t></w:r><w:r wsp:rsidRPr="006645CC"><w:rPr><w:lang w:val="EN-US"/></w:rPr><w:tab/></w:r><w:r wsp:rsidRPr="00724010"><w:rPr><w:rStyle w:val="SurveyXactClosedCheckbox"/></w:rPr><w:sym w:font="Wingdings" w:char="F071"/></w:r><w:r wsp:rsidRPr="006645CC"><w:rPr><w:lang w:val="EN-US"/></w:rPr><w:tab/></w:r><w:r wsp:rsidR="00EB5AB9" wsp:rsidRPr="006645CC"><w:rPr><w:lang w:val="EN-US"/></w:rPr><w:t>As</w:t></w:r><w:r wsp:rsidR="00300BE9" wsp:rsidRPr="006645CC"><w:rPr><w:lang w:val="EN-US"/></w:rPr><w:t> a s</w:t></w:r><w:r wsp:rsidRPr="006645CC"><w:rPr><w:lang w:val="EN-US"/></w:rPr><w:t>ingle presentation</w:t></w:r></w:p><w:p wsp:rsidR="00146CEC" wsp:rsidRPr="006645CC" wsp:rsidRDefault="00146CEC" wsp:rsidP="00146CEC"><w:pPr><w:pStyle w:val="SurveyXactClosedVerticalChoices"/><w:rPr><w:lang w:val="EN-US"/></w:rPr></w:pPr><w:r wsp:rsidRPr="006645CC"><w:rPr><w:rStyle w:val="SurveyXactClosedVerticalChoiceValue"/><w:lang w:val="EN-US"/></w:rPr><w:t>(5)</w:t></w:r><w:r wsp:rsidRPr="006645CC"><w:rPr><w:lang w:val="EN-US"/></w:rPr><w:tab/></w:r><w:r wsp:rsidRPr="00724010"><w:rPr><w:rStyle w:val="SurveyXactClosedCheckbox"/></w:rPr><w:sym w:font="Wingdings" w:char="F071"/></w:r><w:r wsp:rsidRPr="006645CC"><w:rPr><w:lang w:val="EN-US"/></w:rPr><w:tab/><w:t>As part of an introduction </w:t></w:r><w:proofErr w:type="spellStart"/><w:r wsp:rsidRPr="006645CC"><w:rPr><w:lang w:val="EN-US"/></w:rPr><w:t>programme</w:t></w:r><w:proofErr w:type="spellEnd"/><w:r wsp:rsidRPr="006645CC"><w:rPr><w:lang w:val="EN-US"/></w:rPr><w:t> for new employees in the clinical practice</w:t></w:r></w:p><w:p wsp:rsidR="00146CEC" wsp:rsidRPr="00724010" wsp:rsidRDefault="00146CEC" wsp:rsidP="00146CEC"><w:pPr><w:pStyle w:val="SurveyXactClosedVerticalChoices"/></w:pPr><w:r wsp:rsidRPr="00724010"><w:rPr><w:rStyle w:val="SurveyXactClosedVerticalChoiceValue"/></w:rPr><w:t>(6)</w:t></w:r><w:r wsp:rsidRPr="00724010"><w:tab/></w:r><w:r wsp:rsidRPr="00724010"><w:rPr><w:rStyle w:val="SurveyXactClosedCheckbox"/></w:rPr><w:sym w:font="Wingdings" w:char="F071"/></w:r><w:r wsp:rsidRPr="00724010"><w:tab/></w:r><w:proofErr w:type="spellStart"/><w:r wsp:rsidRPr="00724010"><w:t>Other</w:t></w:r><w:proofErr w:type="spellEnd"/><w:r wsp:rsidRPr="00724010"><w:t> – please </w:t></w:r><w:proofErr w:type="spellStart"/><w:r wsp:rsidRPr="00724010"><w:t>describe</w:t></w:r><w:proofErr w:type="spellEnd"/><w:r wsp:rsidRPr="00724010"><w:t> _________</w:t></w:r></w:p><w:p wsp:rsidR="004F52FC" wsp:rsidRPr="00724010" wsp:rsidRDefault="004F52FC"><w:pPr><w:rPr><w:highlight w:val="yellow"/></w:rPr></w:pPr></w:p><w:tbl><w:tblPr><w:tblW w:w="0" w:type="auto"/><w:tblLayout w:type="Fixed"/><w:tblCellMar><w:left w:w="0" w:type="dxa"/><w:right w:w="0" w:type="dxa"/></w:tblCellMar><w:tblLook w:val="01E0"/></w:tblPr><w:tblGrid><w:gridCol w:w="2933"/></w:tblGrid><w:tr wsp:rsidR="00146CEC" wsp:rsidRPr="00724010" wsp:rsidTr="0078435B"><w:tc><w:tcPr><w:tcW w:w="2933" w:type="dxa"/><w:shd w:val="clear" w:color="auto" w:fill="auto"/><w:tcMar><w:top w:w="57" w:type="dxa"/><w:bottom w:w="57" w:type="dxa"/></w:tcMar><w:vAlign w:val="center"/></w:tcPr><w:p wsp:rsidR="00146CEC" wsp:rsidRPr="00724010" wsp:rsidRDefault="00146CEC" wsp:rsidP="00146CEC"><w:pPr><w:spacing w:line="240" w:line-rule="auto"/><w:rPr><w:highlight w:val="yellow"/></w:rPr></w:pPr></w:p></w:tc></w:tr></w:tbl></wx:sub-section><wx:sub-section><w:p wsp:rsidR="008B5158" wsp:rsidRPr="00724010" wsp:rsidRDefault="008B5158" wsp:rsidP="008B5158"><w:pPr><w:pStyle w:val="SurveyXactQuestionTitle"/><w:rPr><w:lang w:val="EN-US"/></w:rPr></w:pPr><w:r wsp:rsidRPr="00724010"><w:rPr><w:lang w:val="EN-US"/></w:rPr><w:t>When you teach</w:t></w:r><w:r wsp:rsidR="00EB5AB9" wsp:rsidRPr="00724010"><w:rPr><w:lang w:val="EN-US"/></w:rPr><w:t>,</w:t></w:r><w:r wsp:rsidRPr="00724010"><w:rPr><w:lang w:val="EN-US"/></w:rPr><w:t> to </w:t></w:r><w:r wsp:rsidR="00EB5AB9" wsp:rsidRPr="00724010"><w:rPr><w:lang w:val="EN-US"/></w:rPr><w:t>what </w:t></w:r><w:r wsp:rsidRPr="00724010"><w:rPr><w:lang w:val="EN-US"/></w:rPr><w:t>degree do you feel </w:t></w:r><w:r wsp:rsidR="00EB5AB9" wsp:rsidRPr="00724010"><w:rPr><w:lang w:val="EN-US"/></w:rPr><w:t>the </w:t></w:r><w:proofErr w:type="gramStart"/><w:r wsp:rsidR="00EB5AB9" wsp:rsidRPr="00724010"><w:rPr><w:lang w:val="EN-US"/></w:rPr><w:t>following</w:t></w:r><w:r wsp:rsidR="009345EA" wsp:rsidRPr="00724010"><w:rPr><w:lang w:val="EN-US"/></w:rPr><w:t>?</w:t></w:r><w:r wsp:rsidRPr="00724010"><w:rPr><w:lang w:val="EN-US"/></w:rPr><w:t>:</w:t></w:r><w:proofErr w:type="gramEnd"/></w:p><w:p wsp:rsidR="008B5158" wsp:rsidRPr="006645CC" wsp:rsidRDefault="008B5158" wsp:rsidP="008B5158"><w:pPr><w:rPr><w:lang w:val="EN-US"/></w:rPr></w:pPr><w:r wsp:rsidRPr="006645CC"><w:rPr><w:b/><w:lang w:val="EN-US"/></w:rPr><w:t>Please rank the following on a scale of 1 to 7 with 1 being ‘to a poor extent’ and 7 being ‘to a great extent’.</w:t></w:r></w:p><w:tbl><w:tblPr><w:tblW w:w="0" w:type="auto"/><w:tblLayout w:type="Fixed"/><w:tblCellMar><w:left w:w="0" w:type="dxa"/><w:right w:w="0" w:type="dxa"/></w:tblCellMar><w:tblLook w:val="01E0"/></w:tblPr><w:tblGrid><w:gridCol w:w="2933"/><w:gridCol w:w="838"/><w:gridCol w:w="838"/><w:gridCol w:w="838"/><w:gridCol w:w="838"/><w:gridCol w:w="838"/><w:gridCol w:w="838"/><w:gridCol w:w="838"/></w:tblGrid><w:tr wsp:rsidR="008B5158" wsp:rsidRPr="00724010" wsp:rsidTr="00EB3670"><w:trPr><w:tblHeader/></w:trPr><w:tc><w:tcPr><w:tcW w:w="2933" w:type="dxa"/><w:shd w:val="clear" w:color="auto" w:fill="auto"/><w:tcMar><w:top w:w="57" w:type="dxa"/><w:bottom w:w="57" w:type="dxa"/></w:tcMar><w:vAlign w:val="center"/></w:tcPr><w:p wsp:rsidR="008B5158" wsp:rsidRPr="006645CC" wsp:rsidRDefault="008B5158" wsp:rsidP="00EB3670"><w:pPr><w:rPr><w:highlight w:val="yellow"/><w:lang w:val="EN-US"/></w:rPr></w:pPr></w:p></w:tc><w:tc><w:tcPr><w:tcW w:w="838" w:type="dxa"/><w:shd w:val="clear" w:color="auto" w:fill="auto"/><w:tcMar><w:top w:w="57" w:type="dxa"/><w:bottom w:w="57" w:type="dxa"/></w:tcMar><w:vAlign w:val="center"/></w:tcPr><w:p wsp:rsidR="008B5158" wsp:rsidRPr="00724010" wsp:rsidRDefault="008B5158" wsp:rsidP="00EB3670"><w:pPr><w:pStyle w:val="SurveyXactHorizontalChoiceHeading"/></w:pPr><w:r wsp:rsidRPr="00724010"><w:t>To a </w:t></w:r><w:proofErr w:type="spellStart"/><w:r wsp:rsidRPr="00724010"><w:t>poor</w:t></w:r><w:proofErr w:type="spellEnd"/><w:r wsp:rsidRPr="00724010"><w:t> </w:t></w:r><w:proofErr w:type="spellStart"/><w:r wsp:rsidRPr="00724010"><w:t>extent</w:t></w:r><w:proofErr w:type="spellEnd"/><w:r wsp:rsidRPr="00724010"><w:br/><w:t>1</w:t></w:r></w:p></w:tc><w:tc><w:tcPr><w:tcW w:w="838" w:type="dxa"/><w:shd w:val="clear" w:color="auto" w:fill="auto"/><w:tcMar><w:top w:w="57" w:type="dxa"/><w:bottom w:w="57" w:type="dxa"/></w:tcMar><w:vAlign w:val="center"/></w:tcPr><w:p wsp:rsidR="008B5158" wsp:rsidRPr="00724010" wsp:rsidRDefault="008B5158" wsp:rsidP="00EB3670"><w:pPr><w:pStyle w:val="SurveyXactHorizontalChoiceHeading"/></w:pPr><w:r wsp:rsidRPr="00724010"><w:br/><w:t>2</w:t></w:r></w:p></w:tc><w:tc><w:tcPr><w:tcW w:w="838" w:type="dxa"/><w:shd w:val="clear" w:color="auto" w:fill="auto"/><w:tcMar><w:top w:w="57" w:type="dxa"/><w:bottom w:w="57" w:type="dxa"/></w:tcMar><w:vAlign w:val="center"/></w:tcPr><w:p wsp:rsidR="008B5158" wsp:rsidRPr="00724010" wsp:rsidRDefault="008B5158" wsp:rsidP="00EB3670"><w:pPr><w:pStyle w:val="SurveyXactHorizontalChoiceHeading"/></w:pPr><w:r wsp:rsidRPr="00724010"><w:br/><w:t>3</w:t></w:r></w:p></w:tc><w:tc><w:tcPr><w:tcW w:w="838" w:type="dxa"/><w:shd w:val="clear" w:color="auto" w:fill="auto"/><w:tcMar><w:top w:w="57" w:type="dxa"/><w:bottom w:w="57" w:type="dxa"/></w:tcMar><w:vAlign w:val="center"/></w:tcPr><w:p wsp:rsidR="008B5158" wsp:rsidRPr="00724010" wsp:rsidRDefault="008B5158" wsp:rsidP="00EB3670"><w:pPr><w:pStyle w:val="SurveyXactHorizontalChoiceHeading"/></w:pPr><w:r wsp:rsidRPr="00724010"><w:br/><w:t>4</w:t></w:r></w:p></w:tc><w:tc><w:tcPr><w:tcW w:w="838" w:type="dxa"/><w:shd w:val="clear" w:color="auto" w:fill="auto"/><w:tcMar><w:top w:w="57" w:type="dxa"/><w:bottom w:w="57" w:type="dxa"/></w:tcMar><w:vAlign w:val="center"/></w:tcPr><w:p wsp:rsidR="008B5158" wsp:rsidRPr="00724010" wsp:rsidRDefault="008B5158" wsp:rsidP="00EB3670"><w:pPr><w:pStyle w:val="SurveyXactHorizontalChoiceHeading"/></w:pPr><w:r wsp:rsidRPr="00724010"><w:br/><w:t>5</w:t></w:r></w:p></w:tc><w:tc><w:tcPr><w:tcW w:w="838" w:type="dxa"/><w:shd w:val="clear" w:color="auto" w:fill="auto"/><w:tcMar><w:top w:w="57" w:type="dxa"/><w:bottom w:w="57" w:type="dxa"/></w:tcMar><w:vAlign w:val="center"/></w:tcPr><w:p wsp:rsidR="008B5158" wsp:rsidRPr="00724010" wsp:rsidRDefault="008B5158" wsp:rsidP="00EB3670"><w:pPr><w:pStyle w:val="SurveyXactHorizontalChoiceHeading"/></w:pPr><w:r wsp:rsidRPr="00724010"><w:br/><w:t>6</w:t></w:r></w:p></w:tc><w:tc><w:tcPr><w:tcW w:w="838" w:type="dxa"/><w:shd w:val="clear" w:color="auto" w:fill="auto"/><w:tcMar><w:top w:w="57" w:type="dxa"/><w:bottom w:w="57" w:type="dxa"/></w:tcMar><w:vAlign w:val="center"/></w:tcPr><w:p wsp:rsidR="008B5158" wsp:rsidRPr="00724010" wsp:rsidRDefault="008B5158" wsp:rsidP="00EB3670"><w:pPr><w:pStyle w:val="SurveyXactHorizontalChoiceHeading"/></w:pPr><w:r wsp:rsidRPr="00724010"><w:t>To a </w:t></w:r><w:proofErr w:type="spellStart"/><w:r wsp:rsidRPr="00724010"><w:t>great</w:t></w:r><w:proofErr w:type="spellEnd"/><w:r wsp:rsidRPr="00724010"><w:t> </w:t></w:r><w:proofErr w:type="spellStart"/><w:r wsp:rsidRPr="00724010"><w:t>extent</w:t></w:r><w:proofErr w:type="spellEnd"/><w:r wsp:rsidRPr="00724010"><w:br/><w:t>7</w:t></w:r></w:p></w:tc></w:tr><w:tr wsp:rsidR="008B5158" wsp:rsidRPr="00724010" wsp:rsidTr="00EB3670"><w:tc><w:tcPr><w:tcW w:w="2933" w:type="dxa"/><w:shd w:val="clear" w:color="auto" w:fill="auto"/><w:tcMar><w:top w:w="57" w:type="dxa"/><w:bottom w:w="57" w:type="dxa"/></w:tcMar><w:vAlign w:val="center"/></w:tcPr><w:p wsp:rsidR="008B5158" wsp:rsidRPr="006645CC" wsp:rsidRDefault="008B5158" wsp:rsidP="008B5158"><w:pPr><w:pStyle w:val="SurveyXactBatteryQuestionLine"/><w:rPr><w:lang w:val="EN-US"/></w:rPr></w:pPr><w:r wsp:rsidRPr="006645CC"><w:rPr><w:lang w:val="EN-US"/></w:rPr><w:t>I am unsure how it will go down with my colleagues </w:t></w:r></w:p></w:tc><w:tc><w:tcPr><w:tcW w:w="838" w:type="dxa"/><w:shd w:val="clear" w:color="auto" w:fill="auto"/><w:tcMar><w:top w:w="57" w:type="dxa"/><w:bottom w:w="57" w:type="dxa"/></w:tcMar><w:vAlign w:val="center"/></w:tcPr><w:p wsp:rsidR="008B5158" wsp:rsidRPr="00724010" wsp:rsidRDefault="008B5158" wsp:rsidP="00EB3670"><w:pPr><w:pStyle w:val="SurveyXactClosedHorizontalChoice"/></w:pPr><w:r wsp:rsidRPr="00724010"><w:t>(1) </w:t></w:r><w:r wsp:rsidRPr="00724010"><w:rPr><w:rStyle w:val="SurveyXactClosedCheckbox"/></w:rPr><w:sym w:font="Wingdings" w:char="F071"/></w:r></w:p></w:tc><w:tc><w:tcPr><w:tcW w:w="838" w:type="dxa"/><w:shd w:val="clear" w:color="auto" w:fill="auto"/><w:tcMar><w:top w:w="57" w:type="dxa"/><w:bottom w:w="57" w:type="dxa"/></w:tcMar><w:vAlign w:val="center"/></w:tcPr><w:p wsp:rsidR="008B5158" wsp:rsidRPr="00724010" wsp:rsidRDefault="008B5158" wsp:rsidP="00EB3670"><w:pPr><w:pStyle w:val="SurveyXactClosedHorizontalChoice"/></w:pPr><w:r wsp:rsidRPr="00724010"><w:t>(2) </w:t></w:r><w:r wsp:rsidRPr="00724010"><w:rPr><w:rStyle w:val="SurveyXactClosedCheckbox"/></w:rPr><w:sym w:font="Wingdings" w:char="F071"/></w:r></w:p></w:tc><w:tc><w:tcPr><w:tcW w:w="838" w:type="dxa"/><w:shd w:val="clear" w:color="auto" w:fill="auto"/><w:tcMar><w:top w:w="57" w:type="dxa"/><w:bottom w:w="57" w:type="dxa"/></w:tcMar><w:vAlign w:val="center"/></w:tcPr><w:p wsp:rsidR="008B5158" wsp:rsidRPr="00724010" wsp:rsidRDefault="008B5158" wsp:rsidP="00EB3670"><w:pPr><w:pStyle w:val="SurveyXactClosedHorizontalChoice"/></w:pPr><w:r wsp:rsidRPr="00724010"><w:t>(3) </w:t></w:r><w:r wsp:rsidRPr="00724010"><w:rPr><w:rStyle w:val="SurveyXactClosedCheckbox"/></w:rPr><w:sym w:font="Wingdings" w:char="F071"/></w:r></w:p></w:tc><w:tc><w:tcPr><w:tcW w:w="838" w:type="dxa"/><w:shd w:val="clear" w:color="auto" w:fill="auto"/><w:tcMar><w:top w:w="57" w:type="dxa"/><w:bottom w:w="57" w:type="dxa"/></w:tcMar><w:vAlign w:val="center"/></w:tcPr><w:p wsp:rsidR="008B5158" wsp:rsidRPr="00724010" wsp:rsidRDefault="008B5158" wsp:rsidP="00EB3670"><w:pPr><w:pStyle w:val="SurveyXactClosedHorizontalChoice"/></w:pPr><w:r wsp:rsidRPr="00724010"><w:t>(4) </w:t></w:r><w:r wsp:rsidRPr="00724010"><w:rPr><w:rStyle w:val="SurveyXactClosedCheckbox"/></w:rPr><w:sym w:font="Wingdings" w:char="F071"/></w:r></w:p></w:tc><w:tc><w:tcPr><w:tcW w:w="838" w:type="dxa"/><w:shd w:val="clear" w:color="auto" w:fill="auto"/><w:tcMar><w:top w:w="57" w:type="dxa"/><w:bottom w:w="57" w:type="dxa"/></w:tcMar><w:vAlign w:val="center"/></w:tcPr><w:p wsp:rsidR="008B5158" wsp:rsidRPr="00724010" wsp:rsidRDefault="008B5158" wsp:rsidP="00EB3670"><w:pPr><w:pStyle w:val="SurveyXactClosedHorizontalChoice"/></w:pPr><w:r wsp:rsidRPr="00724010"><w:t>(5) </w:t></w:r><w:r wsp:rsidRPr="00724010"><w:rPr><w:rStyle w:val="SurveyXactClosedCheckbox"/></w:rPr><w:sym w:font="Wingdings" w:char="F071"/></w:r></w:p></w:tc><w:tc><w:tcPr><w:tcW w:w="838" w:type="dxa"/><w:shd w:val="clear" w:color="auto" w:fill="auto"/><w:tcMar><w:top w:w="57" w:type="dxa"/><w:bottom w:w="57" w:type="dxa"/></w:tcMar><w:vAlign w:val="center"/></w:tcPr><w:p wsp:rsidR="008B5158" wsp:rsidRPr="00724010" wsp:rsidRDefault="008B5158" wsp:rsidP="00EB3670"><w:pPr><w:pStyle w:val="SurveyXactClosedHorizontalChoice"/></w:pPr><w:r wsp:rsidRPr="00724010"><w:t>(6) </w:t></w:r><w:r wsp:rsidRPr="00724010"><w:rPr><w:rStyle w:val="SurveyXactClosedCheckbox"/></w:rPr><w:sym w:font="Wingdings" w:char="F071"/></w:r></w:p></w:tc><w:tc><w:tcPr><w:tcW w:w="838" w:type="dxa"/><w:shd w:val="clear" w:color="auto" w:fill="auto"/><w:tcMar><w:top w:w="57" w:type="dxa"/><w:bottom w:w="57" w:type="dxa"/></w:tcMar><w:vAlign w:val="center"/></w:tcPr><w:p wsp:rsidR="008B5158" wsp:rsidRPr="00724010" wsp:rsidRDefault="008B5158" wsp:rsidP="00EB3670"><w:pPr><w:pStyle w:val="SurveyXactClosedHorizontalChoice"/></w:pPr><w:r wsp:rsidRPr="00724010"><w:t>(7) </w:t></w:r><w:r wsp:rsidRPr="00724010"><w:rPr><w:rStyle w:val="SurveyXactClosedCheckbox"/></w:rPr><w:sym w:font="Wingdings" w:char="F071"/></w:r></w:p></w:tc></w:tr><w:tr wsp:rsidR="008B5158" wsp:rsidRPr="00724010" wsp:rsidTr="00EB3670"><w:tc><w:tcPr><w:tcW w:w="2933" w:type="dxa"/><w:shd w:val="clear" w:color="auto" w:fill="auto"/><w:tcMar><w:top w:w="57" w:type="dxa"/><w:bottom w:w="57" w:type="dxa"/></w:tcMar><w:vAlign w:val="center"/></w:tcPr><w:p wsp:rsidR="008B5158" wsp:rsidRPr="00724010" wsp:rsidRDefault="008B5158" wsp:rsidP="008B5158"><w:pPr><w:pStyle w:val="SurveyXactBatteryQuestionLine"/><w:rPr><w:lang w:val="EN-US"/></w:rPr></w:pPr><w:r wsp:rsidRPr="00724010"><w:rPr><w:lang w:val="EN-US"/></w:rPr><w:t>I am unsure o</w:t></w:r><w:r wsp:rsidR="00300BE9" wsp:rsidRPr="00724010"><w:rPr><w:lang w:val="EN-US"/></w:rPr><w:t>f</w:t></w:r><w:r wsp:rsidRPr="00724010"><w:rPr><w:lang w:val="EN-US"/></w:rPr><w:t> my teaching skills because it is another target group than medical students</w:t></w:r></w:p></w:tc><w:tc><w:tcPr><w:tcW w:w="838" w:type="dxa"/><w:shd w:val="clear" w:color="auto" w:fill="auto"/><w:tcMar><w:top w:w="57" w:type="dxa"/><w:bottom w:w="57" w:type="dxa"/></w:tcMar><w:vAlign w:val="center"/></w:tcPr><w:p wsp:rsidR="008B5158" wsp:rsidRPr="00724010" wsp:rsidRDefault="008B5158" wsp:rsidP="00EB3670"><w:pPr><w:pStyle w:val="SurveyXactClosedHorizontalChoice"/></w:pPr><w:r wsp:rsidRPr="00724010"><w:t>(1) </w:t></w:r><w:r wsp:rsidRPr="00724010"><w:rPr><w:rStyle w:val="SurveyXactClosedCheckbox"/></w:rPr><w:sym w:font="Wingdings" w:char="F071"/></w:r></w:p></w:tc><w:tc><w:tcPr><w:tcW w:w="838" w:type="dxa"/><w:shd w:val="clear" w:color="auto" w:fill="auto"/><w:tcMar><w:top w:w="57" w:type="dxa"/><w:bottom w:w="57" w:type="dxa"/></w:tcMar><w:vAlign w:val="center"/></w:tcPr><w:p wsp:rsidR="008B5158" wsp:rsidRPr="00724010" wsp:rsidRDefault="008B5158" wsp:rsidP="00EB3670"><w:pPr><w:pStyle w:val="SurveyXactClosedHorizontalChoice"/></w:pPr><w:r wsp:rsidRPr="00724010"><w:t>(2) </w:t></w:r><w:r wsp:rsidRPr="00724010"><w:rPr><w:rStyle w:val="SurveyXactClosedCheckbox"/></w:rPr><w:sym w:font="Wingdings" w:char="F071"/></w:r></w:p></w:tc><w:tc><w:tcPr><w:tcW w:w="838" w:type="dxa"/><w:shd w:val="clear" w:color="auto" w:fill="auto"/><w:tcMar><w:top w:w="57" w:type="dxa"/><w:bottom w:w="57" w:type="dxa"/></w:tcMar><w:vAlign w:val="center"/></w:tcPr><w:p wsp:rsidR="008B5158" wsp:rsidRPr="00724010" wsp:rsidRDefault="008B5158" wsp:rsidP="00EB3670"><w:pPr><w:pStyle w:val="SurveyXactClosedHorizontalChoice"/></w:pPr><w:r wsp:rsidRPr="00724010"><w:t>(3) </w:t></w:r><w:r wsp:rsidRPr="00724010"><w:rPr><w:rStyle w:val="SurveyXactClosedCheckbox"/></w:rPr><w:sym w:font="Wingdings" w:char="F071"/></w:r></w:p></w:tc><w:tc><w:tcPr><w:tcW w:w="838" w:type="dxa"/><w:shd w:val="clear" w:color="auto" w:fill="auto"/><w:tcMar><w:top w:w="57" w:type="dxa"/><w:bottom w:w="57" w:type="dxa"/></w:tcMar><w:vAlign w:val="center"/></w:tcPr><w:p wsp:rsidR="008B5158" wsp:rsidRPr="00724010" wsp:rsidRDefault="008B5158" wsp:rsidP="00EB3670"><w:pPr><w:pStyle w:val="SurveyXactClosedHorizontalChoice"/></w:pPr><w:r wsp:rsidRPr="00724010"><w:t>(4) </w:t></w:r><w:r wsp:rsidRPr="00724010"><w:rPr><w:rStyle w:val="SurveyXactClosedCheckbox"/></w:rPr><w:sym w:font="Wingdings" w:char="F071"/></w:r></w:p></w:tc><w:tc><w:tcPr><w:tcW w:w="838" w:type="dxa"/><w:shd w:val="clear" w:color="auto" w:fill="auto"/><w:tcMar><w:top w:w="57" w:type="dxa"/><w:bottom w:w="57" w:type="dxa"/></w:tcMar><w:vAlign w:val="center"/></w:tcPr><w:p wsp:rsidR="008B5158" wsp:rsidRPr="00724010" wsp:rsidRDefault="008B5158" wsp:rsidP="00EB3670"><w:pPr><w:pStyle w:val="SurveyXactClosedHorizontalChoice"/></w:pPr><w:r wsp:rsidRPr="00724010"><w:t>(5) </w:t></w:r><w:r wsp:rsidRPr="00724010"><w:rPr><w:rStyle w:val="SurveyXactClosedCheckbox"/></w:rPr><w:sym w:font="Wingdings" w:char="F071"/></w:r></w:p></w:tc><w:tc><w:tcPr><w:tcW w:w="838" w:type="dxa"/><w:shd w:val="clear" w:color="auto" w:fill="auto"/><w:tcMar><w:top w:w="57" w:type="dxa"/><w:bottom w:w="57" w:type="dxa"/></w:tcMar><w:vAlign w:val="center"/></w:tcPr><w:p wsp:rsidR="008B5158" wsp:rsidRPr="00724010" wsp:rsidRDefault="008B5158" wsp:rsidP="00EB3670"><w:pPr><w:pStyle w:val="SurveyXactClosedHorizontalChoice"/></w:pPr><w:r wsp:rsidRPr="00724010"><w:t>(6) </w:t></w:r><w:r wsp:rsidRPr="00724010"><w:rPr><w:rStyle w:val="SurveyXactClosedCheckbox"/></w:rPr><w:sym w:font="Wingdings" w:char="F071"/></w:r></w:p></w:tc><w:tc><w:tcPr><w:tcW w:w="838" w:type="dxa"/><w:shd w:val="clear" w:color="auto" w:fill="auto"/><w:tcMar><w:top w:w="57" w:type="dxa"/><w:bottom w:w="57" w:type="dxa"/></w:tcMar><w:vAlign w:val="center"/></w:tcPr><w:p wsp:rsidR="008B5158" wsp:rsidRPr="00724010" wsp:rsidRDefault="008B5158" wsp:rsidP="00EB3670"><w:pPr><w:pStyle w:val="SurveyXactClosedHorizontalChoice"/></w:pPr><w:r wsp:rsidRPr="00724010"><w:t>(7) </w:t></w:r><w:r wsp:rsidRPr="00724010"><w:rPr><w:rStyle w:val="SurveyXactClosedCheckbox"/></w:rPr><w:sym w:font="Wingdings" w:char="F071"/></w:r></w:p></w:tc></w:tr><w:tr wsp:rsidR="008B5158" wsp:rsidRPr="00724010" wsp:rsidTr="00EB3670"><w:tc><w:tcPr><w:tcW w:w="2933" w:type="dxa"/><w:shd w:val="clear" w:color="auto" w:fill="auto"/><w:tcMar><w:top w:w="57" w:type="dxa"/><w:bottom w:w="57" w:type="dxa"/></w:tcMar><w:vAlign w:val="center"/></w:tcPr><w:p wsp:rsidR="008B5158" wsp:rsidRPr="00724010" wsp:rsidRDefault="008B5158" wsp:rsidP="008B5158"><w:pPr><w:pStyle w:val="SurveyXactBatteryQuestionLine"/><w:rPr><w:lang w:val="EN-US"/></w:rPr></w:pPr><w:r wsp:rsidRPr="00724010"><w:rPr><w:lang w:val="EN-US"/></w:rPr><w:t>It will not promote my career options in the specialty as much as if I teach something clinical</w:t></w:r></w:p></w:tc><w:tc><w:tcPr><w:tcW w:w="838" w:type="dxa"/><w:shd w:val="clear" w:color="auto" w:fill="auto"/><w:tcMar><w:top w:w="57" w:type="dxa"/><w:bottom w:w="57" w:type="dxa"/></w:tcMar><w:vAlign w:val="center"/></w:tcPr><w:p wsp:rsidR="008B5158" wsp:rsidRPr="00724010" wsp:rsidRDefault="008B5158" wsp:rsidP="00EB3670"><w:pPr><w:pStyle w:val="SurveyXactClosedHorizontalChoice"/></w:pPr><w:r wsp:rsidRPr="00724010"><w:t>(1) </w:t></w:r><w:r wsp:rsidRPr="00724010"><w:rPr><w:rStyle w:val="SurveyXactClosedCheckbox"/></w:rPr><w:sym w:font="Wingdings" w:char="F071"/></w:r></w:p></w:tc><w:tc><w:tcPr><w:tcW w:w="838" w:type="dxa"/><w:shd w:val="clear" w:color="auto" w:fill="auto"/><w:tcMar><w:top w:w="57" w:type="dxa"/><w:bottom w:w="57" w:type="dxa"/></w:tcMar><w:vAlign w:val="center"/></w:tcPr><w:p wsp:rsidR="008B5158" wsp:rsidRPr="00724010" wsp:rsidRDefault="008B5158" wsp:rsidP="00EB3670"><w:pPr><w:pStyle w:val="SurveyXactClosedHorizontalChoice"/></w:pPr><w:r wsp:rsidRPr="00724010"><w:t>(2) </w:t></w:r><w:r wsp:rsidRPr="00724010"><w:rPr><w:rStyle w:val="SurveyXactClosedCheckbox"/></w:rPr><w:sym w:font="Wingdings" w:char="F071"/></w:r></w:p></w:tc><w:tc><w:tcPr><w:tcW w:w="838" w:type="dxa"/><w:shd w:val="clear" w:color="auto" w:fill="auto"/><w:tcMar><w:top w:w="57" w:type="dxa"/><w:bottom w:w="57" w:type="dxa"/></w:tcMar><w:vAlign w:val="center"/></w:tcPr><w:p wsp:rsidR="008B5158" wsp:rsidRPr="00724010" wsp:rsidRDefault="008B5158" wsp:rsidP="00EB3670"><w:pPr><w:pStyle w:val="SurveyXactClosedHorizontalChoice"/></w:pPr><w:r wsp:rsidRPr="00724010"><w:t>(3) </w:t></w:r><w:r wsp:rsidRPr="00724010"><w:rPr><w:rStyle w:val="SurveyXactClosedCheckbox"/></w:rPr><w:sym w:font="Wingdings" w:char="F071"/></w:r></w:p></w:tc><w:tc><w:tcPr><w:tcW w:w="838" w:type="dxa"/><w:shd w:val="clear" w:color="auto" w:fill="auto"/><w:tcMar><w:top w:w="57" w:type="dxa"/><w:bottom w:w="57" w:type="dxa"/></w:tcMar><w:vAlign w:val="center"/></w:tcPr><w:p wsp:rsidR="008B5158" wsp:rsidRPr="00724010" wsp:rsidRDefault="008B5158" wsp:rsidP="00EB3670"><w:pPr><w:pStyle w:val="SurveyXactClosedHorizontalChoice"/></w:pPr><w:r wsp:rsidRPr="00724010"><w:t>(4) </w:t></w:r><w:r wsp:rsidRPr="00724010"><w:rPr><w:rStyle w:val="SurveyXactClosedCheckbox"/></w:rPr><w:sym w:font="Wingdings" w:char="F071"/></w:r></w:p></w:tc><w:tc><w:tcPr><w:tcW w:w="838" w:type="dxa"/><w:shd w:val="clear" w:color="auto" w:fill="auto"/><w:tcMar><w:top w:w="57" w:type="dxa"/><w:bottom w:w="57" w:type="dxa"/></w:tcMar><w:vAlign w:val="center"/></w:tcPr><w:p wsp:rsidR="008B5158" wsp:rsidRPr="00724010" wsp:rsidRDefault="008B5158" wsp:rsidP="00EB3670"><w:pPr><w:pStyle w:val="SurveyXactClosedHorizontalChoice"/></w:pPr><w:r wsp:rsidRPr="00724010"><w:t>(5) </w:t></w:r><w:r wsp:rsidRPr="00724010"><w:rPr><w:rStyle w:val="SurveyXactClosedCheckbox"/></w:rPr><w:sym w:font="Wingdings" w:char="F071"/></w:r></w:p></w:tc><w:tc><w:tcPr><w:tcW w:w="838" w:type="dxa"/><w:shd w:val="clear" w:color="auto" w:fill="auto"/><w:tcMar><w:top w:w="57" w:type="dxa"/><w:bottom w:w="57" w:type="dxa"/></w:tcMar><w:vAlign w:val="center"/></w:tcPr><w:p wsp:rsidR="008B5158" wsp:rsidRPr="00724010" wsp:rsidRDefault="008B5158" wsp:rsidP="00EB3670"><w:pPr><w:pStyle w:val="SurveyXactClosedHorizontalChoice"/></w:pPr><w:r wsp:rsidRPr="00724010"><w:t>(6) </w:t></w:r><w:r wsp:rsidRPr="00724010"><w:rPr><w:rStyle w:val="SurveyXactClosedCheckbox"/></w:rPr><w:sym w:font="Wingdings" w:char="F071"/></w:r></w:p></w:tc><w:tc><w:tcPr><w:tcW w:w="838" w:type="dxa"/><w:shd w:val="clear" w:color="auto" w:fill="auto"/><w:tcMar><w:top w:w="57" w:type="dxa"/><w:bottom w:w="57" w:type="dxa"/></w:tcMar><w:vAlign w:val="center"/></w:tcPr><w:p wsp:rsidR="008B5158" wsp:rsidRPr="00724010" wsp:rsidRDefault="008B5158" wsp:rsidP="00EB3670"><w:pPr><w:pStyle w:val="SurveyXactClosedHorizontalChoice"/></w:pPr><w:r wsp:rsidRPr="00724010"><w:t>(7) </w:t></w:r><w:r wsp:rsidRPr="00724010"><w:rPr><w:rStyle w:val="SurveyXactClosedCheckbox"/></w:rPr><w:sym w:font="Wingdings" w:char="F071"/></w:r></w:p></w:tc></w:tr><w:tr wsp:rsidR="008B5158" wsp:rsidRPr="00724010" wsp:rsidTr="00EB3670"><w:tc><w:tcPr><w:tcW w:w="2933" w:type="dxa"/><w:shd w:val="clear" w:color="auto" w:fill="auto"/><w:tcMar><w:top w:w="57" w:type="dxa"/><w:bottom w:w="57" w:type="dxa"/></w:tcMar><w:vAlign w:val="center"/></w:tcPr><w:p wsp:rsidR="008B5158" wsp:rsidRPr="006645CC" wsp:rsidRDefault="008B5158" wsp:rsidP="00E413EB"><w:pPr><w:pStyle w:val="SurveyXactBatteryQuestionLine"/><w:rPr><w:lang w:val="EN-US"/></w:rPr></w:pPr><w:r wsp:rsidRPr="006645CC"><w:rPr><w:lang w:val="EN-US"/></w:rPr><w:t>As a young doctor</w:t></w:r><w:r wsp:rsidR="00300BE9" wsp:rsidRPr="006645CC"><w:rPr><w:lang w:val="EN-US"/></w:rPr><w:t>,</w:t></w:r><w:r wsp:rsidRPr="006645CC"><w:rPr><w:lang w:val="EN-US"/></w:rPr><w:t> I experience that it </w:t></w:r><w:r wsp:rsidR="00E413EB" wsp:rsidRPr="006645CC"><w:rPr><w:lang w:val="EN-US"/></w:rPr><w:t>is</w:t></w:r><w:r wsp:rsidRPr="006645CC"><w:rPr><w:lang w:val="EN-US"/></w:rPr><w:t> a difficult subject to teach to older colleagues </w:t></w:r></w:p></w:tc><w:tc><w:tcPr><w:tcW w:w="838" w:type="dxa"/><w:shd w:val="clear" w:color="auto" w:fill="auto"/><w:tcMar><w:top w:w="57" w:type="dxa"/><w:bottom w:w="57" w:type="dxa"/></w:tcMar><w:vAlign w:val="center"/></w:tcPr><w:p wsp:rsidR="008B5158" wsp:rsidRPr="00724010" wsp:rsidRDefault="008B5158" wsp:rsidP="00EB3670"><w:pPr><w:pStyle w:val="SurveyXactClosedHorizontalChoice"/></w:pPr><w:r wsp:rsidRPr="00724010"><w:t>(1) </w:t></w:r><w:r wsp:rsidRPr="00724010"><w:rPr><w:rStyle w:val="SurveyXactClosedCheckbox"/></w:rPr><w:sym w:font="Wingdings" w:char="F071"/></w:r></w:p></w:tc><w:tc><w:tcPr><w:tcW w:w="838" w:type="dxa"/><w:shd w:val="clear" w:color="auto" w:fill="auto"/><w:tcMar><w:top w:w="57" w:type="dxa"/><w:bottom w:w="57" w:type="dxa"/></w:tcMar><w:vAlign w:val="center"/></w:tcPr><w:p wsp:rsidR="008B5158" wsp:rsidRPr="00724010" wsp:rsidRDefault="008B5158" wsp:rsidP="00EB3670"><w:pPr><w:pStyle w:val="SurveyXactClosedHorizontalChoice"/></w:pPr><w:r wsp:rsidRPr="00724010"><w:t>(2) </w:t></w:r><w:r wsp:rsidRPr="00724010"><w:rPr><w:rStyle w:val="SurveyXactClosedCheckbox"/></w:rPr><w:sym w:font="Wingdings" w:char="F071"/></w:r></w:p></w:tc><w:tc><w:tcPr><w:tcW w:w="838" w:type="dxa"/><w:shd w:val="clear" w:color="auto" w:fill="auto"/><w:tcMar><w:top w:w="57" w:type="dxa"/><w:bottom w:w="57" w:type="dxa"/></w:tcMar><w:vAlign w:val="center"/></w:tcPr><w:p wsp:rsidR="008B5158" wsp:rsidRPr="00724010" wsp:rsidRDefault="008B5158" wsp:rsidP="00EB3670"><w:pPr><w:pStyle w:val="SurveyXactClosedHorizontalChoice"/></w:pPr><w:r wsp:rsidRPr="00724010"><w:t>(3) </w:t></w:r><w:r wsp:rsidRPr="00724010"><w:rPr><w:rStyle w:val="SurveyXactClosedCheckbox"/></w:rPr><w:sym w:font="Wingdings" w:char="F071"/></w:r></w:p></w:tc><w:tc><w:tcPr><w:tcW w:w="838" w:type="dxa"/><w:shd w:val="clear" w:color="auto" w:fill="auto"/><w:tcMar><w:top w:w="57" w:type="dxa"/><w:bottom w:w="57" w:type="dxa"/></w:tcMar><w:vAlign w:val="center"/></w:tcPr><w:p wsp:rsidR="008B5158" wsp:rsidRPr="00724010" wsp:rsidRDefault="008B5158" wsp:rsidP="00EB3670"><w:pPr><w:pStyle w:val="SurveyXactClosedHorizontalChoice"/></w:pPr><w:r wsp:rsidRPr="00724010"><w:t>(4) </w:t></w:r><w:r wsp:rsidRPr="00724010"><w:rPr><w:rStyle w:val="SurveyXactClosedCheckbox"/></w:rPr><w:sym w:font="Wingdings" w:char="F071"/></w:r></w:p></w:tc><w:tc><w:tcPr><w:tcW w:w="838" w:type="dxa"/><w:shd w:val="clear" w:color="auto" w:fill="auto"/><w:tcMar><w:top w:w="57" w:type="dxa"/><w:bottom w:w="57" w:type="dxa"/></w:tcMar><w:vAlign w:val="center"/></w:tcPr><w:p wsp:rsidR="008B5158" wsp:rsidRPr="00724010" wsp:rsidRDefault="008B5158" wsp:rsidP="00EB3670"><w:pPr><w:pStyle w:val="SurveyXactClosedHorizontalChoice"/></w:pPr><w:r wsp:rsidRPr="00724010"><w:t>(5) </w:t></w:r><w:r wsp:rsidRPr="00724010"><w:rPr><w:rStyle w:val="SurveyXactClosedCheckbox"/></w:rPr><w:sym w:font="Wingdings" w:char="F071"/></w:r></w:p></w:tc><w:tc><w:tcPr><w:tcW w:w="838" w:type="dxa"/><w:shd w:val="clear" w:color="auto" w:fill="auto"/><w:tcMar><w:top w:w="57" w:type="dxa"/><w:bottom w:w="57" w:type="dxa"/></w:tcMar><w:vAlign w:val="center"/></w:tcPr><w:p wsp:rsidR="008B5158" wsp:rsidRPr="00724010" wsp:rsidRDefault="008B5158" wsp:rsidP="00EB3670"><w:pPr><w:pStyle w:val="SurveyXactClosedHorizontalChoice"/></w:pPr><w:r wsp:rsidRPr="00724010"><w:t>(6) </w:t></w:r><w:r wsp:rsidRPr="00724010"><w:rPr><w:rStyle w:val="SurveyXactClosedCheckbox"/></w:rPr><w:sym w:font="Wingdings" w:char="F071"/></w:r></w:p></w:tc><w:tc><w:tcPr><w:tcW w:w="838" w:type="dxa"/><w:shd w:val="clear" w:color="auto" w:fill="auto"/><w:tcMar><w:top w:w="57" w:type="dxa"/><w:bottom w:w="57" w:type="dxa"/></w:tcMar><w:vAlign w:val="center"/></w:tcPr><w:p wsp:rsidR="008B5158" wsp:rsidRPr="00724010" wsp:rsidRDefault="008B5158" wsp:rsidP="00EB3670"><w:pPr><w:pStyle w:val="SurveyXactClosedHorizontalChoice"/></w:pPr><w:r wsp:rsidRPr="00724010"><w:t>(7) </w:t></w:r><w:r wsp:rsidRPr="00724010"><w:rPr><w:rStyle w:val="SurveyXactClosedCheckbox"/></w:rPr><w:sym w:font="Wingdings" w:char="F071"/></w:r></w:p></w:tc></w:tr><w:tr wsp:rsidR="008B5158" wsp:rsidRPr="00724010" wsp:rsidTr="00EB3670"><w:tc><w:tcPr><w:tcW w:w="2933" w:type="dxa"/><w:shd w:val="clear" w:color="auto" w:fill="auto"/><w:tcMar><w:top w:w="57" w:type="dxa"/><w:bottom w:w="57" w:type="dxa"/></w:tcMar><w:vAlign w:val="center"/></w:tcPr><w:p wsp:rsidR="008B5158" wsp:rsidRPr="00724010" wsp:rsidRDefault="008B5158" wsp:rsidP="00E413EB"><w:pPr><w:pStyle w:val="SurveyXactBatteryQuestionLine"/><w:rPr><w:lang w:val="EN-US"/></w:rPr></w:pPr><w:r wsp:rsidRPr="00724010"><w:rPr><w:lang w:val="EN-US"/></w:rPr><w:t>There </w:t></w:r><w:r wsp:rsidR="00E413EB" wsp:rsidRPr="00724010"><w:rPr><w:lang w:val="EN-US"/></w:rPr><w:t>are</w:t></w:r><w:r wsp:rsidRPr="00724010"><w:rPr><w:lang w:val="EN-US"/></w:rPr><w:t> too many relevant clinical issues to teach first</w:t></w:r></w:p></w:tc><w:tc><w:tcPr><w:tcW w:w="838" w:type="dxa"/><w:shd w:val="clear" w:color="auto" w:fill="auto"/><w:tcMar><w:top w:w="57" w:type="dxa"/><w:bottom w:w="57" w:type="dxa"/></w:tcMar><w:vAlign w:val="center"/></w:tcPr><w:p wsp:rsidR="008B5158" wsp:rsidRPr="00724010" wsp:rsidRDefault="008B5158" wsp:rsidP="00EB3670"><w:pPr><w:pStyle w:val="SurveyXactClosedHorizontalChoice"/></w:pPr><w:r wsp:rsidRPr="00724010"><w:t>(1) </w:t></w:r><w:r wsp:rsidRPr="00724010"><w:rPr><w:rStyle w:val="SurveyXactClosedCheckbox"/></w:rPr><w:sym w:font="Wingdings" w:char="F071"/></w:r></w:p></w:tc><w:tc><w:tcPr><w:tcW w:w="838" w:type="dxa"/><w:shd w:val="clear" w:color="auto" w:fill="auto"/><w:tcMar><w:top w:w="57" w:type="dxa"/><w:bottom w:w="57" w:type="dxa"/></w:tcMar><w:vAlign w:val="center"/></w:tcPr><w:p wsp:rsidR="008B5158" wsp:rsidRPr="00724010" wsp:rsidRDefault="008B5158" wsp:rsidP="00EB3670"><w:pPr><w:pStyle w:val="SurveyXactClosedHorizontalChoice"/></w:pPr><w:r wsp:rsidRPr="00724010"><w:t>(2) </w:t></w:r><w:r wsp:rsidRPr="00724010"><w:rPr><w:rStyle w:val="SurveyXactClosedCheckbox"/></w:rPr><w:sym w:font="Wingdings" w:char="F071"/></w:r></w:p></w:tc><w:tc><w:tcPr><w:tcW w:w="838" w:type="dxa"/><w:shd w:val="clear" w:color="auto" w:fill="auto"/><w:tcMar><w:top w:w="57" w:type="dxa"/><w:bottom w:w="57" w:type="dxa"/></w:tcMar><w:vAlign w:val="center"/></w:tcPr><w:p wsp:rsidR="008B5158" wsp:rsidRPr="00724010" wsp:rsidRDefault="008B5158" wsp:rsidP="00EB3670"><w:pPr><w:pStyle w:val="SurveyXactClosedHorizontalChoice"/></w:pPr><w:r wsp:rsidRPr="00724010"><w:t>(3) </w:t></w:r><w:r wsp:rsidRPr="00724010"><w:rPr><w:rStyle w:val="SurveyXactClosedCheckbox"/></w:rPr><w:sym w:font="Wingdings" w:char="F071"/></w:r></w:p></w:tc><w:tc><w:tcPr><w:tcW w:w="838" w:type="dxa"/><w:shd w:val="clear" w:color="auto" w:fill="auto"/><w:tcMar><w:top w:w="57" w:type="dxa"/><w:bottom w:w="57" w:type="dxa"/></w:tcMar><w:vAlign w:val="center"/></w:tcPr><w:p wsp:rsidR="008B5158" wsp:rsidRPr="00724010" wsp:rsidRDefault="008B5158" wsp:rsidP="00EB3670"><w:pPr><w:pStyle w:val="SurveyXactClosedHorizontalChoice"/></w:pPr><w:r wsp:rsidRPr="00724010"><w:t>(4) </w:t></w:r><w:r wsp:rsidRPr="00724010"><w:rPr><w:rStyle w:val="SurveyXactClosedCheckbox"/></w:rPr><w:sym w:font="Wingdings" w:char="F071"/></w:r></w:p></w:tc><w:tc><w:tcPr><w:tcW w:w="838" w:type="dxa"/><w:shd w:val="clear" w:color="auto" w:fill="auto"/><w:tcMar><w:top w:w="57" w:type="dxa"/><w:bottom w:w="57" w:type="dxa"/></w:tcMar><w:vAlign w:val="center"/></w:tcPr><w:p wsp:rsidR="008B5158" wsp:rsidRPr="00724010" wsp:rsidRDefault="008B5158" wsp:rsidP="00EB3670"><w:pPr><w:pStyle w:val="SurveyXactClosedHorizontalChoice"/></w:pPr><w:r wsp:rsidRPr="00724010"><w:t>(5) </w:t></w:r><w:r wsp:rsidRPr="00724010"><w:rPr><w:rStyle w:val="SurveyXactClosedCheckbox"/></w:rPr><w:sym w:font="Wingdings" w:char="F071"/></w:r></w:p></w:tc><w:tc><w:tcPr><w:tcW w:w="838" w:type="dxa"/><w:shd w:val="clear" w:color="auto" w:fill="auto"/><w:tcMar><w:top w:w="57" w:type="dxa"/><w:bottom w:w="57" w:type="dxa"/></w:tcMar><w:vAlign w:val="center"/></w:tcPr><w:p wsp:rsidR="008B5158" wsp:rsidRPr="00724010" wsp:rsidRDefault="008B5158" wsp:rsidP="00EB3670"><w:pPr><w:pStyle w:val="SurveyXactClosedHorizontalChoice"/></w:pPr><w:r wsp:rsidRPr="00724010"><w:t>(6) </w:t></w:r><w:r wsp:rsidRPr="00724010"><w:rPr><w:rStyle w:val="SurveyXactClosedCheckbox"/></w:rPr><w:sym w:font="Wingdings" w:char="F071"/></w:r></w:p></w:tc><w:tc><w:tcPr><w:tcW w:w="838" w:type="dxa"/><w:shd w:val="clear" w:color="auto" w:fill="auto"/><w:tcMar><w:top w:w="57" w:type="dxa"/><w:bottom w:w="57" w:type="dxa"/></w:tcMar><w:vAlign w:val="center"/></w:tcPr><w:p wsp:rsidR="008B5158" wsp:rsidRPr="00724010" wsp:rsidRDefault="008B5158" wsp:rsidP="00EB3670"><w:pPr><w:pStyle w:val="SurveyXactClosedHorizontalChoice"/></w:pPr><w:r wsp:rsidRPr="00724010"><w:t>(7) </w:t></w:r><w:r wsp:rsidRPr="00724010"><w:rPr><w:rStyle w:val="SurveyXactClosedCheckbox"/></w:rPr><w:sym w:font="Wingdings" w:char="F071"/></w:r></w:p></w:tc></w:tr></w:tbl><w:p wsp:rsidR="00977A02" wsp:rsidRPr="00724010" wsp:rsidRDefault="0078435B" wsp:rsidP="00774A5E"><w:pPr><w:rPr><w:b/></w:rPr></w:pPr><w:r wsp:rsidRPr="00724010"><w:rPr><w:b/><w:highlight w:val="yellow"/></w:rPr><w:br/></w:r></w:p><w:p wsp:rsidR="004F52FC" wsp:rsidRPr="00724010" wsp:rsidRDefault="00977A02" wsp:rsidP="00774A5E"><w:pPr><w:rPr><w:b/><w:highlight w:val="yellow"/></w:rPr></w:pPr><w:r wsp:rsidRPr="00724010"><w:rPr><w:b/></w:rPr><w:br w:type="page"/></w:r><w:proofErr w:type="spellStart"/><w:r wsp:rsidR="00774A5E" wsp:rsidRPr="00724010"><w:rPr><w:b/></w:rPr><w:t>Why</w:t></w:r><w:proofErr w:type="spellEnd"/><w:r wsp:rsidR="00774A5E" wsp:rsidRPr="00724010"><w:rPr><w:b/></w:rPr><w:t> not?</w:t></w:r></w:p><w:p wsp:rsidR="004F52FC" wsp:rsidRPr="006645CC" wsp:rsidRDefault="0078435B"><w:pPr><w:pStyle w:val="SurveyXactClosedVerticalChoices"/><w:rPr><w:lang w:val="EN-US"/></w:rPr></w:pPr><w:r wsp:rsidRPr="006645CC"><w:rPr><w:rStyle w:val="SurveyXactClosedVerticalChoiceValue"/><w:lang w:val="EN-US"/></w:rPr><w:t>(1)</w:t></w:r><w:r wsp:rsidRPr="006645CC"><w:rPr><w:lang w:val="EN-US"/></w:rPr><w:tab/></w:r><w:r wsp:rsidRPr="00724010"><w:rPr><w:rStyle w:val="SurveyXactClosedCheckbox"/></w:rPr><w:sym w:font="Wingdings" w:char="F071"/></w:r><w:r wsp:rsidRPr="006645CC"><w:rPr><w:lang w:val="EN-US"/></w:rPr><w:tab/></w:r><w:r wsp:rsidR="00977A02" wsp:rsidRPr="006645CC"><w:rPr><w:lang w:val="EN-US"/></w:rPr><w:t>I haven’t thought about suggesting it</w:t></w:r></w:p><w:p wsp:rsidR="004F52FC" wsp:rsidRPr="006645CC" wsp:rsidRDefault="0078435B"><w:pPr><w:pStyle w:val="SurveyXactClosedVerticalChoices"/><w:rPr><w:lang w:val="EN-US"/></w:rPr></w:pPr><w:r wsp:rsidRPr="006645CC"><w:rPr><w:rStyle w:val="SurveyXactClosedVerticalChoiceValue"/><w:lang w:val="EN-US"/></w:rPr><w:t>(2)</w:t></w:r><w:r wsp:rsidRPr="006645CC"><w:rPr><w:lang w:val="EN-US"/></w:rPr><w:tab/></w:r><w:r wsp:rsidRPr="00724010"><w:rPr><w:rStyle w:val="SurveyXactClosedCheckbox"/></w:rPr><w:sym w:font="Wingdings" w:char="F071"/></w:r><w:r wsp:rsidRPr="006645CC"><w:rPr><w:lang w:val="EN-US"/></w:rPr><w:tab/></w:r><w:r wsp:rsidR="00977A02" wsp:rsidRPr="006645CC"><w:rPr><w:lang w:val="EN-US"/></w:rPr><w:t>I have offered it but my colleagues weren’t interested</w:t></w:r></w:p><w:p wsp:rsidR="004F52FC" wsp:rsidRPr="006645CC" wsp:rsidRDefault="0078435B"><w:pPr><w:pStyle w:val="SurveyXactClosedVerticalChoices"/><w:rPr><w:lang w:val="EN-US"/></w:rPr></w:pPr><w:r wsp:rsidRPr="006645CC"><w:rPr><w:rStyle w:val="SurveyXactClosedVerticalChoiceValue"/><w:lang w:val="EN-US"/></w:rPr><w:t>(3)</w:t></w:r><w:r wsp:rsidRPr="006645CC"><w:rPr><w:lang w:val="EN-US"/></w:rPr><w:tab/></w:r><w:r wsp:rsidRPr="00724010"><w:rPr><w:rStyle w:val="SurveyXactClosedCheckbox"/></w:rPr><w:sym w:font="Wingdings" w:char="F071"/></w:r><w:r wsp:rsidRPr="006645CC"><w:rPr><w:lang w:val="EN-US"/></w:rPr><w:tab/></w:r><w:r wsp:rsidR="00977A02" wsp:rsidRPr="006645CC"><w:rPr><w:lang w:val="EN-US"/></w:rPr><w:t>Other</w:t></w:r><w:r wsp:rsidRPr="006645CC"><w:rPr><w:lang w:val="EN-US"/></w:rPr><w:t> </w:t></w:r><w:r wsp:rsidR="00977A02" wsp:rsidRPr="006645CC"><w:rPr><w:lang w:val="EN-US"/></w:rPr><w:t>–</w:t></w:r><w:r wsp:rsidRPr="006645CC"><w:rPr><w:lang w:val="EN-US"/></w:rPr><w:t> </w:t></w:r><w:r wsp:rsidR="00977A02" wsp:rsidRPr="006645CC"><w:rPr><w:lang w:val="EN-US"/></w:rPr><w:t>please describe:</w:t></w:r><w:r wsp:rsidRPr="006645CC"><w:rPr><w:lang w:val="EN-US"/></w:rPr><w:tab/><w:t>________________________________________</w:t></w:r></w:p></wx:sub-section><wx:sub-section><w:p wsp:rsidR="00466526" wsp:rsidRPr="006645CC" wsp:rsidRDefault="0078435B" wsp:rsidP="00466526"><w:pPr><w:pStyle w:val="SurveyXactQuestionTitle"/><w:rPr><w:lang w:val="EN-US"/></w:rPr></w:pPr><w:r wsp:rsidRPr="006645CC"><w:rPr><w:highlight w:val="yellow"/><w:lang w:val="EN-US"/></w:rPr><w:br/></w:r><w:r wsp:rsidR="00466526" wsp:rsidRPr="006645CC"><w:rPr><w:lang w:val="EN-US"/></w:rPr><w:t>To </w:t></w:r><w:r wsp:rsidR="00EB5AB9" wsp:rsidRPr="006645CC"><w:rPr><w:lang w:val="EN-US"/></w:rPr><w:t>what </w:t></w:r><w:r wsp:rsidR="00466526" wsp:rsidRPr="006645CC"><w:rPr><w:lang w:val="EN-US"/></w:rPr><w:t>degree </w:t></w:r><w:r wsp:rsidR="009345EA" wsp:rsidRPr="006645CC"><w:rPr><w:lang w:val="EN-US"/></w:rPr><w:t>do </w:t></w:r><w:r wsp:rsidR="00466526" wsp:rsidRPr="006645CC"><w:rPr><w:lang w:val="EN-US"/></w:rPr><w:t>you feel </w:t></w:r><w:r wsp:rsidR="00EB5AB9" wsp:rsidRPr="006645CC"><w:rPr><w:lang w:val="EN-US"/></w:rPr><w:t>the </w:t></w:r><w:proofErr w:type="gramStart"/><w:r wsp:rsidR="00EB5AB9" wsp:rsidRPr="006645CC"><w:rPr><w:lang w:val="EN-US"/></w:rPr><w:t>following</w:t></w:r><w:r wsp:rsidR="009345EA" wsp:rsidRPr="006645CC"><w:rPr><w:lang w:val="EN-US"/></w:rPr><w:t>?</w:t></w:r><w:r wsp:rsidR="00466526" wsp:rsidRPr="006645CC"><w:rPr><w:lang w:val="EN-US"/></w:rPr><w:t>:</w:t></w:r><w:proofErr w:type="gramEnd"/></w:p><w:p wsp:rsidR="004C6C87" wsp:rsidRPr="006645CC" wsp:rsidRDefault="004C6C87" wsp:rsidP="004C6C87"><w:pPr><w:rPr><w:b/><w:lang w:val="EN-US"/></w:rPr></w:pPr><w:r wsp:rsidRPr="006645CC"><w:rPr><w:b/><w:lang w:val="EN-US"/></w:rPr><w:t>Please rank the following on a scale of 1 to 7 with 1 being ‘to a poor extent’ and 7 being ‘to a great extent’.</w:t></w:r></w:p><w:p wsp:rsidR="004C6C87" wsp:rsidRPr="006645CC" wsp:rsidRDefault="004C6C87" wsp:rsidP="004C6C87"><w:pPr><w:rPr><w:lang w:val="EN-US"/></w:rPr></w:pPr></w:p><w:tbl><w:tblPr><w:tblW w:w="0" w:type="auto"/><w:tblLayout w:type="Fixed"/><w:tblCellMar><w:left w:w="0" w:type="dxa"/><w:right w:w="0" w:type="dxa"/></w:tblCellMar><w:tblLook w:val="01E0"/></w:tblPr><w:tblGrid><w:gridCol w:w="2933"/><w:gridCol w:w="838"/><w:gridCol w:w="838"/><w:gridCol w:w="838"/><w:gridCol w:w="838"/><w:gridCol w:w="838"/><w:gridCol w:w="838"/><w:gridCol w:w="838"/><w:gridCol w:w="838"/></w:tblGrid><w:tr wsp:rsidR="004C6C87" wsp:rsidRPr="00724010" wsp:rsidTr="004C6C87"><w:trPr><w:tblHeader/></w:trPr><w:tc><w:tcPr><w:tcW w:w="2933" w:type="dxa"/><w:shd w:val="clear" w:color="auto" w:fill="auto"/><w:tcMar><w:top w:w="57" w:type="dxa"/><w:bottom w:w="57" w:type="dxa"/></w:tcMar><w:vAlign w:val="center"/></w:tcPr><w:p wsp:rsidR="004C6C87" wsp:rsidRPr="006645CC" wsp:rsidRDefault="004C6C87" wsp:rsidP="00EB3670"><w:pPr><w:rPr><w:highlight w:val="yellow"/><w:lang w:val="EN-US"/></w:rPr></w:pPr></w:p></w:tc><w:tc><w:tcPr><w:tcW w:w="838" w:type="dxa"/></w:tcPr><w:p wsp:rsidR="004C6C87" wsp:rsidRPr="006645CC" wsp:rsidRDefault="004C6C87" wsp:rsidP="00EB3670"><w:pPr><w:pStyle w:val="SurveyXactHorizontalChoiceHeading"/><w:rPr><w:lang w:val="EN-US"/></w:rPr></w:pPr></w:p></w:tc><w:tc><w:tcPr><w:tcW w:w="838" w:type="dxa"/><w:shd w:val="clear" w:color="auto" w:fill="auto"/><w:tcMar><w:top w:w="57" w:type="dxa"/><w:bottom w:w="57" w:type="dxa"/></w:tcMar><w:vAlign w:val="center"/></w:tcPr><w:p wsp:rsidR="004C6C87" wsp:rsidRPr="00724010" wsp:rsidRDefault="004C6C87" wsp:rsidP="00EB3670"><w:pPr><w:pStyle w:val="SurveyXactHorizontalChoiceHeading"/></w:pPr><w:r wsp:rsidRPr="00724010"><w:t>To a </w:t></w:r><w:proofErr w:type="spellStart"/><w:r wsp:rsidRPr="00724010"><w:t>poor</w:t></w:r><w:proofErr w:type="spellEnd"/><w:r wsp:rsidRPr="00724010"><w:t> </w:t></w:r><w:proofErr w:type="spellStart"/><w:r wsp:rsidRPr="00724010"><w:t>extent</w:t></w:r><w:proofErr w:type="spellEnd"/><w:r wsp:rsidRPr="00724010"><w:br/><w:t>1</w:t></w:r></w:p></w:tc><w:tc><w:tcPr><w:tcW w:w="838" w:type="dxa"/><w:shd w:val="clear" w:color="auto" w:fill="auto"/><w:tcMar><w:top w:w="57" w:type="dxa"/><w:bottom w:w="57" w:type="dxa"/></w:tcMar><w:vAlign w:val="center"/></w:tcPr><w:p wsp:rsidR="004C6C87" wsp:rsidRPr="00724010" wsp:rsidRDefault="004C6C87" wsp:rsidP="00EB3670"><w:pPr><w:pStyle w:val="SurveyXactHorizontalChoiceHeading"/></w:pPr><w:r wsp:rsidRPr="00724010"><w:br/><w:t>2</w:t></w:r></w:p></w:tc><w:tc><w:tcPr><w:tcW w:w="838" w:type="dxa"/><w:shd w:val="clear" w:color="auto" w:fill="auto"/><w:tcMar><w:top w:w="57" w:type="dxa"/><w:bottom w:w="57" w:type="dxa"/></w:tcMar><w:vAlign w:val="center"/></w:tcPr><w:p wsp:rsidR="004C6C87" wsp:rsidRPr="00724010" wsp:rsidRDefault="004C6C87" wsp:rsidP="00EB3670"><w:pPr><w:pStyle w:val="SurveyXactHorizontalChoiceHeading"/></w:pPr><w:r wsp:rsidRPr="00724010"><w:br/><w:t>3</w:t></w:r></w:p></w:tc><w:tc><w:tcPr><w:tcW w:w="838" w:type="dxa"/><w:shd w:val="clear" w:color="auto" w:fill="auto"/><w:tcMar><w:top w:w="57" w:type="dxa"/><w:bottom w:w="57" w:type="dxa"/></w:tcMar><w:vAlign w:val="center"/></w:tcPr><w:p wsp:rsidR="004C6C87" wsp:rsidRPr="00724010" wsp:rsidRDefault="004C6C87" wsp:rsidP="00EB3670"><w:pPr><w:pStyle w:val="SurveyXactHorizontalChoiceHeading"/></w:pPr><w:r wsp:rsidRPr="00724010"><w:br/><w:t>4</w:t></w:r></w:p></w:tc><w:tc><w:tcPr><w:tcW w:w="838" w:type="dxa"/><w:shd w:val="clear" w:color="auto" w:fill="auto"/><w:tcMar><w:top w:w="57" w:type="dxa"/><w:bottom w:w="57" w:type="dxa"/></w:tcMar><w:vAlign w:val="center"/></w:tcPr><w:p wsp:rsidR="004C6C87" wsp:rsidRPr="00724010" wsp:rsidRDefault="004C6C87" wsp:rsidP="00EB3670"><w:pPr><w:pStyle w:val="SurveyXactHorizontalChoiceHeading"/></w:pPr><w:r wsp:rsidRPr="00724010"><w:br/><w:t>5</w:t></w:r></w:p></w:tc><w:tc><w:tcPr><w:tcW w:w="838" w:type="dxa"/><w:shd w:val="clear" w:color="auto" w:fill="auto"/><w:tcMar><w:top w:w="57" w:type="dxa"/><w:bottom w:w="57" w:type="dxa"/></w:tcMar><w:vAlign w:val="center"/></w:tcPr><w:p wsp:rsidR="004C6C87" wsp:rsidRPr="00724010" wsp:rsidRDefault="004C6C87" wsp:rsidP="00EB3670"><w:pPr><w:pStyle w:val="SurveyXactHorizontalChoiceHeading"/></w:pPr><w:r wsp:rsidRPr="00724010"><w:br/><w:t>6</w:t></w:r></w:p></w:tc><w:tc><w:tcPr><w:tcW w:w="838" w:type="dxa"/><w:shd w:val="clear" w:color="auto" w:fill="auto"/><w:tcMar><w:top w:w="57" w:type="dxa"/><w:bottom w:w="57" w:type="dxa"/></w:tcMar><w:vAlign w:val="center"/></w:tcPr><w:p wsp:rsidR="004C6C87" wsp:rsidRPr="00724010" wsp:rsidRDefault="004C6C87" wsp:rsidP="00EB3670"><w:pPr><w:pStyle w:val="SurveyXactHorizontalChoiceHeading"/></w:pPr><w:r wsp:rsidRPr="00724010"><w:t>To a </w:t></w:r><w:proofErr w:type="spellStart"/><w:r wsp:rsidRPr="00724010"><w:t>great</w:t></w:r><w:proofErr w:type="spellEnd"/><w:r wsp:rsidRPr="00724010"><w:t> </w:t></w:r><w:proofErr w:type="spellStart"/><w:r wsp:rsidRPr="00724010"><w:t>extent</w:t></w:r><w:proofErr w:type="spellEnd"/><w:r wsp:rsidRPr="00724010"><w:br/><w:t>7</w:t></w:r></w:p></w:tc></w:tr><w:tr wsp:rsidR="004C6C87" wsp:rsidRPr="00724010" wsp:rsidTr="004C6C87"><w:tc><w:tcPr><w:tcW w:w="2933" w:type="dxa"/><w:shd w:val="clear" w:color="auto" w:fill="auto"/><w:tcMar><w:top w:w="57" w:type="dxa"/><w:bottom w:w="57" w:type="dxa"/></w:tcMar><w:vAlign w:val="center"/></w:tcPr><w:p wsp:rsidR="004C6C87" wsp:rsidRPr="00A43EB5" wsp:rsidRDefault="004C6C87" wsp:rsidP="004C6C87"><w:pPr><w:rPr><w:b/><w:lang w:val="EN-US"/></w:rPr></w:pPr></w:p><w:p wsp:rsidR="004C6C87" wsp:rsidRPr="006645CC" wsp:rsidRDefault="004C6C87" wsp:rsidP="004C6C87"><w:pPr><w:pStyle w:val="SurveyXactBatteryQuestionLine"/><w:rPr><w:lang w:val="EN-US"/></w:rPr></w:pPr><w:r wsp:rsidRPr="006645CC"><w:rPr><w:lang w:val="EN-US"/></w:rPr><w:t>As a young doctor</w:t></w:r><w:r wsp:rsidR="00300BE9" wsp:rsidRPr="006645CC"><w:rPr><w:lang w:val="EN-US"/></w:rPr><w:t>,</w:t></w:r><w:r wsp:rsidRPr="006645CC"><w:rPr><w:lang w:val="EN-US"/></w:rPr><w:t> I experience that it is a difficult subject to teach to older colleagues</w:t></w:r></w:p></w:tc><w:tc><w:tcPr><w:tcW w:w="838" w:type="dxa"/></w:tcPr><w:p wsp:rsidR="004C6C87" wsp:rsidRPr="006645CC" wsp:rsidRDefault="004C6C87" wsp:rsidP="00EB3670"><w:pPr><w:pStyle w:val="SurveyXactClosedHorizontalChoice"/><w:rPr><w:lang w:val="EN-US"/></w:rPr></w:pPr></w:p></w:tc><w:tc><w:tcPr><w:tcW w:w="838" w:type="dxa"/><w:shd w:val="clear" w:color="auto" w:fill="auto"/><w:tcMar><w:top w:w="57" w:type="dxa"/><w:bottom w:w="57" w:type="dxa"/></w:tcMar><w:vAlign w:val="center"/></w:tcPr><w:p wsp:rsidR="004C6C87" wsp:rsidRPr="00724010" wsp:rsidRDefault="004C6C87" wsp:rsidP="00EB3670"><w:pPr><w:pStyle w:val="SurveyXactClosedHorizontalChoice"/></w:pPr><w:r wsp:rsidRPr="00724010"><w:t>(1) </w:t></w:r><w:r wsp:rsidRPr="00724010"><w:rPr><w:rStyle w:val="SurveyXactClosedCheckbox"/></w:rPr><w:sym w:font="Wingdings" w:char="F071"/></w:r></w:p></w:tc><w:tc><w:tcPr><w:tcW w:w="838" w:type="dxa"/><w:shd w:val="clear" w:color="auto" w:fill="auto"/><w:tcMar><w:top w:w="57" w:type="dxa"/><w:bottom w:w="57" w:type="dxa"/></w:tcMar><w:vAlign w:val="center"/></w:tcPr><w:p wsp:rsidR="004C6C87" wsp:rsidRPr="00724010" wsp:rsidRDefault="004C6C87" wsp:rsidP="00EB3670"><w:pPr><w:pStyle w:val="SurveyXactClosedHorizontalChoice"/></w:pPr><w:r wsp:rsidRPr="00724010"><w:t>(2) </w:t></w:r><w:r wsp:rsidRPr="00724010"><w:rPr><w:rStyle w:val="SurveyXactClosedCheckbox"/></w:rPr><w:sym w:font="Wingdings" w:char="F071"/></w:r></w:p></w:tc><w:tc><w:tcPr><w:tcW w:w="838" w:type="dxa"/><w:shd w:val="clear" w:color="auto" w:fill="auto"/><w:tcMar><w:top w:w="57" w:type="dxa"/><w:bottom w:w="57" w:type="dxa"/></w:tcMar><w:vAlign w:val="center"/></w:tcPr><w:p wsp:rsidR="004C6C87" wsp:rsidRPr="00724010" wsp:rsidRDefault="004C6C87" wsp:rsidP="00EB3670"><w:pPr><w:pStyle w:val="SurveyXactClosedHorizontalChoice"/></w:pPr><w:r wsp:rsidRPr="00724010"><w:t>(3) </w:t></w:r><w:r wsp:rsidRPr="00724010"><w:rPr><w:rStyle w:val="SurveyXactClosedCheckbox"/></w:rPr><w:sym w:font="Wingdings" w:char="F071"/></w:r></w:p></w:tc><w:tc><w:tcPr><w:tcW w:w="838" w:type="dxa"/><w:shd w:val="clear" w:color="auto" w:fill="auto"/><w:tcMar><w:top w:w="57" w:type="dxa"/><w:bottom w:w="57" w:type="dxa"/></w:tcMar><w:vAlign w:val="center"/></w:tcPr><w:p wsp:rsidR="004C6C87" wsp:rsidRPr="00724010" wsp:rsidRDefault="004C6C87" wsp:rsidP="00EB3670"><w:pPr><w:pStyle w:val="SurveyXactClosedHorizontalChoice"/></w:pPr><w:r wsp:rsidRPr="00724010"><w:t>(4) </w:t></w:r><w:r wsp:rsidRPr="00724010"><w:rPr><w:rStyle w:val="SurveyXactClosedCheckbox"/></w:rPr><w:sym w:font="Wingdings" w:char="F071"/></w:r></w:p></w:tc><w:tc><w:tcPr><w:tcW w:w="838" w:type="dxa"/><w:shd w:val="clear" w:color="auto" w:fill="auto"/><w:tcMar><w:top w:w="57" w:type="dxa"/><w:bottom w:w="57" w:type="dxa"/></w:tcMar><w:vAlign w:val="center"/></w:tcPr><w:p wsp:rsidR="004C6C87" wsp:rsidRPr="00724010" wsp:rsidRDefault="004C6C87" wsp:rsidP="00EB3670"><w:pPr><w:pStyle w:val="SurveyXactClosedHorizontalChoice"/></w:pPr><w:r wsp:rsidRPr="00724010"><w:t>(5) </w:t></w:r><w:r wsp:rsidRPr="00724010"><w:rPr><w:rStyle w:val="SurveyXactClosedCheckbox"/></w:rPr><w:sym w:font="Wingdings" w:char="F071"/></w:r></w:p></w:tc><w:tc><w:tcPr><w:tcW w:w="838" w:type="dxa"/><w:shd w:val="clear" w:color="auto" w:fill="auto"/><w:tcMar><w:top w:w="57" w:type="dxa"/><w:bottom w:w="57" w:type="dxa"/></w:tcMar><w:vAlign w:val="center"/></w:tcPr><w:p wsp:rsidR="004C6C87" wsp:rsidRPr="00724010" wsp:rsidRDefault="004C6C87" wsp:rsidP="00EB3670"><w:pPr><w:pStyle w:val="SurveyXactClosedHorizontalChoice"/></w:pPr><w:r wsp:rsidRPr="00724010"><w:t>(6) </w:t></w:r><w:r wsp:rsidRPr="00724010"><w:rPr><w:rStyle w:val="SurveyXactClosedCheckbox"/></w:rPr><w:sym w:font="Wingdings" w:char="F071"/></w:r></w:p></w:tc><w:tc><w:tcPr><w:tcW w:w="838" w:type="dxa"/><w:shd w:val="clear" w:color="auto" w:fill="auto"/><w:tcMar><w:top w:w="57" w:type="dxa"/><w:bottom w:w="57" w:type="dxa"/></w:tcMar><w:vAlign w:val="center"/></w:tcPr><w:p wsp:rsidR="004C6C87" wsp:rsidRPr="00724010" wsp:rsidRDefault="004C6C87" wsp:rsidP="00EB3670"><w:pPr><w:pStyle w:val="SurveyXactClosedHorizontalChoice"/></w:pPr><w:r wsp:rsidRPr="00724010"><w:t>(7) </w:t></w:r><w:r wsp:rsidRPr="00724010"><w:rPr><w:rStyle w:val="SurveyXactClosedCheckbox"/></w:rPr><w:sym w:font="Wingdings" w:char="F071"/></w:r></w:p></w:tc></w:tr><w:tr wsp:rsidR="004C6C87" wsp:rsidRPr="00724010" wsp:rsidTr="004C6C87"><w:tc><w:tcPr><w:tcW w:w="2933" w:type="dxa"/><w:shd w:val="clear" w:color="auto" w:fill="auto"/><w:tcMar><w:top w:w="57" w:type="dxa"/><w:bottom w:w="57" w:type="dxa"/></w:tcMar><w:vAlign w:val="center"/></w:tcPr><w:p wsp:rsidR="004C6C87" wsp:rsidRPr="006645CC" wsp:rsidRDefault="004C6C87" wsp:rsidP="004C6C87"><w:pPr><w:rPr><w:b/><w:lang w:val="EN-US"/></w:rPr></w:pPr><w:r wsp:rsidRPr="006645CC"><w:rPr><w:lang w:val="EN-US"/></w:rPr><w:t>I am unsure how it will go down with my colleagues</w:t></w:r></w:p><w:p wsp:rsidR="004C6C87" wsp:rsidRPr="006645CC" wsp:rsidRDefault="004C6C87" wsp:rsidP="00EB3670"><w:pPr><w:pStyle w:val="SurveyXactBatteryQuestionLine"/><w:rPr><w:lang w:val="EN-US"/></w:rPr></w:pPr></w:p></w:tc><w:tc><w:tcPr><w:tcW w:w="838" w:type="dxa"/></w:tcPr><w:p wsp:rsidR="004C6C87" wsp:rsidRPr="006645CC" wsp:rsidRDefault="004C6C87" wsp:rsidP="00EB3670"><w:pPr><w:pStyle w:val="SurveyXactClosedHorizontalChoice"/><w:rPr><w:lang w:val="EN-US"/></w:rPr></w:pPr></w:p></w:tc><w:tc><w:tcPr><w:tcW w:w="838" w:type="dxa"/><w:shd w:val="clear" w:color="auto" w:fill="auto"/><w:tcMar><w:top w:w="57" w:type="dxa"/><w:bottom w:w="57" w:type="dxa"/></w:tcMar><w:vAlign w:val="center"/></w:tcPr><w:p wsp:rsidR="004C6C87" wsp:rsidRPr="00724010" wsp:rsidRDefault="004C6C87" wsp:rsidP="00EB3670"><w:pPr><w:pStyle w:val="SurveyXactClosedHorizontalChoice"/></w:pPr><w:r wsp:rsidRPr="00724010"><w:t>(1) </w:t></w:r><w:r wsp:rsidRPr="00724010"><w:rPr><w:rStyle w:val="SurveyXactClosedCheckbox"/></w:rPr><w:sym w:font="Wingdings" w:char="F071"/></w:r></w:p></w:tc><w:tc><w:tcPr><w:tcW w:w="838" w:type="dxa"/><w:shd w:val="clear" w:color="auto" w:fill="auto"/><w:tcMar><w:top w:w="57" w:type="dxa"/><w:bottom w:w="57" w:type="dxa"/></w:tcMar><w:vAlign w:val="center"/></w:tcPr><w:p wsp:rsidR="004C6C87" wsp:rsidRPr="00724010" wsp:rsidRDefault="004C6C87" wsp:rsidP="00EB3670"><w:pPr><w:pStyle w:val="SurveyXactClosedHorizontalChoice"/></w:pPr><w:r wsp:rsidRPr="00724010"><w:t>(2) </w:t></w:r><w:r wsp:rsidRPr="00724010"><w:rPr><w:rStyle w:val="SurveyXactClosedCheckbox"/></w:rPr><w:sym w:font="Wingdings" w:char="F071"/></w:r></w:p></w:tc><w:tc><w:tcPr><w:tcW w:w="838" w:type="dxa"/><w:shd w:val="clear" w:color="auto" w:fill="auto"/><w:tcMar><w:top w:w="57" w:type="dxa"/><w:bottom w:w="57" w:type="dxa"/></w:tcMar><w:vAlign w:val="center"/></w:tcPr><w:p wsp:rsidR="004C6C87" wsp:rsidRPr="00724010" wsp:rsidRDefault="004C6C87" wsp:rsidP="00EB3670"><w:pPr><w:pStyle w:val="SurveyXactClosedHorizontalChoice"/></w:pPr><w:r wsp:rsidRPr="00724010"><w:t>(3) </w:t></w:r><w:r wsp:rsidRPr="00724010"><w:rPr><w:rStyle w:val="SurveyXactClosedCheckbox"/></w:rPr><w:sym w:font="Wingdings" w:char="F071"/></w:r></w:p></w:tc><w:tc><w:tcPr><w:tcW w:w="838" w:type="dxa"/><w:shd w:val="clear" w:color="auto" w:fill="auto"/><w:tcMar><w:top w:w="57" w:type="dxa"/><w:bottom w:w="57" w:type="dxa"/></w:tcMar><w:vAlign w:val="center"/></w:tcPr><w:p wsp:rsidR="004C6C87" wsp:rsidRPr="00724010" wsp:rsidRDefault="004C6C87" wsp:rsidP="00EB3670"><w:pPr><w:pStyle w:val="SurveyXactClosedHorizontalChoice"/></w:pPr><w:r wsp:rsidRPr="00724010"><w:t>(4) </w:t></w:r><w:r wsp:rsidRPr="00724010"><w:rPr><w:rStyle w:val="SurveyXactClosedCheckbox"/></w:rPr><w:sym w:font="Wingdings" w:char="F071"/></w:r></w:p></w:tc><w:tc><w:tcPr><w:tcW w:w="838" w:type="dxa"/><w:shd w:val="clear" w:color="auto" w:fill="auto"/><w:tcMar><w:top w:w="57" w:type="dxa"/><w:bottom w:w="57" w:type="dxa"/></w:tcMar><w:vAlign w:val="center"/></w:tcPr><w:p wsp:rsidR="004C6C87" wsp:rsidRPr="00724010" wsp:rsidRDefault="004C6C87" wsp:rsidP="00EB3670"><w:pPr><w:pStyle w:val="SurveyXactClosedHorizontalChoice"/></w:pPr><w:r wsp:rsidRPr="00724010"><w:t>(5) </w:t></w:r><w:r wsp:rsidRPr="00724010"><w:rPr><w:rStyle w:val="SurveyXactClosedCheckbox"/></w:rPr><w:sym w:font="Wingdings" w:char="F071"/></w:r></w:p></w:tc><w:tc><w:tcPr><w:tcW w:w="838" w:type="dxa"/><w:shd w:val="clear" w:color="auto" w:fill="auto"/><w:tcMar><w:top w:w="57" w:type="dxa"/><w:bottom w:w="57" w:type="dxa"/></w:tcMar><w:vAlign w:val="center"/></w:tcPr><w:p wsp:rsidR="004C6C87" wsp:rsidRPr="00724010" wsp:rsidRDefault="004C6C87" wsp:rsidP="00EB3670"><w:pPr><w:pStyle w:val="SurveyXactClosedHorizontalChoice"/></w:pPr><w:r wsp:rsidRPr="00724010"><w:t>(6) </w:t></w:r><w:r wsp:rsidRPr="00724010"><w:rPr><w:rStyle w:val="SurveyXactClosedCheckbox"/></w:rPr><w:sym w:font="Wingdings" w:char="F071"/></w:r></w:p></w:tc><w:tc><w:tcPr><w:tcW w:w="838" w:type="dxa"/><w:shd w:val="clear" w:color="auto" w:fill="auto"/><w:tcMar><w:top w:w="57" w:type="dxa"/><w:bottom w:w="57" w:type="dxa"/></w:tcMar><w:vAlign w:val="center"/></w:tcPr><w:p wsp:rsidR="004C6C87" wsp:rsidRPr="00724010" wsp:rsidRDefault="004C6C87" wsp:rsidP="00EB3670"><w:pPr><w:pStyle w:val="SurveyXactClosedHorizontalChoice"/></w:pPr><w:r wsp:rsidRPr="00724010"><w:t>(7) </w:t></w:r><w:r wsp:rsidRPr="00724010"><w:rPr><w:rStyle w:val="SurveyXactClosedCheckbox"/></w:rPr><w:sym w:font="Wingdings" w:char="F071"/></w:r></w:p></w:tc></w:tr><w:tr wsp:rsidR="004C6C87" wsp:rsidRPr="00724010" wsp:rsidTr="004C6C87"><w:tc><w:tcPr><w:tcW w:w="2933" w:type="dxa"/><w:shd w:val="clear" w:color="auto" w:fill="auto"/><w:tcMar><w:top w:w="57" w:type="dxa"/><w:bottom w:w="57" w:type="dxa"/></w:tcMar><w:vAlign w:val="center"/></w:tcPr><w:p wsp:rsidR="004C6C87" wsp:rsidRPr="00724010" wsp:rsidRDefault="004C6C87" wsp:rsidP="00EB3670"><w:pPr><w:pStyle w:val="SurveyXactBatteryQuestionLine"/><w:rPr><w:lang w:val="EN-US"/></w:rPr></w:pPr><w:r wsp:rsidRPr="00724010"><w:rPr><w:lang w:val="EN-US"/></w:rPr><w:t>I am unsure o</w:t></w:r><w:r wsp:rsidR="00300BE9" wsp:rsidRPr="00724010"><w:rPr><w:lang w:val="EN-US"/></w:rPr><w:t>f</w:t></w:r><w:r wsp:rsidRPr="00724010"><w:rPr><w:lang w:val="EN-US"/></w:rPr><w:t> my teaching skills because it is another target group than medical students</w:t></w:r></w:p></w:tc><w:tc><w:tcPr><w:tcW w:w="838" w:type="dxa"/></w:tcPr><w:p wsp:rsidR="004C6C87" wsp:rsidRPr="00724010" wsp:rsidRDefault="004C6C87" wsp:rsidP="00EB3670"><w:pPr><w:pStyle w:val="SurveyXactClosedHorizontalChoice"/><w:rPr><w:lang w:val="EN-US"/></w:rPr></w:pPr></w:p></w:tc><w:tc><w:tcPr><w:tcW w:w="838" w:type="dxa"/><w:shd w:val="clear" w:color="auto" w:fill="auto"/><w:tcMar><w:top w:w="57" w:type="dxa"/><w:bottom w:w="57" w:type="dxa"/></w:tcMar><w:vAlign w:val="center"/></w:tcPr><w:p wsp:rsidR="004C6C87" wsp:rsidRPr="00724010" wsp:rsidRDefault="004C6C87" wsp:rsidP="00EB3670"><w:pPr><w:pStyle w:val="SurveyXactClosedHorizontalChoice"/></w:pPr><w:r wsp:rsidRPr="00724010"><w:t>(1) </w:t></w:r><w:r wsp:rsidRPr="00724010"><w:rPr><w:rStyle w:val="SurveyXactClosedCheckbox"/></w:rPr><w:sym w:font="Wingdings" w:char="F071"/></w:r></w:p></w:tc><w:tc><w:tcPr><w:tcW w:w="838" w:type="dxa"/><w:shd w:val="clear" w:color="auto" w:fill="auto"/><w:tcMar><w:top w:w="57" w:type="dxa"/><w:bottom w:w="57" w:type="dxa"/></w:tcMar><w:vAlign w:val="center"/></w:tcPr><w:p wsp:rsidR="004C6C87" wsp:rsidRPr="00724010" wsp:rsidRDefault="004C6C87" wsp:rsidP="00EB3670"><w:pPr><w:pStyle w:val="SurveyXactClosedHorizontalChoice"/></w:pPr><w:r wsp:rsidRPr="00724010"><w:t>(2) </w:t></w:r><w:r wsp:rsidRPr="00724010"><w:rPr><w:rStyle w:val="SurveyXactClosedCheckbox"/></w:rPr><w:sym w:font="Wingdings" w:char="F071"/></w:r></w:p></w:tc><w:tc><w:tcPr><w:tcW w:w="838" w:type="dxa"/><w:shd w:val="clear" w:color="auto" w:fill="auto"/><w:tcMar><w:top w:w="57" w:type="dxa"/><w:bottom w:w="57" w:type="dxa"/></w:tcMar><w:vAlign w:val="center"/></w:tcPr><w:p wsp:rsidR="004C6C87" wsp:rsidRPr="00724010" wsp:rsidRDefault="004C6C87" wsp:rsidP="00EB3670"><w:pPr><w:pStyle w:val="SurveyXactClosedHorizontalChoice"/></w:pPr><w:r wsp:rsidRPr="00724010"><w:t>(3) </w:t></w:r><w:r wsp:rsidRPr="00724010"><w:rPr><w:rStyle w:val="SurveyXactClosedCheckbox"/></w:rPr><w:sym w:font="Wingdings" w:char="F071"/></w:r></w:p></w:tc><w:tc><w:tcPr><w:tcW w:w="838" w:type="dxa"/><w:shd w:val="clear" w:color="auto" w:fill="auto"/><w:tcMar><w:top w:w="57" w:type="dxa"/><w:bottom w:w="57" w:type="dxa"/></w:tcMar><w:vAlign w:val="center"/></w:tcPr><w:p wsp:rsidR="004C6C87" wsp:rsidRPr="00724010" wsp:rsidRDefault="004C6C87" wsp:rsidP="00EB3670"><w:pPr><w:pStyle w:val="SurveyXactClosedHorizontalChoice"/></w:pPr><w:r wsp:rsidRPr="00724010"><w:t>(4) </w:t></w:r><w:r wsp:rsidRPr="00724010"><w:rPr><w:rStyle w:val="SurveyXactClosedCheckbox"/></w:rPr><w:sym w:font="Wingdings" w:char="F071"/></w:r></w:p></w:tc><w:tc><w:tcPr><w:tcW w:w="838" w:type="dxa"/><w:shd w:val="clear" w:color="auto" w:fill="auto"/><w:tcMar><w:top w:w="57" w:type="dxa"/><w:bottom w:w="57" w:type="dxa"/></w:tcMar><w:vAlign w:val="center"/></w:tcPr><w:p wsp:rsidR="004C6C87" wsp:rsidRPr="00724010" wsp:rsidRDefault="004C6C87" wsp:rsidP="00EB3670"><w:pPr><w:pStyle w:val="SurveyXactClosedHorizontalChoice"/></w:pPr><w:r wsp:rsidRPr="00724010"><w:t>(5) </w:t></w:r><w:r wsp:rsidRPr="00724010"><w:rPr><w:rStyle w:val="SurveyXactClosedCheckbox"/></w:rPr><w:sym w:font="Wingdings" w:char="F071"/></w:r></w:p></w:tc><w:tc><w:tcPr><w:tcW w:w="838" w:type="dxa"/><w:shd w:val="clear" w:color="auto" w:fill="auto"/><w:tcMar><w:top w:w="57" w:type="dxa"/><w:bottom w:w="57" w:type="dxa"/></w:tcMar><w:vAlign w:val="center"/></w:tcPr><w:p wsp:rsidR="004C6C87" wsp:rsidRPr="00724010" wsp:rsidRDefault="004C6C87" wsp:rsidP="00EB3670"><w:pPr><w:pStyle w:val="SurveyXactClosedHorizontalChoice"/></w:pPr><w:r wsp:rsidRPr="00724010"><w:t>(6) </w:t></w:r><w:r wsp:rsidRPr="00724010"><w:rPr><w:rStyle w:val="SurveyXactClosedCheckbox"/></w:rPr><w:sym w:font="Wingdings" w:char="F071"/></w:r></w:p></w:tc><w:tc><w:tcPr><w:tcW w:w="838" w:type="dxa"/><w:shd w:val="clear" w:color="auto" w:fill="auto"/><w:tcMar><w:top w:w="57" w:type="dxa"/><w:bottom w:w="57" w:type="dxa"/></w:tcMar><w:vAlign w:val="center"/></w:tcPr><w:p wsp:rsidR="004C6C87" wsp:rsidRPr="00724010" wsp:rsidRDefault="004C6C87" wsp:rsidP="00EB3670"><w:pPr><w:pStyle w:val="SurveyXactClosedHorizontalChoice"/></w:pPr><w:r wsp:rsidRPr="00724010"><w:t>(7) </w:t></w:r><w:r wsp:rsidRPr="00724010"><w:rPr><w:rStyle w:val="SurveyXactClosedCheckbox"/></w:rPr><w:sym w:font="Wingdings" w:char="F071"/></w:r></w:p></w:tc></w:tr><w:tr wsp:rsidR="004C6C87" wsp:rsidRPr="00724010" wsp:rsidTr="004C6C87"><w:tc><w:tcPr><w:tcW w:w="2933" w:type="dxa"/><w:shd w:val="clear" w:color="auto" w:fill="auto"/><w:tcMar><w:top w:w="57" w:type="dxa"/><w:bottom w:w="57" w:type="dxa"/></w:tcMar><w:vAlign w:val="center"/></w:tcPr><w:p wsp:rsidR="004C6C87" wsp:rsidRPr="00724010" wsp:rsidRDefault="004C6C87" wsp:rsidP="004C6C87"><w:pPr><w:rPr><w:b/><w:lang w:val="EN-US"/></w:rPr></w:pPr><w:r wsp:rsidRPr="00724010"><w:rPr><w:lang w:val="EN-US"/></w:rPr><w:t>It will not promote my career options in the specialty as much as if I teach something </w:t></w:r><w:r wsp:rsidRPr="00724010"><w:rPr><w:lang w:val="EN-US"/></w:rPr><w:t>clinical</w:t></w:r></w:p><w:p wsp:rsidR="004C6C87" wsp:rsidRPr="00724010" wsp:rsidRDefault="004C6C87" wsp:rsidP="00EB3670"><w:pPr><w:pStyle w:val="SurveyXactBatteryQuestionLine"/><w:rPr><w:lang w:val="EN-US"/></w:rPr></w:pPr></w:p></w:tc><w:tc><w:tcPr><w:tcW w:w="838" w:type="dxa"/></w:tcPr><w:p wsp:rsidR="004C6C87" wsp:rsidRPr="00724010" wsp:rsidRDefault="004C6C87" wsp:rsidP="00EB3670"><w:pPr><w:pStyle w:val="SurveyXactClosedHorizontalChoice"/><w:rPr><w:lang w:val="EN-US"/></w:rPr></w:pPr></w:p></w:tc><w:tc><w:tcPr><w:tcW w:w="838" w:type="dxa"/><w:shd w:val="clear" w:color="auto" w:fill="auto"/><w:tcMar><w:top w:w="57" w:type="dxa"/><w:bottom w:w="57" w:type="dxa"/></w:tcMar><w:vAlign w:val="center"/></w:tcPr><w:p wsp:rsidR="004C6C87" wsp:rsidRPr="00724010" wsp:rsidRDefault="004C6C87" wsp:rsidP="00EB3670"><w:pPr><w:pStyle w:val="SurveyXactClosedHorizontalChoice"/></w:pPr><w:r wsp:rsidRPr="00724010"><w:t>(1) </w:t></w:r><w:r wsp:rsidRPr="00724010"><w:rPr><w:rStyle w:val="SurveyXactClosedCheckbox"/></w:rPr><w:sym w:font="Wingdings" w:char="F071"/></w:r></w:p></w:tc><w:tc><w:tcPr><w:tcW w:w="838" w:type="dxa"/><w:shd w:val="clear" w:color="auto" w:fill="auto"/><w:tcMar><w:top w:w="57" w:type="dxa"/><w:bottom w:w="57" w:type="dxa"/></w:tcMar><w:vAlign w:val="center"/></w:tcPr><w:p wsp:rsidR="004C6C87" wsp:rsidRPr="00724010" wsp:rsidRDefault="004C6C87" wsp:rsidP="00EB3670"><w:pPr><w:pStyle w:val="SurveyXactClosedHorizontalChoice"/></w:pPr><w:r wsp:rsidRPr="00724010"><w:t>(2) </w:t></w:r><w:r wsp:rsidRPr="00724010"><w:rPr><w:rStyle w:val="SurveyXactClosedCheckbox"/></w:rPr><w:sym w:font="Wingdings" w:char="F071"/></w:r></w:p></w:tc><w:tc><w:tcPr><w:tcW w:w="838" w:type="dxa"/><w:shd w:val="clear" w:color="auto" w:fill="auto"/><w:tcMar><w:top w:w="57" w:type="dxa"/><w:bottom w:w="57" w:type="dxa"/></w:tcMar><w:vAlign w:val="center"/></w:tcPr><w:p wsp:rsidR="004C6C87" wsp:rsidRPr="00724010" wsp:rsidRDefault="004C6C87" wsp:rsidP="00EB3670"><w:pPr><w:pStyle w:val="SurveyXactClosedHorizontalChoice"/></w:pPr><w:r wsp:rsidRPr="00724010"><w:t>(3) </w:t></w:r><w:r wsp:rsidRPr="00724010"><w:rPr><w:rStyle w:val="SurveyXactClosedCheckbox"/></w:rPr><w:sym w:font="Wingdings" w:char="F071"/></w:r></w:p></w:tc><w:tc><w:tcPr><w:tcW w:w="838" w:type="dxa"/><w:shd w:val="clear" w:color="auto" w:fill="auto"/><w:tcMar><w:top w:w="57" w:type="dxa"/><w:bottom w:w="57" w:type="dxa"/></w:tcMar><w:vAlign w:val="center"/></w:tcPr><w:p wsp:rsidR="004C6C87" wsp:rsidRPr="00724010" wsp:rsidRDefault="004C6C87" wsp:rsidP="00EB3670"><w:pPr><w:pStyle w:val="SurveyXactClosedHorizontalChoice"/></w:pPr><w:r wsp:rsidRPr="00724010"><w:t>(4) </w:t></w:r><w:r wsp:rsidRPr="00724010"><w:rPr><w:rStyle w:val="SurveyXactClosedCheckbox"/></w:rPr><w:sym w:font="Wingdings" w:char="F071"/></w:r></w:p></w:tc><w:tc><w:tcPr><w:tcW w:w="838" w:type="dxa"/><w:shd w:val="clear" w:color="auto" w:fill="auto"/><w:tcMar><w:top w:w="57" w:type="dxa"/><w:bottom w:w="57" w:type="dxa"/></w:tcMar><w:vAlign w:val="center"/></w:tcPr><w:p wsp:rsidR="004C6C87" wsp:rsidRPr="00724010" wsp:rsidRDefault="004C6C87" wsp:rsidP="00EB3670"><w:pPr><w:pStyle w:val="SurveyXactClosedHorizontalChoice"/></w:pPr><w:r wsp:rsidRPr="00724010"><w:t>(5) </w:t></w:r><w:r wsp:rsidRPr="00724010"><w:rPr><w:rStyle w:val="SurveyXactClosedCheckbox"/></w:rPr><w:sym w:font="Wingdings" w:char="F071"/></w:r></w:p></w:tc><w:tc><w:tcPr><w:tcW w:w="838" w:type="dxa"/><w:shd w:val="clear" w:color="auto" w:fill="auto"/><w:tcMar><w:top w:w="57" w:type="dxa"/><w:bottom w:w="57" w:type="dxa"/></w:tcMar><w:vAlign w:val="center"/></w:tcPr><w:p wsp:rsidR="004C6C87" wsp:rsidRPr="00724010" wsp:rsidRDefault="004C6C87" wsp:rsidP="00EB3670"><w:pPr><w:pStyle w:val="SurveyXactClosedHorizontalChoice"/></w:pPr><w:r wsp:rsidRPr="00724010"><w:t>(6) </w:t></w:r><w:r wsp:rsidRPr="00724010"><w:rPr><w:rStyle w:val="SurveyXactClosedCheckbox"/></w:rPr><w:sym w:font="Wingdings" w:char="F071"/></w:r></w:p></w:tc><w:tc><w:tcPr><w:tcW w:w="838" w:type="dxa"/><w:shd w:val="clear" w:color="auto" w:fill="auto"/><w:tcMar><w:top w:w="57" w:type="dxa"/><w:bottom w:w="57" w:type="dxa"/></w:tcMar><w:vAlign w:val="center"/></w:tcPr><w:p wsp:rsidR="004C6C87" wsp:rsidRPr="00724010" wsp:rsidRDefault="004C6C87" wsp:rsidP="00EB3670"><w:pPr><w:pStyle w:val="SurveyXactClosedHorizontalChoice"/></w:pPr><w:r wsp:rsidRPr="00724010"><w:t>(7) </w:t></w:r><w:r wsp:rsidRPr="00724010"><w:rPr><w:rStyle w:val="SurveyXactClosedCheckbox"/></w:rPr><w:sym w:font="Wingdings" w:char="F071"/></w:r></w:p></w:tc></w:tr><w:tr wsp:rsidR="004C6C87" wsp:rsidRPr="00724010" wsp:rsidTr="004C6C87"><w:tc><w:tcPr><w:tcW w:w="2933" w:type="dxa"/><w:shd w:val="clear" w:color="auto" w:fill="auto"/><w:tcMar><w:top w:w="57" w:type="dxa"/><w:bottom w:w="57" w:type="dxa"/></w:tcMar><w:vAlign w:val="center"/></w:tcPr><w:p wsp:rsidR="004C6C87" wsp:rsidRPr="00724010" wsp:rsidRDefault="004C6C87" wsp:rsidP="00EB3670"><w:pPr><w:pStyle w:val="SurveyXactBatteryQuestionLine"/><w:rPr><w:lang w:val="EN-US"/></w:rPr></w:pPr><w:r wsp:rsidRPr="00724010"><w:rPr><w:lang w:val="EN-US"/></w:rPr><w:t>There are too many relevant clinical issues to teach first</w:t></w:r></w:p></w:tc><w:tc><w:tcPr><w:tcW w:w="838" w:type="dxa"/></w:tcPr><w:p wsp:rsidR="004C6C87" wsp:rsidRPr="00724010" wsp:rsidRDefault="004C6C87" wsp:rsidP="00EB3670"><w:pPr><w:pStyle w:val="SurveyXactClosedHorizontalChoice"/><w:rPr><w:lang w:val="EN-US"/></w:rPr></w:pPr></w:p></w:tc><w:tc><w:tcPr><w:tcW w:w="838" w:type="dxa"/><w:shd w:val="clear" w:color="auto" w:fill="auto"/><w:tcMar><w:top w:w="57" w:type="dxa"/><w:bottom w:w="57" w:type="dxa"/></w:tcMar><w:vAlign w:val="center"/></w:tcPr><w:p wsp:rsidR="004C6C87" wsp:rsidRPr="00724010" wsp:rsidRDefault="004C6C87" wsp:rsidP="00EB3670"><w:pPr><w:pStyle w:val="SurveyXactClosedHorizontalChoice"/></w:pPr><w:r wsp:rsidRPr="00724010"><w:t>(1) </w:t></w:r><w:r wsp:rsidRPr="00724010"><w:rPr><w:rStyle w:val="SurveyXactClosedCheckbox"/></w:rPr><w:sym w:font="Wingdings" w:char="F071"/></w:r></w:p></w:tc><w:tc><w:tcPr><w:tcW w:w="838" w:type="dxa"/><w:shd w:val="clear" w:color="auto" w:fill="auto"/><w:tcMar><w:top w:w="57" w:type="dxa"/><w:bottom w:w="57" w:type="dxa"/></w:tcMar><w:vAlign w:val="center"/></w:tcPr><w:p wsp:rsidR="004C6C87" wsp:rsidRPr="00724010" wsp:rsidRDefault="004C6C87" wsp:rsidP="00EB3670"><w:pPr><w:pStyle w:val="SurveyXactClosedHorizontalChoice"/></w:pPr><w:r wsp:rsidRPr="00724010"><w:t>(2) </w:t></w:r><w:r wsp:rsidRPr="00724010"><w:rPr><w:rStyle w:val="SurveyXactClosedCheckbox"/></w:rPr><w:sym w:font="Wingdings" w:char="F071"/></w:r></w:p></w:tc><w:tc><w:tcPr><w:tcW w:w="838" w:type="dxa"/><w:shd w:val="clear" w:color="auto" w:fill="auto"/><w:tcMar><w:top w:w="57" w:type="dxa"/><w:bottom w:w="57" w:type="dxa"/></w:tcMar><w:vAlign w:val="center"/></w:tcPr><w:p wsp:rsidR="004C6C87" wsp:rsidRPr="00724010" wsp:rsidRDefault="004C6C87" wsp:rsidP="00EB3670"><w:pPr><w:pStyle w:val="SurveyXactClosedHorizontalChoice"/></w:pPr><w:r wsp:rsidRPr="00724010"><w:t>(3) </w:t></w:r><w:r wsp:rsidRPr="00724010"><w:rPr><w:rStyle w:val="SurveyXactClosedCheckbox"/></w:rPr><w:sym w:font="Wingdings" w:char="F071"/></w:r></w:p></w:tc><w:tc><w:tcPr><w:tcW w:w="838" w:type="dxa"/><w:shd w:val="clear" w:color="auto" w:fill="auto"/><w:tcMar><w:top w:w="57" w:type="dxa"/><w:bottom w:w="57" w:type="dxa"/></w:tcMar><w:vAlign w:val="center"/></w:tcPr><w:p wsp:rsidR="004C6C87" wsp:rsidRPr="00724010" wsp:rsidRDefault="004C6C87" wsp:rsidP="00EB3670"><w:pPr><w:pStyle w:val="SurveyXactClosedHorizontalChoice"/></w:pPr><w:r wsp:rsidRPr="00724010"><w:t>(4) </w:t></w:r><w:r wsp:rsidRPr="00724010"><w:rPr><w:rStyle w:val="SurveyXactClosedCheckbox"/></w:rPr><w:sym w:font="Wingdings" w:char="F071"/></w:r></w:p></w:tc><w:tc><w:tcPr><w:tcW w:w="838" w:type="dxa"/><w:shd w:val="clear" w:color="auto" w:fill="auto"/><w:tcMar><w:top w:w="57" w:type="dxa"/><w:bottom w:w="57" w:type="dxa"/></w:tcMar><w:vAlign w:val="center"/></w:tcPr><w:p wsp:rsidR="004C6C87" wsp:rsidRPr="00724010" wsp:rsidRDefault="004C6C87" wsp:rsidP="00EB3670"><w:pPr><w:pStyle w:val="SurveyXactClosedHorizontalChoice"/></w:pPr><w:r wsp:rsidRPr="00724010"><w:t>(5) </w:t></w:r><w:r wsp:rsidRPr="00724010"><w:rPr><w:rStyle w:val="SurveyXactClosedCheckbox"/></w:rPr><w:sym w:font="Wingdings" w:char="F071"/></w:r></w:p></w:tc><w:tc><w:tcPr><w:tcW w:w="838" w:type="dxa"/><w:shd w:val="clear" w:color="auto" w:fill="auto"/><w:tcMar><w:top w:w="57" w:type="dxa"/><w:bottom w:w="57" w:type="dxa"/></w:tcMar><w:vAlign w:val="center"/></w:tcPr><w:p wsp:rsidR="004C6C87" wsp:rsidRPr="00724010" wsp:rsidRDefault="004C6C87" wsp:rsidP="00EB3670"><w:pPr><w:pStyle w:val="SurveyXactClosedHorizontalChoice"/></w:pPr><w:r wsp:rsidRPr="00724010"><w:t>(6) </w:t></w:r><w:r wsp:rsidRPr="00724010"><w:rPr><w:rStyle w:val="SurveyXactClosedCheckbox"/></w:rPr><w:sym w:font="Wingdings" w:char="F071"/></w:r></w:p></w:tc><w:tc><w:tcPr><w:tcW w:w="838" w:type="dxa"/><w:shd w:val="clear" w:color="auto" w:fill="auto"/><w:tcMar><w:top w:w="57" w:type="dxa"/><w:bottom w:w="57" w:type="dxa"/></w:tcMar><w:vAlign w:val="center"/></w:tcPr><w:p wsp:rsidR="004C6C87" wsp:rsidRPr="00724010" wsp:rsidRDefault="004C6C87" wsp:rsidP="00EB3670"><w:pPr><w:pStyle w:val="SurveyXactClosedHorizontalChoice"/></w:pPr><w:r wsp:rsidRPr="00724010"><w:t>(7) </w:t></w:r><w:r wsp:rsidRPr="00724010"><w:rPr><w:rStyle w:val="SurveyXactClosedCheckbox"/></w:rPr><w:sym w:font="Wingdings" w:char="F071"/></w:r></w:p></w:tc></w:tr></w:tbl><w:p wsp:rsidR="003113CF" wsp:rsidRPr="00724010" wsp:rsidRDefault="003113CF" wsp:rsidP="003113CF"><w:pPr><w:rPr><w:vanish/></w:rPr></w:pPr></w:p><w:tbl><w:tblPr><w:tblpPr w:leftFromText="141" w:rightFromText="141" w:vertAnchor="text" w:tblpY="1"/><w:tblOverlap w:val="Never"/><w:tblW w:w="0" w:type="auto"/><w:tblLayout w:type="Fixed"/><w:tblCellMar><w:left w:w="0" w:type="dxa"/><w:right w:w="0" w:type="dxa"/></w:tblCellMar><w:tblLook w:val="01E0"/></w:tblPr><w:tblGrid><w:gridCol w:w="2933"/></w:tblGrid><w:tr wsp:rsidR="00DD3146" wsp:rsidRPr="00724010" wsp:rsidTr="00EB3670"><w:tc><w:tcPr><w:tcW w:w="2933" w:type="dxa"/><w:shd w:val="clear" w:color="auto" w:fill="auto"/><w:tcMar><w:top w:w="57" w:type="dxa"/><w:bottom w:w="57" w:type="dxa"/></w:tcMar><w:vAlign w:val="center"/></w:tcPr><w:p wsp:rsidR="00DD3146" wsp:rsidRPr="00724010" wsp:rsidRDefault="00DD3146" wsp:rsidP="00EB3670"><w:pPr><w:pStyle w:val="SurveyXactBatteryQuestionLine"/></w:pPr><w:proofErr w:type="spellStart"/><w:r wsp:rsidRPr="00724010"><w:t>Other</w:t></w:r><w:proofErr w:type="spellEnd"/><w:r wsp:rsidRPr="00724010"><w:t> – please </w:t></w:r><w:proofErr w:type="spellStart"/><w:r wsp:rsidRPr="00724010"><w:t>describe</w:t></w:r><w:proofErr w:type="spellEnd"/><w:r wsp:rsidRPr="00724010"><w:t>:</w:t></w:r></w:p></w:tc></w:tr></w:tbl><w:p wsp:rsidR="004F52FC" wsp:rsidRPr="00724010" wsp:rsidRDefault="00DD3146"><w:pPr><w:rPr><w:highlight w:val="yellow"/></w:rPr></w:pPr><w:r wsp:rsidRPr="00724010"><w:t>_____________________________________</w:t></w:r></w:p></wx:sub-section><wx:sub-section><w:p wsp:rsidR="00095C9C" wsp:rsidRPr="006645CC" wsp:rsidRDefault="0078435B" wsp:rsidP="00095C9C"><w:pPr><w:pStyle w:val="SurveyXactQuestionTitle"/><w:rPr><w:lang w:val="EN-US"/></w:rPr></w:pPr><w:r wsp:rsidRPr="006645CC"><w:rPr><w:highlight w:val="yellow"/><w:lang w:val="EN-US"/></w:rPr><w:br/></w:r><w:r wsp:rsidR="00095C9C" wsp:rsidRPr="006645CC"><w:rPr><w:lang w:val="EN-US"/></w:rPr><w:t>How </w:t></w:r><w:r wsp:rsidR="00300BE9" wsp:rsidRPr="006645CC"><w:rPr><w:lang w:val="EN-US"/></w:rPr><w:t>did you happen to</w:t></w:r><w:r wsp:rsidR="00095C9C" wsp:rsidRPr="006645CC"><w:rPr><w:lang w:val="EN-US"/></w:rPr><w:t> teach communication in the department?</w:t></w:r></w:p><w:tbl><w:tblPr><w:tblpPr w:leftFromText="141" w:rightFromText="141" w:vertAnchor="text" w:tblpY="1"/><w:tblOverlap w:val="Never"/><w:tblW w:w="0" w:type="auto"/><w:tblLayout w:type="Fixed"/><w:tblCellMar><w:left w:w="0" w:type="dxa"/><w:right w:w="0" w:type="dxa"/></w:tblCellMar><w:tblLook w:val="01E0"/></w:tblPr><w:tblGrid><w:gridCol w:w="2933"/><w:gridCol w:w="1955"/><w:gridCol w:w="1955"/><w:gridCol w:w="1955"/></w:tblGrid><w:tr wsp:rsidR="00095C9C" wsp:rsidRPr="00724010" wsp:rsidTr="00703213"><w:trPr><w:tblHeader/></w:trPr><w:tc><w:tcPr><w:tcW w:w="2933" w:type="dxa"/><w:shd w:val="clear" w:color="auto" w:fill="auto"/><w:tcMar><w:top w:w="57" w:type="dxa"/><w:bottom w:w="57" w:type="dxa"/></w:tcMar><w:vAlign w:val="center"/></w:tcPr><w:p wsp:rsidR="00095C9C" wsp:rsidRPr="006645CC" wsp:rsidRDefault="00095C9C" wsp:rsidP="00703213"><w:pPr><w:rPr><w:lang w:val="EN-US"/></w:rPr></w:pPr></w:p></w:tc><w:tc><w:tcPr><w:tcW w:w="1955" w:type="dxa"/><w:shd w:val="clear" w:color="auto" w:fill="auto"/><w:tcMar><w:top w:w="57" w:type="dxa"/><w:bottom w:w="57" w:type="dxa"/></w:tcMar><w:vAlign w:val="center"/></w:tcPr><w:p wsp:rsidR="00095C9C" wsp:rsidRPr="00724010" wsp:rsidRDefault="00095C9C" wsp:rsidP="00703213"><w:pPr><w:pStyle w:val="SurveyXactHorizontalChoiceHeading"/></w:pPr><w:r wsp:rsidRPr="00724010"><w:t>I </w:t></w:r><w:proofErr w:type="spellStart"/><w:r wsp:rsidRPr="00724010"><w:t>offered</w:t></w:r><w:proofErr w:type="spellEnd"/><w:r wsp:rsidRPr="00724010"><w:t> it</w:t></w:r></w:p></w:tc><w:tc><w:tcPr><w:tcW w:w="1955" w:type="dxa"/><w:shd w:val="clear" w:color="auto" w:fill="auto"/><w:tcMar><w:top w:w="57" w:type="dxa"/><w:bottom w:w="57" w:type="dxa"/></w:tcMar><w:vAlign w:val="center"/></w:tcPr><w:p wsp:rsidR="00095C9C" wsp:rsidRPr="00724010" wsp:rsidRDefault="00095C9C" wsp:rsidP="00703213"><w:pPr><w:pStyle w:val="SurveyXactHorizontalChoiceHeading"/></w:pPr><w:r wsp:rsidRPr="00724010"><w:t>I </w:t></w:r><w:proofErr w:type="spellStart"/><w:r wsp:rsidRPr="00724010"><w:t>was</w:t></w:r><w:proofErr w:type="spellEnd"/><w:r wsp:rsidRPr="00724010"><w:t> </w:t></w:r><w:proofErr w:type="spellStart"/><w:r wsp:rsidRPr="00724010"><w:t>encouraged</w:t></w:r><w:proofErr w:type="spellEnd"/></w:p></w:tc><w:tc><w:tcPr><w:tcW w:w="1955" w:type="dxa"/><w:shd w:val="clear" w:color="auto" w:fill="auto"/><w:tcMar><w:top w:w="57" w:type="dxa"/><w:bottom w:w="57" w:type="dxa"/></w:tcMar><w:vAlign w:val="center"/></w:tcPr><w:p wsp:rsidR="00095C9C" wsp:rsidRPr="00724010" wsp:rsidRDefault="00095C9C" wsp:rsidP="00703213"><w:pPr><w:pStyle w:val="SurveyXactHorizontalChoiceHeading"/></w:pPr><w:proofErr w:type="spellStart"/><w:r wsp:rsidRPr="00724010"><w:t>Other</w:t></w:r><w:proofErr w:type="spellEnd"/><w:r wsp:rsidRPr="00724010"><w:t> – please </w:t></w:r><w:proofErr w:type="spellStart"/><w:r wsp:rsidRPr="00724010"><w:t>describe</w:t></w:r><w:proofErr w:type="spellEnd"/><w:r wsp:rsidRPr="00724010"><w:t>:</w:t></w:r></w:p></w:tc></w:tr><w:tr wsp:rsidR="00095C9C" wsp:rsidRPr="00724010" wsp:rsidTr="00703213"><w:tc><w:tcPr><w:tcW w:w="2933" w:type="dxa"/><w:shd w:val="clear" w:color="auto" w:fill="auto"/><w:tcMar><w:top w:w="57" w:type="dxa"/><w:bottom w:w="57" w:type="dxa"/></w:tcMar><w:vAlign w:val="center"/></w:tcPr><w:p wsp:rsidR="00095C9C" wsp:rsidRPr="00724010" wsp:rsidRDefault="00095C9C" wsp:rsidP="00703213"><w:pPr><w:pStyle w:val="SurveyXactBatteryQuestionLine"/></w:pPr></w:p></w:tc><w:tc><w:tcPr><w:tcW w:w="1955" w:type="dxa"/><w:shd w:val="clear" w:color="auto" w:fill="auto"/><w:tcMar><w:top w:w="57" w:type="dxa"/><w:bottom w:w="57" w:type="dxa"/></w:tcMar><w:vAlign w:val="center"/></w:tcPr><w:p wsp:rsidR="00095C9C" wsp:rsidRPr="00724010" wsp:rsidRDefault="00095C9C" wsp:rsidP="00703213"><w:pPr><w:pStyle w:val="SurveyXactClosedHorizontalChoice"/></w:pPr><w:r wsp:rsidRPr="00724010"><w:t>(1) </w:t></w:r><w:r wsp:rsidRPr="00724010"><w:rPr><w:rStyle w:val="SurveyXactClosedCheckbox"/></w:rPr><w:sym w:font="Wingdings" w:char="F071"/></w:r></w:p></w:tc><w:tc><w:tcPr><w:tcW w:w="1955" w:type="dxa"/><w:shd w:val="clear" w:color="auto" w:fill="auto"/><w:tcMar><w:top w:w="57" w:type="dxa"/><w:bottom w:w="57" w:type="dxa"/></w:tcMar><w:vAlign w:val="center"/></w:tcPr><w:p wsp:rsidR="00095C9C" wsp:rsidRPr="00724010" wsp:rsidRDefault="00095C9C" wsp:rsidP="00703213"><w:pPr><w:pStyle w:val="SurveyXactClosedHorizontalChoice"/></w:pPr><w:r wsp:rsidRPr="00724010"><w:t>(2) </w:t></w:r><w:r wsp:rsidRPr="00724010"><w:rPr><w:rStyle w:val="SurveyXactClosedCheckbox"/></w:rPr><w:sym w:font="Wingdings" w:char="F071"/></w:r></w:p></w:tc><w:tc><w:tcPr><w:tcW w:w="1955" w:type="dxa"/><w:shd w:val="clear" w:color="auto" w:fill="auto"/><w:tcMar><w:top w:w="57" w:type="dxa"/><w:bottom w:w="57" w:type="dxa"/></w:tcMar><w:vAlign w:val="center"/></w:tcPr><w:p wsp:rsidR="00095C9C" wsp:rsidRPr="00724010" wsp:rsidRDefault="00095C9C" wsp:rsidP="00703213"><w:pPr><w:pStyle w:val="SurveyXactClosedHorizontalChoice"/></w:pPr><w:r wsp:rsidRPr="00724010"><w:t>(3) </w:t></w:r><w:r wsp:rsidRPr="00724010"><w:rPr><w:rStyle w:val="SurveyXactClosedCheckbox"/></w:rPr><w:sym w:font="Wingdings" w:char="F071"/></w:r><w:r wsp:rsidRPr="00724010"><w:t> ________________________________________</w:t></w:r></w:p></w:tc></w:tr><w:tr wsp:rsidR="00703213" wsp:rsidRPr="00724010" wsp:rsidTr="00703213"><w:trPr><w:gridAfter w:val="3"/><w:wAfter w:w="5865" w:type="dxa"/></w:trPr><w:tc><w:tcPr><w:tcW w:w="2933" w:type="dxa"/><w:shd w:val="clear" w:color="auto" w:fill="auto"/><w:tcMar><w:top w:w="57" w:type="dxa"/><w:bottom w:w="57" w:type="dxa"/></w:tcMar><w:vAlign w:val="center"/></w:tcPr><w:p wsp:rsidR="00703213" wsp:rsidRPr="00724010" wsp:rsidRDefault="00703213" wsp:rsidP="00703213"><w:pPr><w:pStyle w:val="SurveyXactBatteryQuestionLine"/></w:pPr></w:p></w:tc></w:tr></w:tbl><w:p wsp:rsidR="004F52FC" wsp:rsidRPr="00724010" wsp:rsidRDefault="004F52FC"><w:pPr><w:rPr><w:highlight w:val="yellow"/></w:rPr></w:pPr></w:p></wx:sub-section><wx:sub-section><w:p wsp:rsidR="004F52FC" wsp:rsidRPr="00724010" wsp:rsidRDefault="004F52FC"><w:pPr><w:pStyle w:val="SurveyXactQuestionTitle"/><w:rPr><w:highlight w:val="yellow"/></w:rPr></w:pPr></w:p><w:tbl><w:tblPr><w:tblW w:w="0" w:type="auto"/><w:tblLayout w:type="Fixed"/><w:tblCellMar><w:left w:w="0" w:type="dxa"/><w:right w:w="0" w:type="dxa"/></w:tblCellMar><w:tblLook w:val="01E0"/></w:tblPr><w:tblGrid><w:gridCol w:w="2933"/></w:tblGrid><w:tr wsp:rsidR="004F52FC" wsp:rsidRPr="00724010" wsp:rsidTr="0078435B"><w:tc><w:tcPr><w:tcW w:w="2933" w:type="dxa"/><w:shd w:val="clear" w:color="auto" w:fill="auto"/><w:tcMar><w:top w:w="57" w:type="dxa"/><w:bottom w:w="57" w:type="dxa"/></w:tcMar><w:vAlign w:val="center"/></w:tcPr><w:p wsp:rsidR="004F52FC" wsp:rsidRPr="00724010" wsp:rsidRDefault="004F52FC"><w:pPr><w:pStyle w:val="SurveyXactBatteryQuestionLine"/><w:rPr><w:highlight w:val="yellow"/></w:rPr></w:pPr></w:p></w:tc></w:tr><w:tr wsp:rsidR="004F52FC" wsp:rsidRPr="00724010" wsp:rsidTr="0078435B"><w:tc><w:tcPr><w:tcW w:w="2933" w:type="dxa"/><w:shd w:val="clear" w:color="auto" w:fill="auto"/><w:tcMar><w:top w:w="57" w:type="dxa"/><w:bottom w:w="57" w:type="dxa"/></w:tcMar><w:vAlign w:val="center"/></w:tcPr><w:p wsp:rsidR="004F52FC" wsp:rsidRPr="00724010" wsp:rsidRDefault="004F52FC"><w:pPr><w:pStyle w:val="SurveyXactBatteryQuestionLine"/><w:rPr><w:highlight w:val="yellow"/></w:rPr></w:pPr></w:p></w:tc></w:tr></w:tbl><w:p wsp:rsidR="003C4A1E" wsp:rsidRPr="006645CC" wsp:rsidRDefault="003C4A1E" wsp:rsidP="003C4A1E"><w:pPr><w:rPr><w:b/><w:lang w:val="EN-US"/></w:rPr></w:pPr><w:r wsp:rsidRPr="006645CC"><w:rPr><w:b/><w:lang w:val="EN-US"/></w:rPr><w:t>Who do you teach? (Please select more than one answer if necessary) </w:t></w:r></w:p></wx:sub-section><wx:sub-section><w:p wsp:rsidR="003C4A1E" wsp:rsidRPr="006645CC" wsp:rsidRDefault="003C4A1E" wsp:rsidP="003C4A1E"><w:pPr><w:pStyle w:val="SurveyXactQuestionTitle"/><w:rPr><w:lang w:val="EN-US"/></w:rPr></w:pPr></w:p><w:tbl><w:tblPr><w:tblW w:w="0" w:type="auto"/><w:tblLayout w:type="Fixed"/><w:tblCellMar><w:left w:w="0" w:type="dxa"/><w:right w:w="0" w:type="dxa"/></w:tblCellMar><w:tblLook w:val="01E0"/></w:tblPr><w:tblGrid><w:gridCol w:w="2933"/><w:gridCol w:w="733"/><w:gridCol w:w="733"/><w:gridCol w:w="733"/><w:gridCol w:w="733"/><w:gridCol w:w="733"/><w:gridCol w:w="733"/><w:gridCol w:w="733"/><w:gridCol w:w="733"/></w:tblGrid><w:tr wsp:rsidR="003C4A1E" wsp:rsidRPr="00724010" wsp:rsidTr="00EB3670"><w:trPr><w:tblHeader/></w:trPr><w:tc><w:tcPr><w:tcW w:w="2933" w:type="dxa"/><w:shd w:val="clear" w:color="auto" w:fill="auto"/><w:tcMar><w:top w:w="57" w:type="dxa"/><w:bottom w:w="57" w:type="dxa"/></w:tcMar><w:vAlign w:val="center"/></w:tcPr><w:p wsp:rsidR="003C4A1E" wsp:rsidRPr="006645CC" wsp:rsidRDefault="003C4A1E" wsp:rsidP="00EB3670"><w:pPr><w:rPr><w:highlight w:val="yellow"/><w:lang w:val="EN-US"/></w:rPr></w:pPr></w:p></w:tc><w:tc><w:tcPr><w:tcW w:w="733" w:type="dxa"/><w:shd w:val="clear" w:color="auto" w:fill="auto"/><w:tcMar><w:top w:w="57" w:type="dxa"/><w:bottom w:w="57" w:type="dxa"/></w:tcMar><w:vAlign w:val="center"/></w:tcPr><w:p wsp:rsidR="003C4A1E" wsp:rsidRPr="006645CC" wsp:rsidRDefault="003C4A1E" wsp:rsidP="00EB3670"><w:pPr><w:pStyle w:val="SurveyXactHorizontalChoiceHeading"/><w:rPr><w:lang w:val="EN-US"/></w:rPr></w:pPr><w:r wsp:rsidRPr="006645CC"><w:rPr><w:lang w:val="EN-US"/></w:rPr><w:t>The whole department/general practice</w:t></w:r></w:p></w:tc><w:tc><w:tcPr><w:tcW w:w="733" w:type="dxa"/><w:shd w:val="clear" w:color="auto" w:fill="auto"/><w:tcMar><w:top w:w="57" w:type="dxa"/><w:bottom w:w="57" w:type="dxa"/></w:tcMar><w:vAlign w:val="center"/></w:tcPr><w:p wsp:rsidR="003C4A1E" wsp:rsidRPr="006645CC" wsp:rsidRDefault="003C4A1E" wsp:rsidP="00EB3670"><w:pPr><w:pStyle w:val="SurveyXactHorizontalChoiceHeading"/><w:rPr><w:lang w:val="EN-US"/></w:rPr></w:pPr><w:r wsp:rsidRPr="006645CC"><w:rPr><w:lang w:val="EN-US"/></w:rPr><w:t>The whole group of physicians</w:t></w:r></w:p></w:tc><w:tc><w:tcPr><w:tcW w:w="733" w:type="dxa"/><w:shd w:val="clear" w:color="auto" w:fill="auto"/><w:tcMar><w:top w:w="57" w:type="dxa"/><w:bottom w:w="57" w:type="dxa"/></w:tcMar><w:vAlign w:val="center"/></w:tcPr><w:p wsp:rsidR="003C4A1E" wsp:rsidRPr="006645CC" wsp:rsidRDefault="003C4A1E" wsp:rsidP="00EB3670"><w:pPr><w:pStyle w:val="SurveyXactHorizontalChoiceHeading"/><w:rPr><w:lang w:val="EN-US"/></w:rPr></w:pPr><w:r wsp:rsidRPr="006645CC"><w:rPr><w:lang w:val="EN-US"/></w:rPr><w:t>Only physicians with a lower educational level than yourself</w:t></w:r></w:p></w:tc><w:tc><w:tcPr><w:tcW w:w="733" w:type="dxa"/><w:shd w:val="clear" w:color="auto" w:fill="auto"/><w:tcMar><w:top w:w="57" w:type="dxa"/><w:bottom w:w="57" w:type="dxa"/></w:tcMar><w:vAlign w:val="center"/></w:tcPr><w:p wsp:rsidR="003C4A1E" wsp:rsidRPr="00724010" wsp:rsidRDefault="003C4A1E" wsp:rsidP="00EB3670"><w:pPr><w:pStyle w:val="SurveyXactHorizontalChoiceHeading"/></w:pPr><w:proofErr w:type="spellStart"/><w:r wsp:rsidRPr="00724010"><w:t>Only</w:t></w:r><w:proofErr w:type="spellEnd"/><w:r wsp:rsidRPr="00724010"><w:t> </w:t></w:r><w:proofErr w:type="spellStart"/><w:r wsp:rsidRPr="00724010"><w:t>medical</w:t></w:r><w:proofErr w:type="spellEnd"/><w:r wsp:rsidRPr="00724010"><w:t> students</w:t></w:r></w:p></w:tc><w:tc><w:tcPr><w:tcW w:w="733" w:type="dxa"/><w:shd w:val="clear" w:color="auto" w:fill="auto"/><w:tcMar><w:top w:w="57" w:type="dxa"/><w:bottom w:w="57" w:type="dxa"/></w:tcMar><w:vAlign w:val="center"/></w:tcPr><w:p wsp:rsidR="003C4A1E" wsp:rsidRPr="006645CC" wsp:rsidRDefault="003C4A1E" wsp:rsidP="00EB3670"><w:pPr><w:pStyle w:val="SurveyXactHorizontalChoiceHeading"/><w:rPr><w:lang w:val="EN-US"/></w:rPr></w:pPr><w:r wsp:rsidRPr="006645CC"><w:rPr><w:lang w:val="EN-US"/></w:rPr><w:t>Only physicians with the same educational level as yourself</w:t></w:r></w:p></w:tc><w:tc><w:tcPr><w:tcW w:w="733" w:type="dxa"/><w:shd w:val="clear" w:color="auto" w:fill="auto"/><w:tcMar><w:top w:w="57" w:type="dxa"/><w:bottom w:w="57" w:type="dxa"/></w:tcMar><w:vAlign w:val="center"/></w:tcPr><w:p wsp:rsidR="003C4A1E" wsp:rsidRPr="006645CC" wsp:rsidRDefault="003C4A1E" wsp:rsidP="00EB3670"><w:pPr><w:pStyle w:val="SurveyXactHorizontalChoiceHeading"/><w:rPr><w:lang w:val="EN-US"/></w:rPr></w:pPr><w:r wsp:rsidRPr="006645CC"><w:rPr><w:lang w:val="EN-US"/></w:rPr><w:t>Only physicians with a higher educational level than yourself</w:t></w:r></w:p></w:tc><w:tc><w:tcPr><w:tcW w:w="733" w:type="dxa"/><w:shd w:val="clear" w:color="auto" w:fill="auto"/><w:tcMar><w:top w:w="57" w:type="dxa"/><w:bottom w:w="57" w:type="dxa"/></w:tcMar><w:vAlign w:val="center"/></w:tcPr><w:p wsp:rsidR="003C4A1E" wsp:rsidRPr="006645CC" wsp:rsidRDefault="003C4A1E" wsp:rsidP="00EB3670"><w:pPr><w:pStyle w:val="SurveyXactHorizontalChoiceHeading"/><w:rPr><w:lang w:val="EN-US"/></w:rPr></w:pPr><w:r wsp:rsidRPr="006645CC"><w:rPr><w:lang w:val="EN-US"/></w:rPr><w:t>Only other professions – e.g. nurses, physiotherapists, social and health care assistants or similar</w:t></w:r></w:p></w:tc><w:tc><w:tcPr><w:tcW w:w="733" w:type="dxa"/><w:shd w:val="clear" w:color="auto" w:fill="auto"/><w:tcMar><w:top w:w="57" w:type="dxa"/><w:bottom w:w="57" w:type="dxa"/></w:tcMar><w:vAlign w:val="center"/></w:tcPr><w:p wsp:rsidR="003C4A1E" wsp:rsidRPr="00724010" wsp:rsidRDefault="003C4A1E" wsp:rsidP="00EB3670"><w:pPr><w:pStyle w:val="SurveyXactHorizontalChoiceHeading"/></w:pPr><w:proofErr w:type="spellStart"/><w:r wsp:rsidRPr="00724010"><w:t>Others</w:t></w:r><w:proofErr w:type="spellEnd"/><w:r wsp:rsidRPr="00724010"><w:t> – please </w:t></w:r><w:proofErr w:type="spellStart"/><w:r wsp:rsidRPr="00724010"><w:t>describe</w:t></w:r><w:proofErr w:type="spellEnd"/></w:p></w:tc></w:tr><w:tr wsp:rsidR="003C4A1E" wsp:rsidRPr="00724010" wsp:rsidTr="00EB3670"><w:tc><w:tcPr><w:tcW w:w="2933" w:type="dxa"/><w:shd w:val="clear" w:color="auto" w:fill="auto"/><w:tcMar><w:top w:w="57" w:type="dxa"/><w:bottom w:w="57" w:type="dxa"/></w:tcMar><w:vAlign w:val="center"/></w:tcPr><w:p wsp:rsidR="003C4A1E" wsp:rsidRPr="00724010" wsp:rsidRDefault="003C4A1E" wsp:rsidP="00EB3670"><w:pPr><w:pStyle w:val="SurveyXactBatteryQuestionLine"/><w:rPr><w:highlight w:val="yellow"/></w:rPr></w:pPr><w:r wsp:rsidRPr="00724010"><w:rPr><w:sz w:val="16"/><w:sz-cs w:val="16"/></w:rPr><w:t>                                                       (1)</w:t></w:r><w:r wsp:rsidRPr="00724010"><w:t> </w:t></w:r><w:r wsp:rsidRPr="00724010"><w:rPr><w:rStyle w:val="SurveyXactClosedCheckbox"/></w:rPr><w:sym w:font="Wingdings" w:char="F071"/></w:r></w:p></w:tc><w:tc><w:tcPr><w:tcW w:w="733" w:type="dxa"/><w:shd w:val="clear" w:color="auto" w:fill="auto"/><w:tcMar><w:top w:w="57" w:type="dxa"/><w:bottom w:w="57" w:type="dxa"/></w:tcMar><w:vAlign w:val="center"/></w:tcPr><w:p wsp:rsidR="003C4A1E" wsp:rsidRPr="00724010" wsp:rsidRDefault="003C4A1E" wsp:rsidP="00EB3670"><w:pPr><w:pStyle w:val="SurveyXactClosedHorizontalChoice"/></w:pPr><w:r wsp:rsidRPr="00724010"><w:t>(2) </w:t></w:r><w:r wsp:rsidRPr="00724010"><w:rPr><w:rStyle w:val="SurveyXactClosedCheckbox"/></w:rPr><w:sym w:font="Wingdings" w:char="F071"/></w:r></w:p></w:tc><w:tc><w:tcPr><w:tcW w:w="733" w:type="dxa"/><w:shd w:val="clear" w:color="auto" w:fill="auto"/><w:tcMar><w:top w:w="57" w:type="dxa"/><w:bottom w:w="57" w:type="dxa"/></w:tcMar><w:vAlign w:val="center"/></w:tcPr><w:p wsp:rsidR="003C4A1E" wsp:rsidRPr="00724010" wsp:rsidRDefault="003C4A1E" wsp:rsidP="00EB3670"><w:pPr><w:pStyle w:val="SurveyXactClosedHorizontalChoice"/></w:pPr><w:r wsp:rsidRPr="00724010"><w:t>(7) </w:t></w:r><w:r wsp:rsidRPr="00724010"><w:rPr><w:rStyle w:val="SurveyXactClosedCheckbox"/></w:rPr><w:sym w:font="Wingdings" w:char="F071"/></w:r></w:p></w:tc><w:tc><w:tcPr><w:tcW w:w="733" w:type="dxa"/><w:shd w:val="clear" w:color="auto" w:fill="auto"/><w:tcMar><w:top w:w="57" w:type="dxa"/><w:bottom w:w="57" w:type="dxa"/></w:tcMar><w:vAlign w:val="center"/></w:tcPr><w:p wsp:rsidR="003C4A1E" wsp:rsidRPr="00724010" wsp:rsidRDefault="003C4A1E" wsp:rsidP="00EB3670"><w:pPr><w:pStyle w:val="SurveyXactClosedHorizontalChoice"/></w:pPr><w:r wsp:rsidRPr="00724010"><w:t>(3) </w:t></w:r><w:r wsp:rsidRPr="00724010"><w:rPr><w:rStyle w:val="SurveyXactClosedCheckbox"/></w:rPr><w:sym w:font="Wingdings" w:char="F071"/></w:r></w:p></w:tc><w:tc><w:tcPr><w:tcW w:w="733" w:type="dxa"/><w:shd w:val="clear" w:color="auto" w:fill="auto"/><w:tcMar><w:top w:w="57" w:type="dxa"/><w:bottom w:w="57" w:type="dxa"/></w:tcMar><w:vAlign w:val="center"/></w:tcPr><w:p wsp:rsidR="003C4A1E" wsp:rsidRPr="00724010" wsp:rsidRDefault="003C4A1E" wsp:rsidP="00EB3670"><w:pPr><w:pStyle w:val="SurveyXactClosedHorizontalChoice"/></w:pPr><w:r wsp:rsidRPr="00724010"><w:t>(1) </w:t></w:r><w:r wsp:rsidRPr="00724010"><w:rPr><w:rStyle w:val="SurveyXactClosedCheckbox"/></w:rPr><w:sym w:font="Wingdings" w:char="F071"/></w:r></w:p></w:tc><w:tc><w:tcPr><w:tcW w:w="733" w:type="dxa"/><w:shd w:val="clear" w:color="auto" w:fill="auto"/><w:tcMar><w:top w:w="57" w:type="dxa"/><w:bottom w:w="57" w:type="dxa"/></w:tcMar><w:vAlign w:val="center"/></w:tcPr><w:p wsp:rsidR="003C4A1E" wsp:rsidRPr="00724010" wsp:rsidRDefault="003C4A1E" wsp:rsidP="00EB3670"><w:pPr><w:pStyle w:val="SurveyXactClosedHorizontalChoice"/></w:pPr><w:r wsp:rsidRPr="00724010"><w:t>(4) </w:t></w:r><w:r wsp:rsidRPr="00724010"><w:rPr><w:rStyle w:val="SurveyXactClosedCheckbox"/></w:rPr><w:sym w:font="Wingdings" w:char="F071"/></w:r></w:p></w:tc><w:tc><w:tcPr><w:tcW w:w="733" w:type="dxa"/><w:shd w:val="clear" w:color="auto" w:fill="auto"/><w:tcMar><w:top w:w="57" w:type="dxa"/><w:bottom w:w="57" w:type="dxa"/></w:tcMar><w:vAlign w:val="center"/></w:tcPr><w:p wsp:rsidR="003C4A1E" wsp:rsidRPr="00724010" wsp:rsidRDefault="003C4A1E" wsp:rsidP="00EB3670"><w:pPr><w:pStyle w:val="SurveyXactClosedHorizontalChoice"/></w:pPr><w:r wsp:rsidRPr="00724010"><w:t>(5) </w:t></w:r><w:r wsp:rsidRPr="00724010"><w:rPr><w:rStyle w:val="SurveyXactClosedCheckbox"/></w:rPr><w:sym w:font="Wingdings" w:char="F071"/></w:r></w:p></w:tc><w:tc><w:tcPr><w:tcW w:w="733" w:type="dxa"/><w:shd w:val="clear" w:color="auto" w:fill="auto"/><w:tcMar><w:top w:w="57" w:type="dxa"/><w:bottom w:w="57" w:type="dxa"/></w:tcMar><w:vAlign w:val="center"/></w:tcPr><w:p wsp:rsidR="003C4A1E" wsp:rsidRPr="00724010" wsp:rsidRDefault="003C4A1E" wsp:rsidP="00EB3670"><w:pPr><w:pStyle w:val="SurveyXactClosedHorizontalChoice"/></w:pPr><w:r wsp:rsidRPr="00724010"><w:t>(6) </w:t></w:r><w:r wsp:rsidRPr="00724010"><w:rPr><w:rStyle w:val="SurveyXactClosedCheckbox"/></w:rPr><w:sym w:font="Wingdings" w:char="F071"/></w:r></w:p></w:tc><w:tc><w:tcPr><w:tcW w:w="733" w:type="dxa"/><w:shd w:val="clear" w:color="auto" w:fill="auto"/><w:tcMar><w:top w:w="57" w:type="dxa"/><w:bottom w:w="57" w:type="dxa"/></w:tcMar><w:vAlign w:val="center"/></w:tcPr><w:p wsp:rsidR="003C4A1E" wsp:rsidRPr="00724010" wsp:rsidRDefault="003C4A1E" wsp:rsidP="00EB3670"><w:pPr><w:pStyle w:val="SurveyXactClosedHorizontalChoice"/></w:pPr><w:r wsp:rsidRPr="00724010"><w:t>(8) </w:t></w:r><w:r wsp:rsidRPr="00724010"><w:rPr><w:rStyle w:val="SurveyXactClosedCheckbox"/></w:rPr><w:sym w:font="Wingdings" w:char="F071"/></w:r><w:r wsp:rsidRPr="00724010"><w:t> ________________________________________</w:t></w:r></w:p></w:tc></w:tr><w:tr wsp:rsidR="003C4A1E" wsp:rsidRPr="00724010" wsp:rsidTr="00EB3670"><w:tc><w:tcPr><w:tcW w:w="2933" w:type="dxa"/><w:shd w:val="clear" w:color="auto" w:fill="auto"/><w:tcMar><w:top w:w="57" w:type="dxa"/><w:bottom w:w="57" w:type="dxa"/></w:tcMar><w:vAlign w:val="center"/></w:tcPr><w:p wsp:rsidR="003C4A1E" wsp:rsidRPr="00724010" wsp:rsidRDefault="003C4A1E" wsp:rsidP="00EB3670"><w:pPr><w:pStyle w:val="SurveyXactBatteryQuestionLine"/><w:rPr><w:highlight w:val="yellow"/></w:rPr></w:pPr><w:r wsp:rsidRPr="00724010"><w:rPr><w:sz w:val="16"/><w:sz-cs w:val="16"/></w:rPr><w:t>                                                      (1)</w:t></w:r><w:r wsp:rsidRPr="00724010"><w:t> </w:t></w:r><w:r wsp:rsidRPr="00724010"><w:rPr><w:rStyle w:val="SurveyXactClosedCheckbox"/></w:rPr><w:sym w:font="Wingdings" w:char="F071"/></w:r></w:p></w:tc><w:tc><w:tcPr><w:tcW w:w="733" w:type="dxa"/><w:shd w:val="clear" w:color="auto" w:fill="auto"/><w:tcMar><w:top w:w="57" w:type="dxa"/><w:bottom w:w="57" w:type="dxa"/></w:tcMar><w:vAlign w:val="center"/></w:tcPr><w:p wsp:rsidR="003C4A1E" wsp:rsidRPr="00724010" wsp:rsidRDefault="003C4A1E" wsp:rsidP="00EB3670"><w:pPr><w:pStyle w:val="SurveyXactClosedHorizontalChoice"/></w:pPr><w:r wsp:rsidRPr="00724010"><w:t>(2) </w:t></w:r><w:r wsp:rsidRPr="00724010"><w:rPr><w:rStyle w:val="SurveyXactClosedCheckbox"/></w:rPr><w:sym w:font="Wingdings" w:char="F071"/></w:r></w:p></w:tc><w:tc><w:tcPr><w:tcW w:w="733" w:type="dxa"/><w:shd w:val="clear" w:color="auto" w:fill="auto"/><w:tcMar><w:top w:w="57" w:type="dxa"/><w:bottom w:w="57" w:type="dxa"/></w:tcMar><w:vAlign w:val="center"/></w:tcPr><w:p wsp:rsidR="003C4A1E" wsp:rsidRPr="00724010" wsp:rsidRDefault="003C4A1E" wsp:rsidP="00EB3670"><w:pPr><w:pStyle w:val="SurveyXactClosedHorizontalChoice"/></w:pPr><w:r wsp:rsidRPr="00724010"><w:t>(7) </w:t></w:r><w:r wsp:rsidRPr="00724010"><w:rPr><w:rStyle w:val="SurveyXactClosedCheckbox"/></w:rPr><w:sym w:font="Wingdings" w:char="F071"/></w:r></w:p></w:tc><w:tc><w:tcPr><w:tcW w:w="733" w:type="dxa"/><w:shd w:val="clear" w:color="auto" w:fill="auto"/><w:tcMar><w:top w:w="57" w:type="dxa"/><w:bottom w:w="57" w:type="dxa"/></w:tcMar><w:vAlign w:val="center"/></w:tcPr><w:p wsp:rsidR="003C4A1E" wsp:rsidRPr="00724010" wsp:rsidRDefault="003C4A1E" wsp:rsidP="00EB3670"><w:pPr><w:pStyle w:val="SurveyXactClosedHorizontalChoice"/></w:pPr><w:r wsp:rsidRPr="00724010"><w:t>(3) </w:t></w:r><w:r wsp:rsidRPr="00724010"><w:rPr><w:rStyle w:val="SurveyXactClosedCheckbox"/></w:rPr><w:sym w:font="Wingdings" w:char="F071"/></w:r></w:p></w:tc><w:tc><w:tcPr><w:tcW w:w="733" w:type="dxa"/><w:shd w:val="clear" w:color="auto" w:fill="auto"/><w:tcMar><w:top w:w="57" w:type="dxa"/><w:bottom w:w="57" w:type="dxa"/></w:tcMar><w:vAlign w:val="center"/></w:tcPr><w:p wsp:rsidR="003C4A1E" wsp:rsidRPr="00724010" wsp:rsidRDefault="003C4A1E" wsp:rsidP="00EB3670"><w:pPr><w:pStyle w:val="SurveyXactClosedHorizontalChoice"/></w:pPr><w:r wsp:rsidRPr="00724010"><w:t>(1) </w:t></w:r><w:r wsp:rsidRPr="00724010"><w:rPr><w:rStyle w:val="SurveyXactClosedCheckbox"/></w:rPr><w:sym w:font="Wingdings" w:char="F071"/></w:r></w:p></w:tc><w:tc><w:tcPr><w:tcW w:w="733" w:type="dxa"/><w:shd w:val="clear" w:color="auto" w:fill="auto"/><w:tcMar><w:top w:w="57" w:type="dxa"/><w:bottom w:w="57" w:type="dxa"/></w:tcMar><w:vAlign w:val="center"/></w:tcPr><w:p wsp:rsidR="003C4A1E" wsp:rsidRPr="00724010" wsp:rsidRDefault="003C4A1E" wsp:rsidP="00EB3670"><w:pPr><w:pStyle w:val="SurveyXactClosedHorizontalChoice"/></w:pPr><w:r wsp:rsidRPr="00724010"><w:t>(4) </w:t></w:r><w:r wsp:rsidRPr="00724010"><w:rPr><w:rStyle w:val="SurveyXactClosedCheckbox"/></w:rPr><w:sym w:font="Wingdings" w:char="F071"/></w:r></w:p></w:tc><w:tc><w:tcPr><w:tcW w:w="733" w:type="dxa"/><w:shd w:val="clear" w:color="auto" w:fill="auto"/><w:tcMar><w:top w:w="57" w:type="dxa"/><w:bottom w:w="57" w:type="dxa"/></w:tcMar><w:vAlign w:val="center"/></w:tcPr><w:p wsp:rsidR="003C4A1E" wsp:rsidRPr="00724010" wsp:rsidRDefault="003C4A1E" wsp:rsidP="00EB3670"><w:pPr><w:pStyle w:val="SurveyXactClosedHorizontalChoice"/></w:pPr><w:r wsp:rsidRPr="00724010"><w:t>(5) </w:t></w:r><w:r wsp:rsidRPr="00724010"><w:rPr><w:rStyle w:val="SurveyXactClosedCheckbox"/></w:rPr><w:sym w:font="Wingdings" w:char="F071"/></w:r></w:p></w:tc><w:tc><w:tcPr><w:tcW w:w="733" w:type="dxa"/><w:shd w:val="clear" w:color="auto" w:fill="auto"/><w:tcMar><w:top w:w="57" w:type="dxa"/><w:bottom w:w="57" w:type="dxa"/></w:tcMar><w:vAlign w:val="center"/></w:tcPr><w:p wsp:rsidR="003C4A1E" wsp:rsidRPr="00724010" wsp:rsidRDefault="003C4A1E" wsp:rsidP="00EB3670"><w:pPr><w:pStyle w:val="SurveyXactClosedHorizontalChoice"/></w:pPr><w:r wsp:rsidRPr="00724010"><w:t>(6) </w:t></w:r><w:r wsp:rsidRPr="00724010"><w:rPr><w:rStyle w:val="SurveyXactClosedCheckbox"/></w:rPr><w:sym w:font="Wingdings" w:char="F071"/></w:r></w:p></w:tc><w:tc><w:tcPr><w:tcW w:w="733" w:type="dxa"/><w:shd w:val="clear" w:color="auto" w:fill="auto"/><w:tcMar><w:top w:w="57" w:type="dxa"/><w:bottom w:w="57" w:type="dxa"/></w:tcMar><w:vAlign w:val="center"/></w:tcPr><w:p wsp:rsidR="003C4A1E" wsp:rsidRPr="00724010" wsp:rsidRDefault="003C4A1E" wsp:rsidP="00EB3670"><w:pPr><w:pStyle w:val="SurveyXactClosedHorizontalChoice"/></w:pPr><w:r wsp:rsidRPr="00724010"><w:t>(8) </w:t></w:r><w:r wsp:rsidRPr="00724010"><w:rPr><w:rStyle w:val="SurveyXactClosedCheckbox"/></w:rPr><w:sym w:font="Wingdings" w:char="F071"/></w:r><w:r wsp:rsidRPr="00724010"><w:t> ________________________________________</w:t></w:r></w:p></w:tc></w:tr></w:tbl><w:p wsp:rsidR="000D0304" wsp:rsidRPr="00724010" wsp:rsidRDefault="000D0304" wsp:rsidP="00703213"><w:pPr><w:rPr><w:b/><w:highlight w:val="yellow"/></w:rPr></w:pPr></w:p><w:p wsp:rsidR="000D0304" wsp:rsidRPr="00724010" wsp:rsidRDefault="000D0304" wsp:rsidP="00703213"><w:pPr><w:rPr><w:b/><w:highlight w:val="yellow"/></w:rPr></w:pPr></w:p><w:p wsp:rsidR="000D0304" wsp:rsidRPr="00724010" wsp:rsidRDefault="000D0304" wsp:rsidP="00703213"><w:pPr><w:rPr><w:b/><w:highlight w:val="yellow"/></w:rPr></w:pPr></w:p><w:p wsp:rsidR="000D0304" wsp:rsidRPr="00724010" wsp:rsidRDefault="000D0304" wsp:rsidP="00703213"><w:pPr><w:rPr><w:b/><w:highlight w:val="yellow"/></w:rPr></w:pPr></w:p><w:tbl><w:tblPr><w:tblW w:w="0" w:type="auto"/><w:tblLayout w:type="Fixed"/><w:tblCellMar><w:left w:w="0" w:type="dxa"/><w:right w:w="0" w:type="dxa"/></w:tblCellMar><w:tblLook w:val="01E0"/></w:tblPr><w:tblGrid><w:gridCol w:w="2933"/></w:tblGrid><w:tr wsp:rsidR="003C4A1E" wsp:rsidRPr="00724010" wsp:rsidTr="003C4A1E"><w:tc><w:tcPr><w:tcW w:w="2933" w:type="dxa"/><w:shd w:val="clear" w:color="auto" w:fill="auto"/><w:tcMar><w:top w:w="57" w:type="dxa"/><w:bottom w:w="57" w:type="dxa"/></w:tcMar><w:vAlign w:val="center"/></w:tcPr><w:p wsp:rsidR="003C4A1E" wsp:rsidRPr="00724010" wsp:rsidRDefault="003C4A1E" wsp:rsidP="003C4A1E"><w:pPr><w:spacing w:line="240" w:line-rule="auto"/><w:rPr><w:highlight w:val="yellow"/></w:rPr></w:pPr></w:p></w:tc></w:tr><w:tr wsp:rsidR="003C4A1E" wsp:rsidRPr="00724010" wsp:rsidTr="003C4A1E"><w:tc><w:tcPr><w:tcW w:w="2933" w:type="dxa"/><w:shd w:val="clear" w:color="auto" w:fill="auto"/><w:tcMar><w:top w:w="57" w:type="dxa"/><w:bottom w:w="57" w:type="dxa"/></w:tcMar><w:vAlign w:val="center"/></w:tcPr><w:p wsp:rsidR="003C4A1E" wsp:rsidRPr="00724010" wsp:rsidRDefault="003C4A1E"><w:pPr><w:pStyle w:val="SurveyXactBatteryQuestionLine"/><w:rPr><w:highlight w:val="yellow"/></w:rPr></w:pPr></w:p></w:tc></w:tr></w:tbl><w:p wsp:rsidR="004F52FC" wsp:rsidRPr="00724010" wsp:rsidRDefault="0078435B"><w:pPr><w:rPr><w:highlight w:val="yellow"/></w:rPr></w:pPr><w:r wsp:rsidRPr="00724010"><w:rPr><w:highlight w:val="yellow"/></w:rPr><w:br/></w:r></w:p></wx:sub-section><wx:sub-section><w:p wsp:rsidR="004F52FC" wsp:rsidRPr="006645CC" wsp:rsidRDefault="00DF3F0E"><w:pPr><w:pStyle w:val="SurveyXactQuestionTitle"/><w:rPr><w:lang w:val="EN-US"/></w:rPr></w:pPr><w:r wsp:rsidRPr="006645CC"><w:rPr><w:lang w:val="EN-US"/></w:rPr><w:t>Who have you told about your teaching experience and skills?</w:t></w:r><w:r wsp:rsidR="0078435B" wsp:rsidRPr="006645CC"><w:rPr><w:lang w:val="EN-US"/></w:rPr><w:t> </w:t></w:r><w:r wsp:rsidRPr="006645CC"><w:rPr><w:lang w:val="EN-US"/></w:rPr><w:t>(Please select more than one answer if necessary</w:t></w:r><w:r wsp:rsidR="00EB5AB9" wsp:rsidRPr="006645CC"><w:rPr><w:lang w:val="EN-US"/></w:rPr><w:t>.</w:t></w:r><w:r wsp:rsidRPr="006645CC"><w:rPr><w:lang w:val="EN-US"/></w:rPr><w:t>)</w:t></w:r></w:p><w:tbl><w:tblPr><w:tblW w:w="0" w:type="auto"/><w:tblLayout w:type="Fixed"/><w:tblCellMar><w:left w:w="0" w:type="dxa"/><w:right w:w="0" w:type="dxa"/></w:tblCellMar><w:tblLook w:val="01E0"/></w:tblPr><w:tblGrid><w:gridCol w:w="2933"/><w:gridCol w:w="651"/><w:gridCol w:w="651"/><w:gridCol w:w="651"/><w:gridCol w:w="651"/><w:gridCol w:w="651"/><w:gridCol w:w="651"/><w:gridCol w:w="651"/><w:gridCol w:w="651"/><w:gridCol w:w="651"/></w:tblGrid><w:tr wsp:rsidR="0078435B" wsp:rsidRPr="00724010" wsp:rsidTr="0078435B"><w:trPr><w:tblHeader/></w:trPr><w:tc><w:tcPr><w:tcW w:w="2933" w:type="dxa"/><w:shd w:val="clear" w:color="auto" w:fill="auto"/><w:tcMar><w:top w:w="57" w:type="dxa"/><w:bottom w:w="57" w:type="dxa"/></w:tcMar><w:vAlign w:val="center"/></w:tcPr><w:p wsp:rsidR="004F52FC" wsp:rsidRPr="006645CC" wsp:rsidRDefault="004F52FC"><w:pPr><w:rPr><w:highlight w:val="yellow"/><w:lang w:val="EN-US"/></w:rPr></w:pPr></w:p></w:tc><w:tc><w:tcPr><w:tcW w:w="651" w:type="dxa"/><w:shd w:val="clear" w:color="auto" w:fill="auto"/><w:tcMar><w:top w:w="57" w:type="dxa"/><w:bottom w:w="57" w:type="dxa"/></w:tcMar><w:vAlign w:val="center"/></w:tcPr><w:p wsp:rsidR="004F52FC" wsp:rsidRPr="00724010" wsp:rsidRDefault="006755A7" wsp:rsidP="006755A7"><w:pPr><w:pStyle w:val="SurveyXactHorizontalChoiceHeading"/></w:pPr><w:r wsp:rsidRPr="00724010"><w:t>My </w:t></w:r><w:proofErr w:type="spellStart"/><w:r wsp:rsidRPr="00724010"><w:t>immediate</w:t></w:r><w:proofErr w:type="spellEnd"/><w:r wsp:rsidRPr="00724010"><w:t> manager  </w:t></w:r></w:p></w:tc><w:tc><w:tcPr><w:tcW w:w="651" w:type="dxa"/><w:shd w:val="clear" w:color="auto" w:fill="auto"/><w:tcMar><w:top w:w="57" w:type="dxa"/><w:bottom w:w="57" w:type="dxa"/></w:tcMar><w:vAlign w:val="center"/></w:tcPr><w:p wsp:rsidR="004F52FC" wsp:rsidRPr="00724010" wsp:rsidRDefault="006755A7"><w:pPr><w:pStyle w:val="SurveyXactHorizontalChoiceHeading"/></w:pPr><w:r wsp:rsidRPr="00724010"><w:t>My </w:t></w:r><w:proofErr w:type="spellStart"/><w:r wsp:rsidRPr="00724010"><w:t>main</w:t></w:r><w:proofErr w:type="spellEnd"/><w:r wsp:rsidRPr="00724010"><w:t> supervisor</w:t></w:r></w:p></w:tc><w:tc><w:tcPr><w:tcW w:w="651" w:type="dxa"/><w:shd w:val="clear" w:color="auto" w:fill="auto"/><w:tcMar><w:top w:w="57" w:type="dxa"/><w:bottom w:w="57" w:type="dxa"/></w:tcMar><w:vAlign w:val="center"/></w:tcPr><w:p wsp:rsidR="004F52FC" wsp:rsidRPr="00724010" wsp:rsidRDefault="006755A7" wsp:rsidP="00054F8C"><w:pPr><w:pStyle w:val="SurveyXactHorizontalChoiceHeading"/></w:pPr><w:r wsp:rsidRPr="00724010"><w:t>My </w:t></w:r><w:proofErr w:type="spellStart"/><w:r wsp:rsidR="00054F8C" wsp:rsidRPr="00724010"><w:t>educational</w:t></w:r><w:proofErr w:type="spellEnd"/><w:r wsp:rsidR="00054F8C" wsp:rsidRPr="00724010"><w:t> </w:t></w:r><w:proofErr w:type="spellStart"/><w:r wsp:rsidR="00054F8C" wsp:rsidRPr="00724010"><w:t>leader</w:t></w:r><w:proofErr w:type="spellEnd"/></w:p></w:tc><w:tc><w:tcPr><w:tcW w:w="651" w:type="dxa"/><w:shd w:val="clear" w:color="auto" w:fill="auto"/><w:tcMar><w:top w:w="57" w:type="dxa"/><w:bottom w:w="57" w:type="dxa"/></w:tcMar><w:vAlign w:val="center"/></w:tcPr><w:p wsp:rsidR="004F52FC" wsp:rsidRPr="00724010" wsp:rsidRDefault="006645CC"><w:pPr><w:pStyle w:val="SurveyXactHorizontalChoiceHeading"/></w:pPr><w:r><w:t>My supervisor</w:t></w:r></w:p></w:tc><w:tc><w:tcPr><w:tcW w:w="651" w:type="dxa"/><w:shd w:val="clear" w:color="auto" w:fill="auto"/><w:tcMar><w:top w:w="57" w:type="dxa"/><w:bottom w:w="57" w:type="dxa"/></w:tcMar><w:vAlign w:val="center"/></w:tcPr><w:p wsp:rsidR="004F52FC" wsp:rsidRPr="00724010" wsp:rsidRDefault="00CA4E6E"><w:pPr><w:pStyle w:val="SurveyXactHorizontalChoiceHeading"/></w:pPr><w:r wsp:rsidRPr="00724010"><w:t>My </w:t></w:r><w:proofErr w:type="spellStart"/><w:r wsp:rsidRPr="00724010"><w:t>colleagues</w:t></w:r><w:proofErr w:type="spellEnd"/></w:p></w:tc><w:tc><w:tcPr><w:tcW w:w="651" w:type="dxa"/><w:shd w:val="clear" w:color="auto" w:fill="auto"/><w:tcMar><w:top w:w="57" w:type="dxa"/><w:bottom w:w="57" w:type="dxa"/></w:tcMar><w:vAlign w:val="center"/></w:tcPr><w:p wsp:rsidR="004F52FC" wsp:rsidRPr="006645CC" wsp:rsidRDefault="00CA4E6E"><w:pPr><w:pStyle w:val="SurveyXactHorizontalChoiceHeading"/><w:rPr><w:lang w:val="EN-US"/></w:rPr></w:pPr><w:r wsp:rsidRPr="006645CC"><w:rPr><w:lang w:val="EN-US"/></w:rPr><w:t>The students in the department</w:t></w:r></w:p></w:tc><w:tc><w:tcPr><w:tcW w:w="651" w:type="dxa"/><w:shd w:val="clear" w:color="auto" w:fill="auto"/><w:tcMar><w:top w:w="57" w:type="dxa"/><w:bottom w:w="57" w:type="dxa"/></w:tcMar><w:vAlign w:val="center"/></w:tcPr><w:p wsp:rsidR="004F52FC" wsp:rsidRPr="00724010" wsp:rsidRDefault="006645CC" wsp:rsidP="00054F8C"><w:pPr><w:pStyle w:val="SurveyXactHorizontalChoiceHeading"/></w:pPr><w:r><w:t>My </w:t></w:r><w:proofErr w:type="spellStart"/><w:r><w:t>young</w:t></w:r><w:proofErr w:type="spellEnd"/><w:r><w:t> </w:t></w:r><w:proofErr w:type="spellStart"/><w:r><w:t>educational</w:t></w:r><w:proofErr w:type="spellEnd"/><w:r><w:t> </w:t></w:r><w:proofErr w:type="spellStart"/><w:r><w:t>leader</w:t></w:r><w:proofErr w:type="spellEnd"/></w:p></w:tc><w:tc><w:tcPr><w:tcW w:w="651" w:type="dxa"/><w:shd w:val="clear" w:color="auto" w:fill="auto"/><w:tcMar><w:top w:w="57" w:type="dxa"/><w:bottom w:w="57" w:type="dxa"/></w:tcMar><w:vAlign w:val="center"/></w:tcPr><w:p wsp:rsidR="004F52FC" wsp:rsidRPr="00724010" wsp:rsidRDefault="00054F8C"><w:pPr><w:pStyle w:val="SurveyXactHorizontalChoiceHeading"/></w:pPr><w:r wsp:rsidRPr="00724010"><w:t>No </w:t></w:r><w:proofErr w:type="spellStart"/><w:r wsp:rsidRPr="00724010"><w:t>one</w:t></w:r><w:proofErr w:type="spellEnd"/></w:p></w:tc><w:tc><w:tcPr><w:tcW w:w="651" w:type="dxa"/><w:shd w:val="clear" w:color="auto" w:fill="auto"/><w:tcMar><w:top w:w="57" w:type="dxa"/><w:bottom w:w="57" w:type="dxa"/></w:tcMar><w:vAlign w:val="center"/></w:tcPr><w:p wsp:rsidR="004F52FC" wsp:rsidRPr="00724010" wsp:rsidRDefault="00054F8C"><w:pPr><w:pStyle w:val="SurveyXactHorizontalChoiceHeading"/></w:pPr><w:proofErr w:type="spellStart"/><w:r wsp:rsidRPr="00724010"><w:t>Others</w:t></w:r><w:proofErr w:type="spellEnd"/><w:r wsp:rsidRPr="00724010"><w:t> – please </w:t></w:r><w:proofErr w:type="spellStart"/><w:r wsp:rsidRPr="00724010"><w:t>describe</w:t></w:r><w:proofErr w:type="spellEnd"/><w:r wsp:rsidR="0078435B" wsp:rsidRPr="00724010"><w:t>:</w:t></w:r></w:p></w:tc></w:tr><w:tr wsp:rsidR="0078435B" wsp:rsidRPr="00724010" wsp:rsidTr="0078435B"><w:tc><w:tcPr><w:tcW w:w="2933" w:type="dxa"/><w:shd w:val="clear" w:color="auto" w:fill="auto"/><w:tcMar><w:top w:w="57" w:type="dxa"/><w:bottom w:w="57" w:type="dxa"/></w:tcMar><w:vAlign w:val="center"/></w:tcPr><w:p wsp:rsidR="004F52FC" wsp:rsidRPr="00724010" wsp:rsidRDefault="004F52FC"><w:pPr><w:pStyle w:val="SurveyXactBatteryQuestionLine"/><w:rPr><w:highlight w:val="yellow"/></w:rPr></w:pPr></w:p></w:tc><w:tc><w:tcPr><w:tcW w:w="651" w:type="dxa"/><w:shd w:val="clear" w:color="auto" w:fill="auto"/><w:tcMar><w:top w:w="57" w:type="dxa"/><w:bottom w:w="57" w:type="dxa"/></w:tcMar><w:vAlign w:val="center"/></w:tcPr><w:p wsp:rsidR="004F52FC" wsp:rsidRPr="00724010" wsp:rsidRDefault="0078435B"><w:pPr><w:pStyle w:val="SurveyXactClosedHorizontalChoice"/></w:pPr><w:r wsp:rsidRPr="00724010"><w:t>(1) </w:t></w:r><w:r wsp:rsidRPr="00724010"><w:rPr><w:rStyle w:val="SurveyXactClosedCheckbox"/></w:rPr><w:sym w:font="Wingdings" w:char="F071"/></w:r></w:p></w:tc><w:tc><w:tcPr><w:tcW w:w="651" w:type="dxa"/><w:shd w:val="clear" w:color="auto" w:fill="auto"/><w:tcMar><w:top w:w="57" w:type="dxa"/><w:bottom w:w="57" w:type="dxa"/></w:tcMar><w:vAlign w:val="center"/></w:tcPr><w:p wsp:rsidR="004F52FC" wsp:rsidRPr="00724010" wsp:rsidRDefault="0078435B"><w:pPr><w:pStyle w:val="SurveyXactClosedHorizontalChoice"/></w:pPr><w:r wsp:rsidRPr="00724010"><w:t>(2) </w:t></w:r><w:r wsp:rsidRPr="00724010"><w:rPr><w:rStyle w:val="SurveyXactClosedCheckbox"/></w:rPr><w:sym w:font="Wingdings" w:char="F071"/></w:r></w:p></w:tc><w:tc><w:tcPr><w:tcW w:w="651" w:type="dxa"/><w:shd w:val="clear" w:color="auto" w:fill="auto"/><w:tcMar><w:top w:w="57" w:type="dxa"/><w:bottom w:w="57" w:type="dxa"/></w:tcMar><w:vAlign w:val="center"/></w:tcPr><w:p wsp:rsidR="004F52FC" wsp:rsidRPr="00724010" wsp:rsidRDefault="0078435B"><w:pPr><w:pStyle w:val="SurveyXactClosedHorizontalChoice"/></w:pPr><w:r wsp:rsidRPr="00724010"><w:t>(3) </w:t></w:r><w:r wsp:rsidRPr="00724010"><w:rPr><w:rStyle w:val="SurveyXactClosedCheckbox"/></w:rPr><w:sym w:font="Wingdings" w:char="F071"/></w:r></w:p></w:tc><w:tc><w:tcPr><w:tcW w:w="651" w:type="dxa"/><w:shd w:val="clear" w:color="auto" w:fill="auto"/><w:tcMar><w:top w:w="57" w:type="dxa"/><w:bottom w:w="57" w:type="dxa"/></w:tcMar><w:vAlign w:val="center"/></w:tcPr><w:p wsp:rsidR="004F52FC" wsp:rsidRPr="00724010" wsp:rsidRDefault="0078435B"><w:pPr><w:pStyle w:val="SurveyXactClosedHorizontalChoice"/></w:pPr><w:r wsp:rsidRPr="00724010"><w:t>(4) </w:t></w:r><w:r wsp:rsidRPr="00724010"><w:rPr><w:rStyle w:val="SurveyXactClosedCheckbox"/></w:rPr><w:sym w:font="Wingdings" w:char="F071"/></w:r></w:p></w:tc><w:tc><w:tcPr><w:tcW w:w="651" w:type="dxa"/><w:shd w:val="clear" w:color="auto" w:fill="auto"/><w:tcMar><w:top w:w="57" w:type="dxa"/><w:bottom w:w="57" w:type="dxa"/></w:tcMar><w:vAlign w:val="center"/></w:tcPr><w:p wsp:rsidR="004F52FC" wsp:rsidRPr="00724010" wsp:rsidRDefault="0078435B"><w:pPr><w:pStyle w:val="SurveyXactClosedHorizontalChoice"/></w:pPr><w:r wsp:rsidRPr="00724010"><w:t>(5) </w:t></w:r><w:r wsp:rsidRPr="00724010"><w:rPr><w:rStyle w:val="SurveyXactClosedCheckbox"/></w:rPr><w:sym w:font="Wingdings" w:char="F071"/></w:r></w:p></w:tc><w:tc><w:tcPr><w:tcW w:w="651" w:type="dxa"/><w:shd w:val="clear" w:color="auto" w:fill="auto"/><w:tcMar><w:top w:w="57" w:type="dxa"/><w:bottom w:w="57" w:type="dxa"/></w:tcMar><w:vAlign w:val="center"/></w:tcPr><w:p wsp:rsidR="004F52FC" wsp:rsidRPr="00724010" wsp:rsidRDefault="0078435B"><w:pPr><w:pStyle w:val="SurveyXactClosedHorizontalChoice"/></w:pPr><w:r wsp:rsidRPr="00724010"><w:t>(6) </w:t></w:r><w:r wsp:rsidRPr="00724010"><w:rPr><w:rStyle w:val="SurveyXactClosedCheckbox"/></w:rPr><w:sym w:font="Wingdings" w:char="F071"/></w:r></w:p></w:tc><w:tc><w:tcPr><w:tcW w:w="651" w:type="dxa"/><w:shd w:val="clear" w:color="auto" w:fill="auto"/><w:tcMar><w:top w:w="57" w:type="dxa"/><w:bottom w:w="57" w:type="dxa"/></w:tcMar><w:vAlign w:val="center"/></w:tcPr><w:p wsp:rsidR="004F52FC" wsp:rsidRPr="00724010" wsp:rsidRDefault="0078435B"><w:pPr><w:pStyle w:val="SurveyXactClosedHorizontalChoice"/></w:pPr><w:r wsp:rsidRPr="00724010"><w:t>(7) </w:t></w:r><w:r wsp:rsidRPr="00724010"><w:rPr><w:rStyle w:val="SurveyXactClosedCheckbox"/></w:rPr><w:sym w:font="Wingdings" w:char="F071"/></w:r></w:p></w:tc><w:tc><w:tcPr><w:tcW w:w="651" w:type="dxa"/><w:shd w:val="clear" w:color="auto" w:fill="auto"/><w:tcMar><w:top w:w="57" w:type="dxa"/><w:bottom w:w="57" w:type="dxa"/></w:tcMar><w:vAlign w:val="center"/></w:tcPr><w:p wsp:rsidR="004F52FC" wsp:rsidRPr="00724010" wsp:rsidRDefault="0078435B"><w:pPr><w:pStyle w:val="SurveyXactClosedHorizontalChoice"/></w:pPr><w:r wsp:rsidRPr="00724010"><w:t>(8) </w:t></w:r><w:r wsp:rsidRPr="00724010"><w:rPr><w:rStyle w:val="SurveyXactClosedCheckbox"/></w:rPr><w:sym w:font="Wingdings" w:char="F071"/></w:r></w:p></w:tc><w:tc><w:tcPr><w:tcW w:w="651" w:type="dxa"/><w:shd w:val="clear" w:color="auto" w:fill="auto"/><w:tcMar><w:top w:w="57" w:type="dxa"/><w:bottom w:w="57" w:type="dxa"/></w:tcMar><w:vAlign w:val="center"/></w:tcPr><w:p wsp:rsidR="004F52FC" wsp:rsidRPr="00724010" wsp:rsidRDefault="0078435B"><w:pPr><w:pStyle w:val="SurveyXactClosedHorizontalChoice"/></w:pPr><w:r wsp:rsidRPr="00724010"><w:t>(9) </w:t></w:r><w:r wsp:rsidRPr="00724010"><w:rPr><w:rStyle w:val="SurveyXactClosedCheckbox"/></w:rPr><w:sym w:font="Wingdings" w:char="F071"/></w:r><w:r wsp:rsidRPr="00724010"><w:t> ________________________________________</w:t></w:r></w:p></w:tc></w:tr><w:tr wsp:rsidR="0078435B" wsp:rsidRPr="00724010" wsp:rsidTr="0078435B"><w:tc><w:tcPr><w:tcW w:w="2933" w:type="dxa"/><w:shd w:val="clear" w:color="auto" w:fill="auto"/><w:tcMar><w:top w:w="57" w:type="dxa"/><w:bottom w:w="57" w:type="dxa"/></w:tcMar><w:vAlign w:val="center"/></w:tcPr><w:p wsp:rsidR="004F52FC" wsp:rsidRPr="00724010" wsp:rsidRDefault="004F52FC"><w:pPr><w:pStyle w:val="SurveyXactBatteryQuestionLine"/><w:rPr><w:highlight w:val="yellow"/></w:rPr></w:pPr></w:p></w:tc><w:tc><w:tcPr><w:tcW w:w="651" w:type="dxa"/><w:shd w:val="clear" w:color="auto" w:fill="auto"/><w:tcMar><w:top w:w="57" w:type="dxa"/><w:bottom w:w="57" w:type="dxa"/></w:tcMar><w:vAlign w:val="center"/></w:tcPr><w:p wsp:rsidR="004F52FC" wsp:rsidRPr="00724010" wsp:rsidRDefault="0078435B"><w:pPr><w:pStyle w:val="SurveyXactClosedHorizontalChoice"/></w:pPr><w:r wsp:rsidRPr="00724010"><w:t>(1) </w:t></w:r><w:r wsp:rsidRPr="00724010"><w:rPr><w:rStyle w:val="SurveyXactClosedCheckbox"/></w:rPr><w:sym w:font="Wingdings" w:char="F071"/></w:r></w:p></w:tc><w:tc><w:tcPr><w:tcW w:w="651" w:type="dxa"/><w:shd w:val="clear" w:color="auto" w:fill="auto"/><w:tcMar><w:top w:w="57" w:type="dxa"/><w:bottom w:w="57" w:type="dxa"/></w:tcMar><w:vAlign w:val="center"/></w:tcPr><w:p wsp:rsidR="004F52FC" wsp:rsidRPr="00724010" wsp:rsidRDefault="0078435B"><w:pPr><w:pStyle w:val="SurveyXactClosedHorizontalChoice"/></w:pPr><w:r wsp:rsidRPr="00724010"><w:t>(2) </w:t></w:r><w:r wsp:rsidRPr="00724010"><w:rPr><w:rStyle w:val="SurveyXactClosedCheckbox"/></w:rPr><w:sym w:font="Wingdings" w:char="F071"/></w:r></w:p></w:tc><w:tc><w:tcPr><w:tcW w:w="651" w:type="dxa"/><w:shd w:val="clear" w:color="auto" w:fill="auto"/><w:tcMar><w:top w:w="57" w:type="dxa"/><w:bottom w:w="57" w:type="dxa"/></w:tcMar><w:vAlign w:val="center"/></w:tcPr><w:p wsp:rsidR="004F52FC" wsp:rsidRPr="00724010" wsp:rsidRDefault="0078435B"><w:pPr><w:pStyle w:val="SurveyXactClosedHorizontalChoice"/></w:pPr><w:r wsp:rsidRPr="00724010"><w:t>(3) </w:t></w:r><w:r wsp:rsidRPr="00724010"><w:rPr><w:rStyle w:val="SurveyXactClosedCheckbox"/></w:rPr><w:sym w:font="Wingdings" w:char="F071"/></w:r></w:p></w:tc><w:tc><w:tcPr><w:tcW w:w="651" w:type="dxa"/><w:shd w:val="clear" w:color="auto" w:fill="auto"/><w:tcMar><w:top w:w="57" w:type="dxa"/><w:bottom w:w="57" w:type="dxa"/></w:tcMar><w:vAlign w:val="center"/></w:tcPr><w:p wsp:rsidR="004F52FC" wsp:rsidRPr="00724010" wsp:rsidRDefault="0078435B"><w:pPr><w:pStyle w:val="SurveyXactClosedHorizontalChoice"/></w:pPr><w:r wsp:rsidRPr="00724010"><w:t>(4) </w:t></w:r><w:r wsp:rsidRPr="00724010"><w:rPr><w:rStyle w:val="SurveyXactClosedCheckbox"/></w:rPr><w:sym w:font="Wingdings" w:char="F071"/></w:r></w:p></w:tc><w:tc><w:tcPr><w:tcW w:w="651" w:type="dxa"/><w:shd w:val="clear" w:color="auto" w:fill="auto"/><w:tcMar><w:top w:w="57" w:type="dxa"/><w:bottom w:w="57" w:type="dxa"/></w:tcMar><w:vAlign w:val="center"/></w:tcPr><w:p wsp:rsidR="004F52FC" wsp:rsidRPr="00724010" wsp:rsidRDefault="0078435B"><w:pPr><w:pStyle w:val="SurveyXactClosedHorizontalChoice"/></w:pPr><w:r wsp:rsidRPr="00724010"><w:t>(5) </w:t></w:r><w:r wsp:rsidRPr="00724010"><w:rPr><w:rStyle w:val="SurveyXactClosedCheckbox"/></w:rPr><w:sym w:font="Wingdings" w:char="F071"/></w:r></w:p></w:tc><w:tc><w:tcPr><w:tcW w:w="651" w:type="dxa"/><w:shd w:val="clear" w:color="auto" w:fill="auto"/><w:tcMar><w:top w:w="57" w:type="dxa"/><w:bottom w:w="57" w:type="dxa"/></w:tcMar><w:vAlign w:val="center"/></w:tcPr><w:p wsp:rsidR="004F52FC" wsp:rsidRPr="00724010" wsp:rsidRDefault="0078435B"><w:pPr><w:pStyle w:val="SurveyXactClosedHorizontalChoice"/></w:pPr><w:r wsp:rsidRPr="00724010"><w:t>(6) </w:t></w:r><w:r wsp:rsidRPr="00724010"><w:rPr><w:rStyle w:val="SurveyXactClosedCheckbox"/></w:rPr><w:sym w:font="Wingdings" w:char="F071"/></w:r></w:p></w:tc><w:tc><w:tcPr><w:tcW w:w="651" w:type="dxa"/><w:shd w:val="clear" w:color="auto" w:fill="auto"/><w:tcMar><w:top w:w="57" w:type="dxa"/><w:bottom w:w="57" w:type="dxa"/></w:tcMar><w:vAlign w:val="center"/></w:tcPr><w:p wsp:rsidR="004F52FC" wsp:rsidRPr="00724010" wsp:rsidRDefault="0078435B"><w:pPr><w:pStyle w:val="SurveyXactClosedHorizontalChoice"/></w:pPr><w:r wsp:rsidRPr="00724010"><w:t>(7) </w:t></w:r><w:r wsp:rsidRPr="00724010"><w:rPr><w:rStyle w:val="SurveyXactClosedCheckbox"/></w:rPr><w:sym w:font="Wingdings" w:char="F071"/></w:r></w:p></w:tc><w:tc><w:tcPr><w:tcW w:w="651" w:type="dxa"/><w:shd w:val="clear" w:color="auto" w:fill="auto"/><w:tcMar><w:top w:w="57" w:type="dxa"/><w:bottom w:w="57" w:type="dxa"/></w:tcMar><w:vAlign w:val="center"/></w:tcPr><w:p wsp:rsidR="004F52FC" wsp:rsidRPr="00724010" wsp:rsidRDefault="0078435B"><w:pPr><w:pStyle w:val="SurveyXactClosedHorizontalChoice"/></w:pPr><w:r wsp:rsidRPr="00724010"><w:t>(8) </w:t></w:r><w:r wsp:rsidRPr="00724010"><w:rPr><w:rStyle w:val="SurveyXactClosedCheckbox"/></w:rPr><w:sym w:font="Wingdings" w:char="F071"/></w:r></w:p></w:tc><w:tc><w:tcPr><w:tcW w:w="651" w:type="dxa"/><w:shd w:val="clear" w:color="auto" w:fill="auto"/><w:tcMar><w:top w:w="57" w:type="dxa"/><w:bottom w:w="57" w:type="dxa"/></w:tcMar><w:vAlign w:val="center"/></w:tcPr><w:p wsp:rsidR="004F52FC" wsp:rsidRPr="00724010" wsp:rsidRDefault="0078435B"><w:pPr><w:pStyle w:val="SurveyXactClosedHorizontalChoice"/></w:pPr><w:r wsp:rsidRPr="00724010"><w:t>(9) </w:t></w:r><w:r wsp:rsidRPr="00724010"><w:rPr><w:rStyle w:val="SurveyXactClosedCheckbox"/></w:rPr><w:sym w:font="Wingdings" w:char="F071"/></w:r><w:r wsp:rsidRPr="00724010"><w:t> ________________________________________</w:t></w:r></w:p></w:tc></w:tr></w:tbl><w:p wsp:rsidR="004F52FC" wsp:rsidRPr="00724010" wsp:rsidRDefault="0078435B"><w:pPr><w:rPr><w:highlight w:val="yellow"/></w:rPr></w:pPr><w:r wsp:rsidRPr="00724010"><w:rPr><w:highlight w:val="yellow"/></w:rPr><w:br/></w:r></w:p></wx:sub-section><wx:sub-section><w:p wsp:rsidR="00562449" wsp:rsidRPr="00724010" wsp:rsidRDefault="00562449"><w:pPr><w:pStyle w:val="SurveyXactQuestionTitle"/><w:rPr><w:lang w:val="EN-US"/></w:rPr></w:pPr><w:r wsp:rsidRPr="00724010"><w:rPr><w:lang w:val="EN-US"/></w:rPr><w:t>To </w:t></w:r><w:r wsp:rsidR="003E5D1D" wsp:rsidRPr="00724010"><w:rPr><w:lang w:val="EN-US"/></w:rPr><w:t>what </w:t></w:r><w:r wsp:rsidRPr="00724010"><w:rPr><w:lang w:val="EN-US"/></w:rPr><w:t>degree </w:t></w:r><w:r wsp:rsidR="009345EA" wsp:rsidRPr="00724010"><w:rPr><w:lang w:val="EN-US"/></w:rPr><w:t>do </w:t></w:r><w:r wsp:rsidRPr="00724010"><w:rPr><w:lang w:val="EN-US"/></w:rPr><w:t>you feel that your colleagues are interested in your communication skills?</w:t></w:r></w:p><w:p wsp:rsidR="0078307D" wsp:rsidRPr="006645CC" wsp:rsidRDefault="0078307D" wsp:rsidP="0078307D"><w:pPr><w:rPr><w:b/><w:lang w:val="EN-US"/></w:rPr></w:pPr><w:r wsp:rsidRPr="006645CC"><w:rPr><w:b/><w:lang w:val="EN-US"/></w:rPr><w:t>Please rank the following on a scale of 1 to 7 with 1 being ‘to a poor extent’ and 7 being ‘to a great extent’.</w:t></w:r></w:p></wx:sub-section><wx:sub-section><w:p wsp:rsidR="004F52FC" wsp:rsidRPr="006645CC" wsp:rsidRDefault="004F52FC"><w:pPr><w:pStyle w:val="SurveyXactQuestionTitle"/><w:rPr><w:highlight w:val="yellow"/><w:lang w:val="EN-US"/></w:rPr></w:pPr></w:p><w:tbl><w:tblPr><w:tblW w:w="0" w:type="auto"/><w:tblLayout w:type="Fixed"/><w:tblCellMar><w:left w:w="0" w:type="dxa"/><w:right w:w="0" w:type="dxa"/></w:tblCellMar><w:tblLook w:val="01E0"/></w:tblPr><w:tblGrid><w:gridCol w:w="2933"/></w:tblGrid><w:tr wsp:rsidR="004F52FC" wsp:rsidRPr="00A43EB5" wsp:rsidTr="0078435B"><w:tc><w:tcPr><w:tcW w:w="2933" w:type="dxa"/><w:shd w:val="clear" w:color="auto" w:fill="auto"/><w:tcMar><w:top w:w="57" w:type="dxa"/><w:bottom w:w="57" w:type="dxa"/></w:tcMar><w:vAlign w:val="center"/></w:tcPr><w:p wsp:rsidR="004F52FC" wsp:rsidRPr="006645CC" wsp:rsidRDefault="004F52FC"><w:pPr><w:pStyle w:val="SurveyXactBatteryQuestionLine"/><w:rPr><w:highlight w:val="yellow"/><w:lang w:val="EN-US"/></w:rPr></w:pPr></w:p></w:tc></w:tr><w:tr wsp:rsidR="004F52FC" wsp:rsidRPr="00A43EB5" wsp:rsidTr="0078435B"><w:tc><w:tcPr><w:tcW w:w="2933" w:type="dxa"/><w:shd w:val="clear" w:color="auto" w:fill="auto"/><w:tcMar><w:top w:w="57" w:type="dxa"/><w:bottom w:w="57" w:type="dxa"/></w:tcMar><w:vAlign w:val="center"/></w:tcPr><w:p wsp:rsidR="004F52FC" wsp:rsidRPr="006645CC" wsp:rsidRDefault="004F52FC"><w:pPr><w:pStyle w:val="SurveyXactBatteryQuestionLine"/><w:rPr><w:highlight w:val="yellow"/><w:lang w:val="EN-US"/></w:rPr></w:pPr></w:p></w:tc></w:tr></w:tbl><w:p wsp:rsidR="004F52FC" wsp:rsidRPr="006645CC" wsp:rsidRDefault="0078435B"><w:pPr><w:rPr><w:highlight w:val="yellow"/><w:lang w:val="EN-US"/></w:rPr></w:pPr><w:r wsp:rsidRPr="006645CC"><w:rPr><w:highlight w:val="yellow"/><w:lang w:val="EN-US"/></w:rPr><w:br/></w:r></w:p></wx:sub-section><wx:sub-section><w:p wsp:rsidR="00F643DC" wsp:rsidRPr="00724010" wsp:rsidRDefault="00CF7CD7"><w:pPr><w:pStyle w:val="SurveyXactQuestionTitle"/></w:pPr><w:r wsp:rsidRPr="006645CC"><w:rPr><w:lang w:val="EN-US"/></w:rPr><w:t>What </w:t></w:r><w:r wsp:rsidR="00E8388D" wsp:rsidRPr="006645CC"><w:rPr><w:lang w:val="EN-US"/></w:rPr><w:t>would enable you to use </w:t></w:r><w:r wsp:rsidR="00EB5AB9" wsp:rsidRPr="006645CC"><w:rPr><w:lang w:val="EN-US"/></w:rPr><w:t>your </w:t></w:r><w:r wsp:rsidR="00E8388D" wsp:rsidRPr="006645CC"><w:rPr><w:lang w:val="EN-US"/></w:rPr><w:t>teaching experience and skills more in your everyday clinical practice? </w:t></w:r><w:r wsp:rsidR="00E8388D" wsp:rsidRPr="00724010"><w:t>(Please </w:t></w:r><w:proofErr w:type="spellStart"/><w:r wsp:rsidR="00E8388D" wsp:rsidRPr="00724010"><w:t>select</w:t></w:r><w:proofErr w:type="spellEnd"/><w:r wsp:rsidR="00E8388D" wsp:rsidRPr="00724010"><w:t> </w:t></w:r><w:proofErr w:type="gramStart"/><w:r wsp:rsidR="00E8388D" wsp:rsidRPr="00724010"><w:t>more</w:t></w:r><w:proofErr w:type="gramEnd"/><w:r wsp:rsidR="00E8388D" wsp:rsidRPr="00724010"><w:t> </w:t></w:r><w:proofErr w:type="spellStart"/><w:r wsp:rsidR="00E8388D" wsp:rsidRPr="00724010"><w:t>than</w:t></w:r><w:proofErr w:type="spellEnd"/><w:r wsp:rsidR="00E8388D" wsp:rsidRPr="00724010"><w:t> </w:t></w:r><w:proofErr w:type="spellStart"/><w:r wsp:rsidR="00E8388D" wsp:rsidRPr="00724010"><w:t>one</w:t></w:r><w:proofErr w:type="spellEnd"/><w:r wsp:rsidR="00E8388D" wsp:rsidRPr="00724010"><w:t> </w:t></w:r><w:proofErr w:type="spellStart"/><w:r wsp:rsidR="00E8388D" wsp:rsidRPr="00724010"><w:t>answer</w:t></w:r><w:proofErr w:type="spellEnd"/><w:r wsp:rsidR="00E8388D" wsp:rsidRPr="00724010"><w:t> </w:t></w:r><w:proofErr w:type="spellStart"/><w:r wsp:rsidR="00E8388D" wsp:rsidRPr="00724010"><w:t>if</w:t></w:r><w:proofErr w:type="spellEnd"/><w:r wsp:rsidR="00E8388D" wsp:rsidRPr="00724010"><w:t> </w:t></w:r><w:proofErr w:type="spellStart"/><w:r wsp:rsidR="00E8388D" wsp:rsidRPr="00724010"><w:t>necessary</w:t></w:r><w:proofErr w:type="spellEnd"/><w:r wsp:rsidR="00EB5AB9" wsp:rsidRPr="00724010"><w:t>.</w:t></w:r><w:r wsp:rsidR="00E8388D" wsp:rsidRPr="00724010"><w:t>)</w:t></w:r></w:p></wx:sub-section><wx:sub-section><w:p wsp:rsidR="00CF7CD7" wsp:rsidRPr="00724010" wsp:rsidRDefault="00CF7CD7"><w:pPr><w:pStyle w:val="SurveyXactQuestionTitle"/></w:pPr></w:p><w:tbl><w:tblPr><w:tblW w:w="0" w:type="auto"/><w:tblLayout w:type="Fixed"/><w:tblCellMar><w:left w:w="0" w:type="dxa"/><w:right w:w="0" w:type="dxa"/></w:tblCellMar><w:tblLook w:val="01E0"/></w:tblPr><w:tblGrid><w:gridCol w:w="2933"/><w:gridCol w:w="651"/><w:gridCol w:w="651"/><w:gridCol w:w="651"/><w:gridCol w:w="651"/><w:gridCol w:w="651"/><w:gridCol w:w="651"/><w:gridCol w:w="651"/><w:gridCol w:w="651"/><w:gridCol w:w="648"/></w:tblGrid><w:tr wsp:rsidR="0078435B" wsp:rsidRPr="00724010" wsp:rsidTr="00657181"><w:trPr><w:tblHeader/></w:trPr><w:tc><w:tcPr><w:tcW w:w="2933" w:type="dxa"/><w:shd w:val="clear" w:color="auto" w:fill="auto"/><w:tcMar><w:top w:w="57" w:type="dxa"/><w:bottom w:w="57" w:type="dxa"/></w:tcMar><w:vAlign w:val="center"/></w:tcPr><w:p wsp:rsidR="004F52FC" wsp:rsidRPr="00724010" wsp:rsidRDefault="004F52FC"/></w:tc><w:tc><w:tcPr><w:tcW w:w="651" w:type="dxa"/><w:shd w:val="clear" w:color="auto" w:fill="auto"/><w:tcMar><w:top w:w="57" w:type="dxa"/><w:bottom w:w="57" w:type="dxa"/></w:tcMar><w:vAlign w:val="center"/></w:tcPr><w:p wsp:rsidR="004F52FC" wsp:rsidRPr="006645CC" wsp:rsidRDefault="00F643DC"><w:pPr><w:pStyle w:val="SurveyXactHorizontalChoiceHeading"/><w:rPr><w:lang w:val="EN-US"/></w:rPr></w:pPr><w:r wsp:rsidRPr="006645CC"><w:rPr><w:lang w:val="EN-
[truncated: 21,628 more chars]
